# Supplementary material for: Multi-omics insights into potential mechanism of SGLT2 inhibitors cardiovascular benefit in diabetic cardiomyopathy
Source: Front Cardiovasc Med. 2022 Oct 5;9:999254. doi: 10.3389/fcvm.2022.999254 (PMC9579694; doi:10.3389/fcvm.2022.999254)
Supplement: Supplementary file 1 [file Table_1.XLSX]

## Sheet: Sheet1
Protein	Description	Gene	Con_01	Con_02	Con_03	Con_04	Con_05	Con_06	Mod_02	HG_01	HG_02	HG_03	HG_04	HG_05	HG_06	HG_07	HG_08	EMPA_01	EMPA_02	EMPA_03	EMPA_04	EMPA_05	EMPA_06	EMPA_07	EMPA_08	HG.vs.Control.FC	HG.vs.Control.Pvalue	HG.vs.Control.log2FC	HG.vs.Control.UP.DOWN	EMPA.vs.HG.FC	EMPA.vs.HG.Pvalue	EMPA.vs.HG.log2FC	EMPA.vs.HG.UP.DOWN	EMPA.vs.Control.FC	EMPA.vs.Control.Pvalue	EMPA.vs.Control.log2FC	EMPA.vs.Control.UP.DOWN	GO_NUM	GO_Description	KEGG_Description	KEGG_EC	KEGG_ko	COG_Function_Description	COG_Function_Class	COG_Class_Description	IPR_Term
A0A023IKD8	Transporter 1 ATP-binding cassette sub-family B	Tap2	34897.9	30783.9	22293.9	30622.3	17950	15830.4	15542.5	34543.5	15985.8	23611.9	29125.1	21060.8	27855.4	39253.1	29231.5	11472.6	16059.5	31944.1	25446.8	33790.9	41250.9	24387.1	11255.7	1.03343	0.841887	0.0474461	Nonsignificant	0.931624	0.70264	-0.102181	Nonsignificant	0.962772	0.86062	-0.0547345	Nonsignificant	5	Molecular Function:ATP binding (GO:0005524),Biological Process:transport (GO:0006810),Cellular Component:integral component of membrane (GO:0016021),Molecular Function:ATPase activity (GO:0016887),Biological Process:transmembrane transport (GO:0055085)	ATP-binding cassette, subfamily B (MDR/TAP), member 2	--	ko02010 ABC transporters ko04145 Phagosome ko04612 Antigen processing and presentation ko05168 Herpes simplex infection ko05340 Primary immunodeficiency	ABC-type multidrug transport system, ATPase and permease component	V	Defense mechanisms ;	IPR003439 [ABC transporter-like] ; IPR011527[ABC transporter type 1, transmembrane domain]
A0A023IKJ3	Transporter 2 ATP-binding cassette sub-family B	Tap2	24258.2	20460.6	18838.5	22306	16385.2	22531.5	17476.3	17587.5	20728.1	21563.5	19676.3	24252.4	22016.9	26000.4	22504.5	22829.8	16092.5	17039.4	13064.8	25850.3	22212.7	25086.2	16985.8	1.02477	0.736294	0.0352978	Nonsignificant	0.93353	0.456641	-0.0992319	Nonsignificant	0.956652	0.685966	-0.0639341	Nonsignificant	5	Molecular Function:ATP binding (GO:0005524),Biological Process:transport (GO:0006810),Cellular Component:integral component of membrane (GO:0016021),Molecular Function:ATPase activity (GO:0016887),Biological Process:transmembrane transport (GO:0055085)	ATP-binding cassette, subfamily B (MDR/TAP), member 3	--	ko02010 ABC transporters ko04145 Phagosome ko04612 Antigen processing and presentation ko05168 Herpes simplex infection ko05340 Primary immunodeficiency	ABC-type multidrug transport system, ATPase and permease component	V	Defense mechanisms ;	IPR003439 [ABC transporter-like] ; IPR011527[ABC transporter type 1, transmembrane domain]
A0A023ILN9	Proteasome subunit beta	Psmb9	44397.3	69548.1	57921.2	79471.5	63558.8	39341.1	0	9150.47	62858.9	85388.9	69269.5	78109.2	93871.8	90196.5	73833	52307.7	69074.3	59643.9	73065.9	62984.7	82851.8	66845.1	63169.9	1.19131	0.375651	0.252554	Nonsignificant	0.941823	0.693342	-0.0864722	Nonsignificant	1.12201	0.2898	0.166081	Nonsignificant	3	Molecular Function:threonine-type endopeptidase activity (GO:0004298),Cellular Component:proteasome core complex (GO:0005839),Biological Process:proteolysis involved in cellular protein catabolic process (GO:0051603)	20S proteasome subunit beta 9	3.4.25.1	ko03050 Proteasome	20S proteasome, alpha and beta subunits	O	Posttranslational modification, protein turnover, chaperones ;	IPR001353 [Proteasome, subunit alpha/beta]
A0A023IM45	Proteasome subunit beta	Psmb8	55860.5	51986.2	46183.7	45726.1	36380.5	56004.3	50465.5	67717.3	48231.4	59112.6	47057.5	55647.5	55470.4	53929.1	60499.2	45294.3	48281.8	41607	55616.9	62482.5	54656.9	40352.7	40703	1.13673	0.0907324	0.184894	Nonsignificant	0.878524	0.078914	-0.186847	Nonsignificant	0.998647	0.987958	-0.00195262	Nonsignificant	3	Molecular Function:threonine-type endopeptidase activity (GO:0004298),Cellular Component:proteasome core complex (GO:0005839),Biological Process:proteolysis involved in cellular protein catabolic process (GO:0051603)	20S proteasome subunit beta 8	3.4.25.1	ko03050 Proteasome	20S proteasome, alpha and beta subunits	O	Posttranslational modification, protein turnover, chaperones ;	IPR001353 [Proteasome, subunit alpha/beta]
A0A023IM54	TAP binding protein	Tapbp	86992.2	135713	59667.9	67907.2	27974.7	40526.7	103256	100439	78870.9	64672.6	101092	116224	148854	126714	135498	120621	134430	112190	46768.8	114646	102758	93701.9	33390	1.55311	0.0377985	0.635162	Significant	0.874641	0.386895	-0.193236	Nonsignificant	1.35842	0.234461	0.441926	Nonsignificant	--	--	TAP binding protein (tapasin)	--	ko04612 Antigen processing and presentation	--	--	--	IPR003597 [Immunoglobulin C1-set]
A0A059NZR0	HN1	Jpt1	135445	147291	109204	149698	149196	160684	104263	139590	85932	159240	178134	70954.8	171837	33222.1	130021	127748	100665	123112	77751.2	153119	104345	82952	213623	0.84022	0.233872	-0.251161	Nonsignificant	1.03078	0.874332	0.04374	Nonsignificant	0.866084	0.343004	-0.207421	Nonsignificant	--	--	--	--	--	--	--	--	IPR033335 [Microtubule-associated protein Jupiter/Hematological and neurological expressed 1]
A0A096MIV5	ATP-binding cassette subfamily F member 2	Abcf2	112392	97604.8	88734.4	82753.5	52064	69142.6	92059.5	82976.6	95240.2	73522.7	79789.6	65982.6	70694.6	69909.2	73189.9	56195.7	82991.7	59389.2	56810	71759.5	72007.1	65365.8	69627.6	0.932799	0.500198	-0.100362	Nonsignificant	0.854343	0.029385	-0.227112	Nonsignificant	0.796931	0.112633	-0.327474	Nonsignificant	2	Molecular Function:ATP binding (GO:0005524),Molecular Function:ATPase activity (GO:0016887)	ATP-binding cassette, subfamily F, member 2	--	--	ATPase components of ABC transporters with duplicated ATPase domains	R	General function prediction only ;	IPR003439 [ABC transporter-like] ; IPR032781[ABC-transporter extension domain]
A0A096MIX2	RNA helicase	Ddx17	781785	703603	665964	605353	548409	593401	648565	888775	778300	602462	582918	630189	606014	703608	600709	547765	649025	677750	619706	702140	692257	660020	634104	1.03314	0.677411	0.0470293	Nonsignificant	0.965087	0.564948	-0.0512689	Nonsignificant	0.997066	0.958499	-0.00423956	Nonsignificant	2	Molecular Function:nucleic acid binding (GO:0003676),Molecular Function:ATP binding (GO:0005524)	ATP-dependent RNA helicase DDX5/DBP2	3.6.4.13	ko03040 Spliceosome ko05202 Transcriptional misregulation in cancer ko05205 Proteoglycans in cancer	Superfamily II DNA and RNA helicase	L	Replication, recombination and repair ;	IPR001650 [Helicase, C-terminal] ; IPR011545[DEAD/DEAH box helicase domain]
A0A096MIY2	Dynein light intermediate chain	Dync1li2	155004	130860	148861	147143	119819	133493	138474	159232	152654	167050	152376	175324	139726	142758	147425	142757	149495	143476	143707	151371	137773	131632	127345	1.09758	0.0659067	0.134328	Nonsignificant	0.922534	0.0389575	-0.116325	Nonsignificant	1.01256	0.766729	0.0180028	Nonsignificant	--	--	dynein light intermediate chain 1, cytosolic	--	ko04145 Phagosome ko04962 Vasopressin-regulated water reabsorption ko05132 Salmonella infection	--	--	--	IPR022780 [Dynein family light intermediate chain]
A0A096MIY8	Aspartate-beta-hydroxylase	Asph	3.18826e+06	4.08162e+06	3698435	3.98131e+06	2.30924e+06	2.21755e+06	2.59852e+06	1.15841e+06	1.2464e+06	1.82713e+06	1.75962e+06	2.66784e+06	1.69378e+06	1.63122e+06	1.92418e+06	1.65409e+06	2.19975e+06	1.74453e+06	2749219	2.98398e+06	2.12296e+06	1.82925e+06	1.97964e+06	0.565029	0.00124268	-0.823603	Significant	1.17655	0.20281	0.234557	Nonsignificant	0.664782	0.00873883	-0.589046	Significant	1	Cellular Component:membrane (GO:0016020)	aspartate beta-hydroxylase	1.14.11.16	--	--	--	--	IPR007943 [Aspartyl beta-hydroxylase/Triadin domain]
A0A096MIZ1	Paralemmin 2	Palm2	414037	752750	522165	365510	947846	559345	470848	238399	573421	436517	615977	289191	108337	348612	287008	591118	287949	422064	229743	482671	146982	339659	207069	0.630477	0.0449068	-0.665485	Significant	0.904211	0.647872	-0.145269	Nonsignificant	0.570084	0.0239178	-0.810754	Significant	2	Biological Process:regulation of cell shape (GO:0008360),Cellular Component:membrane (GO:0016020)	A-kinase anchor protein 2	--	--	--	--	--	IPR004965 [Paralemmin]
A0A096MIZ5	Troponin I, slow skeletal muscle	Tnni1	86657.7	43146.3	50397	31927.7	78246.2	45304.1	44154.6	122830	82660.7	36902.7	104675	40336.4	46790.4	44923.5	106565	93638.9	48946.4	140347	124389	44784.3	126867	135600	246985	1.25087	0.389393	0.322937	Nonsignificant	1.71751	0.0566217	0.780317	Nonsignificant	2.14839	0.0258634	1.10325	Significant	1	Cellular Component:troponin complex (GO:0005861)	troponin I, slow skeletal muscle	--	--	--	--	--	IPR001978 [Troponin]
A0A096MIZ6	Collagen type IV alpha 4 chain (Fragment)	Col4a4	584142	539664	629118	625070	622013	622943	819494	783417	593925	648443	535325	605847	585603	510798	578900	1.02396e+06	608622	499678	693730	518812	613052	473156	472182	1.04183	0.521712	0.0591212	Nonsignificant	0.974273	0.824292	-0.0376015	Nonsignificant	1.01503	0.895098	0.0215196	Nonsignificant	2	Molecular Function:extracellular matrix structural constituent (GO:0005201),Cellular Component:collagen trimer (GO:0005581)	collagen, type IV, alpha	--	ko04151 PI3K-Akt signaling pathway ko04510 Focal adhesion ko04512 ECM-receptor interaction ko04926 Relaxin signaling pathway ko04933 AGE-RAGE signaling pathway in diabetic complications ko04974 Protein digestion and absorption ko05146 Amoebiasis ko05165 Human papillomavirus infection ko05200 Pathways in cancer ko05222 Small cell lung cancer	Type V secretory pathway, adhesin AidA	MU	Cell wall/membrane/envelope biogenesis ; Intracellular trafficking, secretion, and vesicular transport ;	IPR001442 [Collagen IV, non-collagenous] ; IPR008160[Collagen triple helix repeat]
A0A096MJ01	LIM domain-binding 3	Ldb3	17061540	15875303	15948898	17222956	15908488	13973561	17798174	19899248	17609996	15776233	15493824	14655436	18579098	21342840	21942896	14756802	20975336	17105064	16820274	22983246	19692152	20205932	19149244	1.13273	0.0831172	0.179807	Nonsignificant	1.0463	0.516269	0.0652956	Nonsignificant	1.18518	0.0246972	0.245103	Nonsignificant	2	Molecular Function:protein binding (GO:0005515),Molecular Function:zinc ion binding (GO:0008270)	LIM domain-binding protein 3	--	--	Uncharacterized membrane protein	S	Function unknown ;	IPR001478 [PDZ domain] ; IPR001781[Zinc finger, LIM-type] ; IPR031847[Domain of unknown function DUF4749]
A0A096MJ11	Gasdermin D	Gsdmd	90603.3	101607	114524	159474	148303	97948	154763	157786	170854	201883	184500	135789	190337	184613	146555	176615	172481	175994	188904	77847.9	184858	172062	191901	1.42893	0.00186161	0.514934	Nonsignificant	0.987666	0.887951	-0.0179054	Nonsignificant	1.4113	0.0200295	0.497028	Nonsignificant	--	--	gasdermin-D	--	ko04621 NOD-like receptor signaling pathway	--	--	--	IPR007677 [Gasdermin]
A0A096MJ37	RCG35712, isoform CRA_e	Urgcp	14170.2	14991.4	15858.4	15832.4	5996.52	13057.1	15238.4	11094.5	12238.4	14213.9	11722.3	10980.8	14690.7	12369.5	11056.8	12720	12522.3	9222.9	17443.4	11330.1	12556.7	11459.6	12351.1	0.947823	0.68306	-0.0773099	Nonsignificant	0.986371	0.861674	-0.0197977	Nonsignificant	0.934905	0.601808	-0.0971076	Nonsignificant	--	--	--	--	--	Replication fork clamp-binding protein CrfC (dynamin-like GTPase family)	L	Replication, recombination and repair ;	--
A0A096MJ40	Hemicentin 1	Hmcn1	16892.4	0	16418.4	9405.79	0	29426.1	15203.4	12714	0	0	21289.3	22393.1	12478.5	13337.1	12852.5	13371	23358.6	16238.4	9130.76	0	14954.3	7275.45	13710.6	0.873412	0.554807	-0.195265	Nonsignificant	0.889097	0.505579	-0.169587	Nonsignificant	0.776548	0.342801	-0.364852	Nonsignificant	1	Molecular Function:calcium ion binding (GO:0005509)	hemicentin	--	--	Outer membrane protein assembly factor BamB, contains PQQ-like beta-propeller repeat	M	Cell wall/membrane/envelope biogenesis ;	IPR000884 [Thrombospondin type-1 (TSP1) repeat] ; IPR001881[EGF-like calcium-binding domain] ; IPR006605[G2 nidogen/fibulin G2F] ; IPR013098[Immunoglobulin I-set]
A0A096MJ91	Phosphoinositide phospholipase C	Plch1	0	327382	251329	230009	248588	335172	324927	307065	296044	302939	355908	309713	326582	303352	295697	313917	0	254355	0	281812	0	266082	275588	1.12598	0.188405	0.171181	Nonsignificant	0.887653	0.00930374	-0.171932	Nonsignificant	0.99948	0.995346	-0.000750871	Nonsignificant	6	Molecular Function:phosphatidylinositol phospholipase C activity (GO:0004435),Molecular Function:calcium ion binding (GO:0005509),Molecular Function:protein binding (GO:0005515),Biological Process:lipid metabolic process (GO:0006629),Biological Process:signal transduction (GO:0007165),Biological Process:intracellular signal transduction (GO:0035556)	phosphatidylinositol phospholipase C, eta	3.1.4.11	ko00562 Inositol phosphate metabolism ko01100 Metabolic pathways	--	--	--	IPR000008 [C2 domain] ; IPR000909[Phosphatidylinositol-specific phospholipase C, X domain] ; IPR001711[Phospholipase C, phosphatidylinositol-specific, Y domain] ; IPR002048[EF-hand domain] ; IPR015359[Phosphoinositide-specific phospholipase C, EF-hand-like domain]
A0A096MJA9	Aspartate-beta-hydroxylase	Asph	150003	104276	117220	166247	151893	135570	127779	173427	213128	124956	146810	112554	111742	136091	145554	123929	138320	148115	138515	114766	158775	134739	196636	1.04381	0.701703	0.0618574	Nonsignificant	1.00463	0.963269	0.00665949	Nonsignificant	1.04864	0.620307	0.0685169	Nonsignificant	3	Molecular Function:protein binding (GO:0005515),Cellular Component:membrane (GO:0016020),Biological Process:peptidyl-amino acid modification (GO:0018193)	aspartate beta-hydroxylase	1.14.11.16	--	Aspartyl/asparaginyl beta-hydroxylase, cupin superfamily	O	Posttranslational modification, protein turnover, chaperones ;	IPR007803 [Aspartyl/asparaginy/proline hydroxylase] ; IPR007943[Aspartyl beta-hydroxylase/Triadin domain] ; IPR019734[Tetratricopeptide repeat]
A0A096MJB3	WD repeat domain 82 (Fragment)	Wdr82	14914.9	28004.7	13034.2	14385.3	13636.4	15344.8	54990.8	41303.3	17239.1	26462.9	25210.9	22086.8	19000.9	19773.1	14531.8	18994.5	44030.9	21944.6	35968.2	23735.5	26671.9	16636.3	20941	1.61497	0.0996504	0.69151	Nonsignificant	0.976885	0.913566	-0.0337387	Nonsignificant	1.57764	0.0472095	0.657771	Significant	1	Molecular Function:protein binding (GO:0005515)	COMPASS component SWD2	--	ko03015 mRNA surveillance pathway	Predicted ATPase	R	General function prediction only ;	IPR001680 [WD40 repeat]
A0A096MJB5	Protein unc-45 homolog B	Unc45b	805346	680940	586525	808661	493474	531145	600141	507247	574073	647576	547749	416846	548263	522895	551346	533240	623845	508473	443969	478800	561250	536435	509118	0.839055	0.0642876	-0.253163	Nonsignificant	0.960006	0.462377	-0.0588843	Nonsignificant	0.805498	0.073535	-0.312047	Nonsignificant	--	--	protein unc-45	--	--	Tetratricopeptide (TPR) repeat	R	General function prediction only ;	IPR024660 [UNC-45/Cro1/She4, central domain]
A0A096MJF7	Phosphorylase b kinase regulatory subunit	Phka1	60326.4	75052	69075.9	87939.9	36137.9	49118.9	79150.1	50108.7	58011	61941.6	68888.1	60694.1	86658.1	26950.6	56806.3	42309.2	61461.1	69371.2	77650.4	55739.7	60634.2	68198.9	40522.8	0.969517	0.840393	-0.0446617	Nonsignificant	0.974809	0.839452	-0.036809	Nonsignificant	0.945094	0.688019	-0.0814707	Nonsignificant	--	--	phosphorylase kinase alpha/beta subunit	--	ko04020 Calcium signaling pathway ko04910 Insulin signaling pathway ko04922 Glucagon signaling pathway	Glucoamylase (glucan-1,4-alpha-glucosidase), GH15 family	G	Carbohydrate transport and metabolism ;	IPR011613 [Glycoside hydrolase family 15/Phosphorylase b kinase regulatory chain family]
A0A096MJJ6	Acyl-CoA-binding domain-containing protein 5	Acbd5	21825.5	20896.8	21127.6	21035.7	16891.1	26059.4	36212.6	23610.4	38020	27935.3	20263.6	17365.4	13355.6	20671	31379.6	18418.5	30503.3	26602.6	19281.3	31200	25793.4	33201.3	29514.7	1.19326	0.209129	0.254914	Nonsignificant	1.0547	0.698721	0.0768304	Nonsignificant	1.25853	0.0459207	0.331744	Nonsignificant	1	Molecular Function:fatty-acyl-CoA binding (GO:0000062)	--	--	--	Acyl-CoA-binding protein	I	Lipid transport and metabolism ;	IPR000582 [Acyl-CoA-binding protein, ACBP]
A0A096MJM1	Ras homolog family member G (Fragment)	Rhog	32271.8	50218.3	62594	42771.7	59084.3	56253.4	58774.9	64444.2	43412.9	36807.1	53872.3	49406	48845.3	47532.9	52291.3	45654.4	41457	36983.3	56837.5	59574.9	53653.9	42799.8	45990	1.00131	0.989638	0.00189099	Nonsignificant	0.946052	0.49606	-0.0800086	Nonsignificant	0.947293	0.614211	-0.0781176	Nonsignificant	2	Molecular Function:GTP binding (GO:0005525),Biological Process:small GTPase mediated signal transduction (GO:0007264)	Ras homolog gene family, member G	--	ko05100 Bacterial invasion of epithelial cells ko05132 Salmonella infection	GTPase SAR1 family domain	R	General function prediction only ;	IPR001806 [Small GTPase superfamily]
A0A096MJN4	Septin 4	2022-09-04	89938.4	96273.1	150661	113410	155005	135035	97329.4	127014	161040	105322	105336	87088.3	126938	89200.8	107431	124133	74420.1	125157	92076.7	74660	86342	127057	96874.4	0.90654	0.398095	-0.141558	Nonsignificant	0.894815	0.305759	-0.160339	Nonsignificant	0.811185	0.106557	-0.301897	Nonsignificant	1	Molecular Function:GTP binding (GO:0005525)	septin 4	--	ko04210 Apoptosis ko04215 Apoptosis - multiple species	--	--	--	IPR030379 [Septin-type guanine nucleotide-binding (G) domain]
A0A096MJP9	DNA damage-inducible 1 homolog 2	Ddi2	0	24139.1	0	0	18645.2	30472.4	26698.2	9848.47	17839.4	19507.3	0	0	18017.9	12264.1	20510.7	19937.4	20700.4	15473.2	0	0	16990.6	22032.6	15310.6	0.729447	0.127355	-0.455124	Nonsignificant	1.03341	0.817089	0.0474173	Nonsignificant	0.753821	0.0701663	-0.407707	Nonsignificant	3	Molecular Function:aspartic-type endopeptidase activity (GO:0004190),Molecular Function:protein binding (GO:0005515),Biological Process:proteolysis (GO:0006508)	DNA damage-inducible protein 1	--	--	--	--	--	IPR000626 [Ubiquitin domain] ; IPR019103[Aspartic peptidase, DDI1-type]
A0A096MJS3	Muscular LMNA-interacting protein (Fragment)	Mlip	357106	454597	331572	388664	347033	306461	325460	446213	270705	272780	297150	297456	375146	376226	323251	382939	320169	351015	335962	402388	392896	404503	382440	0.910388	0.285387	-0.135446	Nonsignificant	1.12045	0.103488	0.164076	Nonsignificant	1.02004	0.749748	0.0286298	Nonsignificant	--	--	--	--	--	--	--	--	IPR029331 [Muscular LMNA-interacting protein]
A0A096MJT2	Tyrosine-protein phosphatase non-receptor type	Ptpn3	80125.3	68115.7	84700.4	84881.5	42748.9	77613.1	45961.9	49192.8	45604.9	63453.7	50033	82830.8	45701.3	63420.2	46035.9	48944.9	63081.6	55102.5	26773	80493.6	69873.3	44737.2	60511.2	0.748899	0.0286609	-0.417156	Nonsignificant	1.02737	0.835929	0.0389555	Nonsignificant	0.769397	0.079685	-0.378201	Nonsignificant	3	Molecular Function:protein tyrosine phosphatase activity (GO:0004725),Molecular Function:protein binding (GO:0005515),Biological Process:protein dephosphorylation (GO:0006470)	tyrosine-protein phosphatase non-receptor type 3	3.1.3.48	--	Protein tyrosine phosphatase	T	Signal transduction mechanisms ;	IPR000242 [PTP type protein phosphatase] ; IPR001478[PDZ domain] ; IPR018979[FERM, N-terminal] ; IPR018980[FERM, C-terminal PH-like domain] ; IPR019748[FERM central domain]
A0A096MJY1	Glypican 6	Gpc6	31970.9	14869.8	18353.9	19083.4	17618.5	23346.3	15687.9	19958.1	8997.24	12773.3	15942.8	15480.2	15960.9	11164.6	16271.2	15431.8	20671.7	10496.2	11070.9	13162.2	13103	10170.3	11885.6	0.703893	0.0229452	-0.506573	Nonsignificant	0.901725	0.387373	-0.14924	Nonsignificant	0.634718	0.0114452	-0.655813	Significant	3	Cellular Component:proteinaceous extracellular matrix (GO:0005578),Cellular Component:membrane (GO:0016020),Molecular Function:heparan sulfate proteoglycan binding (GO:0043395)	glypican 6	--	--	--	--	--	IPR001863 [Glypican]
A0A096MJY6	1,4-alpha-glucan-branching enzyme 1 (Fragment)	Gbe1	656283	819069	715338	890612	791559	1237418	848090	807880	673976	946749	1.12227e+06	782061	619050	623564	938211	991664	706559	867902	901382	729386	624822	826956	772057	0.960397	0.732278	-0.0582967	Nonsignificant	0.981183	0.831619	-0.0274062	Nonsignificant	0.942325	0.581427	-0.0857029	Nonsignificant	2	Molecular Function:catalytic activity (GO:0003824),Biological Process:carbohydrate metabolic process (GO:0005975)	1,4-alpha-glucan branching enzyme	2.4.1.18	ko00500 Starch and sucrose metabolism ko01100 Metabolic pathways	1,4-alpha-glucan branching enzyme	G	Carbohydrate transport and metabolism ;	IPR004193 [Glycoside hydrolase, family 13, N-terminal] ; IPR006047[Glycosyl hydrolase, family 13, catalytic domain]
A0A096MJY8	Acetyl-CoA acetyltransferase 2-like 1	Acat2l1	0	7218.08	22030.5	23239.3	19490	24507.2	24587.4	69942.6	37001.9	31536.8	18577.8	0	23512.9	24383.7	24682.8	69573	11992.6	21782.4	29505.7	0	29524.2	28960.4	49687.1	1.6468	0.139598	0.719661	Nonsignificant	1.08352	0.77713	0.115719	Nonsignificant	1.78433	0.126566	0.83538	Nonsignificant	1	Biological Process:metabolic process (GO:0008152)	--	--	--	Acetyl-CoA acetyltransferase	I	Lipid transport and metabolism ;	IPR020616 [Thiolase, N-terminal] ; IPR020617[Thiolase, C-terminal]
A0A096MJZ2	RCG21429, isoform CRA_b	Tbl2	0	36761.7	29066.8	26081.2	0	0	25345.3	23335.6	0	0	39015.8	32737.7	0	0	0	0	24620.7	0	32878.7	23827.1	32374.4	0	0	0.982766	0.920238	-0.0250808	Nonsignificant	0.94409	0.711397	-0.0830037	Nonsignificant	0.927819	0.597124	-0.108085	Nonsignificant	1	Molecular Function:protein binding (GO:0005515)	--	--	--	WD40 repeat	R	General function prediction only ;	IPR001680 [WD40 repeat]
A0A096MK14	Eukaryotic translation initiation factor 4E family member 2 (Fragment)	Eif4e2	27117.8	46927.9	96119.3	26976.5	45236.8	26582.9	71974.7	18258.9	23530.6	22885.3	30067.8	101065	41697.2	52350.1	28808.1	40687.6	83992.8	25224.3	18892	24210.1	34090.5	107510	24408.4	0.968264	0.922648	-0.0465277	Nonsignificant	1.03393	0.921034	0.0481387	Nonsignificant	1.00112	0.997617	0.00161105	Nonsignificant	4	Molecular Function:RNA binding (GO:0003723),Molecular Function:translation initiation factor activity (GO:0003743),Cellular Component:cytoplasm (GO:0005737),Biological Process:translational initiation (GO:0006413)	translation initiation factor 4E	--	ko01521 EGFR tyrosine kinase inhibitor resistance ko03013 RNA transport ko04066 HIF-1 signaling pathway ko04150 mTOR signaling pathway ko04151 PI3K-Akt signaling pathway ko04211 Longevity regulating pathway ko04910 Insulin signaling pathway	--	--	--	IPR001040 [Translation Initiation factor eIF- 4e]
A0A096MK18	Inositol hexakisphosphate and diphosphoinositol-pentakisphosphate kinase (Fragment)	Ppip5k2	73479.2	39701	76305.1	55062.2	0	116315	29460.8	27792.7	0	47762.6	31764	55240.9	42835.7	30763.7	50248.3	0	0	0	39319.8	57592.8	35842.5	0	0	0.547072	0.0620861	-0.870197	Nonsignificant	1.12076	0.538088	0.16448	Nonsignificant	0.613137	0.168959	-0.705718	Nonsignificant	1	Molecular Function:acid phosphatase activity (GO:0003993)	inositol-hexakisphosphate/diphosphoinositol-pentakisphosphate 1-kinase	2.7.4.24	ko04070 Phosphatidylinositol signaling system	--	--	--	IPR000560 [Histidine phosphatase superfamily, clade-2]
A0A096MK30	Moesin	Msn	5.07198e+06	3.67606e+06	3.93304e+06	4869434	3.84667e+06	5.6102e+06	4609627	5776676	6.36809e+06	5472683	5462284	4.57628e+06	4893615	4.2353e+06	4.53154e+06	5.30635e+06	4856850	5.04748e+06	4.91943e+06	4631152	5.12092e+06	4.94501e+06	4.84025e+06	1.13367	0.146075	0.180998	Nonsignificant	0.971689	0.569792	-0.0414337	Nonsignificant	1.10157	0.220165	0.139564	Nonsignificant	3	Cellular Component:cytoplasm (GO:0005737),Molecular Function:cytoskeletal protein binding (GO:0008092),Cellular Component:extrinsic component of membrane (GO:0019898)	moesin	--	ko04530 Tight junction ko04670 Leukocyte transendothelial migration ko04810 Regulation of actin cytoskeleton ko05162 Measles ko05205 Proteoglycans in cancer	--	--	--	IPR011259 [Ezrin/radixin/moesin, C-terminal] ; IPR018979[FERM, N-terminal] ; IPR018980[FERM, C-terminal PH-like domain] ; IPR019748[FERM central domain]
A0A096MK41	Similar to alpha-2u globulin PGCL2	RGD1566134	77592	108123	91816.2	83907	46220.3	98533.5	20553.4	6863.54	0	55487.5	31148.7	64339.1	51743	19993.9	37729.5	27892.5	54066.8	17480.4	40656.8	63913.6	7454.76	0	0	0.426506	0.000968441	-1.22936	Significant	0.979484	0.948471	-0.0299056	Nonsignificant	0.417756	0.00278661	-1.25927	Significant	--	--	--	--	--	--	--	--	IPR000566 [Lipocalin/cytosolic fatty-acid binding domain]
A0A096MK47	Muscular LMNA-interacting protein	Mlip	0	0	25045.1	0	13869.5	24650.9	0	0	0	0	12614.4	0	23652	21587.3	20984.6	31472.9	0	21781.5	0	20876.1	10731.8	18006.2	11963.3	0.930201	0.739318	-0.104385	Nonsignificant	0.971034	0.897885	-0.0424059	Nonsignificant	0.903257	0.700449	-0.146791	Nonsignificant	--	--	--	--	--	--	--	--	IPR029331 [Muscular LMNA-interacting protein]
A0A096MK60	Schlafen family member 5 (Fragment)	Slfn5	0	32630.7	0	31325.9	23031.4	28589.1	0	0	0	24986.9	27636.7	24852	24148.4	28210.2	24294.2	18758.6	17844.8	27373.3	24583.5	27546.3	33290.4	0	36079.2	0.889036	0.13164	-0.169686	Nonsignificant	1.03147	0.771197	0.0447077	Nonsignificant	0.917018	0.5448	-0.124978	Nonsignificant	1	Molecular Function:ATP binding (GO:0005524)	--	--	--	--	--	--	IPR007421 [Schlafen, AAA domain]
A0A096MK73	Stathmin (Fragment)	Stmn1	297093	283149	261247	231058	179068	273193	293676	236727	237286	282398	203015	233667	168968	148317	94874.9	220402	191175	211454	215454	224348	206488	144442	199148	0.830237	0.174959	-0.268405	Nonsignificant	0.955553	0.6946	-0.0655928	Nonsignificant	0.793335	0.0142429	-0.333998	Nonsignificant	1	Biological Process:regulation of microtubule polymerization or depolymerization (GO:0031110)	stathmin	--	ko04010 MAPK signaling pathway ko05206 MicroRNAs in cancer	--	--	--	IPR000956 [Stathmin family]
A0A096MK83	Protein BUD31 homolog (Fragment)	Bud31	50932.2	21737.5	46417.1	40384.2	29048.9	38511	42775.7	35573.1	35156.8	43004.7	27431.4	27274.3	36084.4	50560.1	48392.5	47739.8	50634.4	42895.8	45437.9	44568.9	45730.3	54919.7	27097.6	1.01676	0.899938	0.023975	Nonsignificant	1.1665	0.130642	0.222181	Nonsignificant	1.18604	0.189108	0.246156	Nonsignificant	1	Cellular Component:nucleus (GO:0005634)	bud site selection protein 31	--	ko03040 Spliceosome	--	--	--	IPR001748 [G10 protein]
A0A096MKE2	Sorting nexin 12	Snx12	167592	188541	183320	145774	189966	229616	199961	251361	195873	190381	201119	157909	216663	163189	173558	235975	177500	184719	182781	168914	171100	162660	197309	1.056	0.502154	0.0786066	Nonsignificant	0.952038	0.475968	-0.0709092	Nonsignificant	1.00535	0.943527	0.00769734	Nonsignificant	1	Molecular Function:phosphatidylinositol binding (GO:0035091)	sorting nexin-3/12	--	ko04144 Endocytosis	--	--	--	IPR001683 [Phox homologous domain]
A0A096MKE5	Zinc finger protein 326 (Fragment)	Zfp326	15893.7	13763.5	0	11055.4	0	0	8806.07	10479.1	5859.37	7284.68	7647.41	14275.8	3220.63	9049.97	9396.23	4074.99	10013.8	10991.1	0	14822.7	12917.4	8922.22	8820.08	0.622406	0.0263978	-0.684073	Significant	1.19342	0.332261	0.2551	Nonsignificant	0.742791	0.153052	-0.428972	Nonsignificant	2	Molecular Function:DNA binding (GO:0003677),Cellular Component:nucleus (GO:0005634)	zinc finger protein 326	--	--	--	--	--	IPR007071 [A-kinase anchoring protein 95 (AKAP95)]
A0A096MKE9	DNA ligase	Lig3	33828.2	21007.1	28340.5	27812.1	22266.8	16362.7	15581	28744.7	28600.6	21640.8	20572.4	21257.7	16863.9	18488.3	20789.5	18862.4	15352.8	17335.7	23383	15104.5	21681.9	19921.6	15341.6	0.857917	0.22671	-0.221089	Nonsignificant	0.858821	0.139967	-0.219571	Nonsignificant	0.736797	0.023562	-0.44066	Nonsignificant	6	Molecular Function:DNA binding (GO:0003677),Molecular Function:DNA ligase (ATP) activity (GO:0003910),Molecular Function:ATP binding (GO:0005524),Biological Process:DNA repair (GO:0006281),Biological Process:DNA recombination (GO:0006310),Molecular Function:zinc ion binding (GO:0008270)	DNA ligase 3	6.5.1.1	ko03410 Base excision repair	ATP-dependent DNA ligase	L	Replication, recombination and repair ;	IPR001510 [Zinc finger, PARP-type] ; IPR012308[DNA ligase, ATP-dependent, N-terminal] ; IPR012309[DNA ligase, ATP-dependent, C-terminal] ; IPR012310[DNA ligase, ATP-dependent, central] ; IPR031916[DNA ligase 3, BRCT domain]
A0A096MKH2	Similar to RIKEN cDNA 1110059P08	Vta1	33812.6	35757.5	57455.2	40397.7	47966.4	61352.1	72336.7	62789.5	56608.8	61094.3	46757.1	52679.1	59850.1	65623.7	67168.8	74648.8	56632.9	52554.3	70867.1	44005.7	67092.9	60940.5	73865.2	1.31268	0.0118207	0.392512	Nonsignificant	1.03354	0.663251	0.0475911	Nonsignificant	1.3567	0.0184796	0.440103	Nonsignificant	--	--	vacuolar protein sorting-associated protein VTA1	--	ko04144 Endocytosis	--	--	--	--
A0A096P6L8	Fibronectin	Fn1	790811	655349	599495	786897	752389	658394	557942	940144	644183	475706	589083	583200	611268	567141	500004	452622	691375	560926	592579	622124	580345	440122	477972	0.859178	0.130342	-0.218971	Nonsignificant	0.908872	0.34017	-0.13785	Nonsignificant	0.780883	0.00553127	-0.356821	Nonsignificant	2	Molecular Function:protein binding (GO:0005515),Cellular Component:extracellular region (GO:0005576)	fibronectin 1	--	ko04151 PI3K-Akt signaling pathway ko04510 Focal adhesion ko04512 ECM-receptor interaction ko04810 Regulation of actin cytoskeleton ko04933 AGE-RAGE signaling pathway in diabetic complications ko05100 Bacterial invasion of epithelial cells ko05146 Amoebiasis ko05165 Human papillomavirus infection ko05200 Pathways in cancer ko05205 Proteoglycans in cancer ko05222 Small cell lung cancer	Phage-related protein, tail component	X	Mobilome: prophages, transposons;	IPR000083 [Fibronectin, type I] ; IPR000562[Fibronectin, type II, collagen-binding] ; IPR003961[Fibronectin type III]
A0A096P6L9	Complement C5	C5	78410.1	120693	96850.2	108553	111848	114852	92861	69837.9	114652	95557.5	134752	65321.4	180000	104346	111647	167197	117386	84550.9	90705.3	67792	96941.4	134059	92563.3	1.02341	0.873745	0.0333851	Nonsignificant	0.988254	0.938875	-0.0170463	Nonsignificant	1.01139	0.933976	0.0163387	Nonsignificant	3	Molecular Function:endopeptidase inhibitor activity (GO:0004866),Cellular Component:extracellular region (GO:0005576),Cellular Component:extracellular space (GO:0005615)	complement component 5	--	ko04610 Complement and coagulation cascades ko05020 Prion diseases ko05133 Pertussis ko05150 Staphylococcus aureus infection ko05168 Herpes simplex infection ko05322 Systemic lupus erythematosus	Uncharacterized conserved protein YfaS, alpha-2-macroglobulin family	R	General function prediction only ;	IPR000020 [Anaphylatoxin/fibulin] ; IPR001599[Alpha-2-macroglobulin] ; IPR002890[Alpha-2-macroglobulin, N-terminal] ; IPR009048[Alpha-macroglobulin, receptor-binding] ; IPR011625[Alpha-2-macroglobulin, N-terminal 2] ; IPR011626[Alpha-macroglobulin complement component] ; IPR018933[Netrin module, non-TIMP type]
A0A096XKT2	Cytochrome c oxidase subunit 3	COX3	348585	117792	1600203	87012.8	1225259	134649	126321	79972.5	196262	1179056	2.31998e+06	120144	1.08179e+06	1.4112e+06	2034689	1696585	70370.4	2.14845e+06	800858	44062.2	406197	1.17314e+06	1.99587e+06	1.6222	0.399675	0.697952	Nonsignificant	1.09686	0.828064	0.133376	Nonsignificant	1.77932	0.295054	0.831327	Nonsignificant	2	Molecular Function:heme-copper terminal oxidase activity (GO:0015002),Cellular Component:membrane (GO:0016020)	cytochrome c oxidase subunit 3	--	ko00190 Oxidative phosphorylation ko01100 Metabolic pathways ko04260 Cardiac muscle contraction ko04932 Non-alcoholic fatty liver disease (NAFLD) ko05010 Alzheimer's disease ko05012 Parkinson's disease ko05016 Huntington's disease	Heme/copper-type cytochrome/quinol oxidase, subunit 3	C	Energy production and conversion ;	IPR000298 [Cytochrome c oxidase-like subunit III]
A0A096XKT9	NADH-ubiquinone oxidoreductase chain 5	ND5	6368352	5.21228e+06	5.6204e+06	5936096	4215132	4.43637e+06	4.48192e+06	4.40267e+06	3.89117e+06	4762761	4206287	6144768	4400227	4.14319e+06	4.45435e+06	4.21198e+06	5030261	4354914	4.03273e+06	6.64772e+06	4.56945e+06	4.53817e+06	4414662	0.857484	0.0717403	-0.221819	Nonsignificant	1.04005	0.61967	0.0566523	Nonsignificant	0.891825	0.228816	-0.165167	Nonsignificant	3	Molecular Function:NADH dehydrogenase (ubiquinone) activity (GO:0008137),Biological Process:ATP synthesis coupled electron transport (GO:0042773),Biological Process:oxidation-reduction process (GO:0055114)	NADH-ubiquinone oxidoreductase chain 5	1.6.5.3	ko00190 Oxidative phosphorylation ko01100 Metabolic pathways ko04723 Retrograde endocannabinoid signaling ko05012 Parkinson's disease	NADH:ubiquinone oxidoreductase subunit 5 (chain L)/Multisubunit Na+/H+ antiporter, MnhA subunit	CP	Energy production and conversion ; Inorganic ion transport and metabolism ;	IPR001516 [NADH-Ubiquinone oxidoreductase (complex I), chain 5 N-terminal] ; IPR001750[NADH:quinone oxidoreductase/Mrp antiporter, membrane subunit] ; IPR010934[NADH dehydrogenase subunit 5, C-terminal]
A0A096XNM4	Cytochrome b (Fragment)		10027371	9210100	10211216	11580955	6791908	9383530	9731684	6.97175e+06	6.30888e+06	8526778	9329947	10721708	9130027	8891344	8931316	7462873	8567338	7392544	7974868	9477750	8954190	8827185	8602732	0.915343	0.30806	-0.127615	Nonsignificant	0.963377	0.56086	-0.053828	Nonsignificant	0.88182	0.0989786	-0.181443	Nonsignificant	3	Molecular Function:electron carrier activity (GO:0009055),Cellular Component:membrane (GO:0016020),Molecular Function:oxidoreductase activity (GO:0016491)	ubiquinol-cytochrome c reductase cytochrome b subunit	--	ko00190 Oxidative phosphorylation ko01100 Metabolic pathways ko04260 Cardiac muscle contraction ko04932 Non-alcoholic fatty liver disease (NAFLD) ko05010 Alzheimer's disease ko05012 Parkinson's disease ko05016 Huntington's disease	Cytochrome b subunit of the bc complex	C	Energy production and conversion ;	IPR005797 [Cytochrome b/b6, N-terminal] ; IPR005798[Cytochrome b/b6, C-terminal]
A0A097BVJ5	2,3-cyclic-nucleotide 3-phosphodiesterase	Cnp	99838.6	38619.4	46538.1	66950.5	55838.9	85404.1	53841.1	94696.5	65155	60158.8	75135	46822.6	53597.7	43700.4	57224.8	63875.7	62212	55618.5	55560.2	47125.5	55789.8	46120.3	55221.3	0.933107	0.669848	-0.0998855	Nonsignificant	0.902571	0.317467	-0.147887	Nonsignificant	0.842195	0.33656	-0.247773	Nonsignificant	3	Molecular Function:2',3'-cyclic-nucleotide 3'-phosphodiesterase activity (GO:0004113),Biological Process:cyclic nucleotide catabolic process (GO:0009214),Cellular Component:membrane (GO:0016020)	2',3'-cyclic-nucleotide 3'-phosphodiesterase	3.1.4.37	--	--	--	--	IPR008431 [Cyclic nucleotide phosphodiesterase]
A0A0A0MXT5	Bifunctional lysine-specific demethylase and histidyl-hydroxylase	Riox2	27391	22137.6	17432.6	30313	14214	27133.4	27456.6	20497	0	125061	23081.9	18734.3	21672.3	0	19651.3	23632.4	24168.3	15740.4	24080.5	19379.1	22061.5	19271.1	18969.4	1.58389	0.401433	0.663469	Nonsignificant	0.571491	0.330447	-0.807196	Nonsignificant	0.905177	0.403771	-0.143728	Nonsignificant	--	--	bifunctional lysine-specific demethylase and histidyl-hydroxylase MINA	1.14.11.-	--	Ribosomal protein L16 Arg81 hydroxylase, contains JmjC domain	J	Translation, ribosomal structure and biogenesis ;	IPR003347 [JmjC domain]
A0A0A0MXU2	Coronin	Coro7	46923.7	21327.7	35121	58729	40083.6	82796	45690.4	76549.4	37302.9	61850.6	60750	59275	37108.9	44358.6	27736.6	25565.6	43111	45562.3	68704.2	25798.1	49328.8	54208.5	46245.8	1.05416	0.789898	0.0760906	Nonsignificant	0.895073	0.4797	-0.159923	Nonsignificant	0.943548	0.781689	-0.0838324	Nonsignificant	1	Molecular Function:protein binding (GO:0005515)	coronin-7	--	--	Predicted NTPase, NACHT family domain	T	Signal transduction mechanisms ;	IPR001680 [WD40 repeat] ; IPR015048[Domain of unknown function DUF1899]
A0A0A0MXU4	ER membrane protein complex subunit 2	Emc2	80612.3	82110	76460.9	69472.3	101176	68570.1	66482.4	80827.5	96343.1	74910.1	75796.1	77275.1	69116.5	48901.2	74177.2	65802.4	75925	86481.4	78072	71094.5	86972.5	72687.7	72359.5	0.925065	0.374726	-0.112373	Nonsignificant	1.03275	0.643038	0.0464902	Nonsignificant	0.955361	0.503066	-0.0658825	Nonsignificant	--	--	--	--	--	Tetratricopeptide (TPR) repeat	R	General function prediction only ;	--
A0A0A0MXU8	Caveolin	Cav2	666774	540564	618295	691763	483880	613882	658042	805918	693566	688483	583541	610897	588316	619230	611168	495506	545340	537049	665422	591563	588532	611398	590030	1.08048	0.233035	0.111673	Nonsignificant	0.888002	0.0298977	-0.171366	Nonsignificant	0.959468	0.493246	-0.0596927	Nonsignificant	1	Biological Process:caveola assembly (GO:0070836)	caveolin 2	--	ko04144 Endocytosis ko04510 Focal adhesion ko05100 Bacterial invasion of epithelial cells ko05205 Proteoglycans in cancer ko05418 Fluid shear stress and atherosclerosis	--	--	--	IPR001612 [Caveolin]
A0A0A0MXV4	Angiotensin-converting enzyme (Fragment)	Ace	65149	20343.6	21668	30743	16232.9	30399.9	17545.5	45442.5	27263.4	18115	17342.3	15452.8	17344.6	14638.7	12736	28621.4	18745.2	15617.5	18500.5	17613	13785.8	17452.5	17967.6	0.671523	0.182393	-0.57449	Nonsignificant	0.897573	0.580749	-0.155899	Nonsignificant	0.602741	0.156197	-0.73039	Nonsignificant	4	Biological Process:proteolysis (GO:0006508),Molecular Function:metallopeptidase activity (GO:0008237),Molecular Function:peptidyl-dipeptidase activity (GO:0008241),Cellular Component:membrane (GO:0016020)	peptidyl-dipeptidase A	3.4.15.1	ko04614 Renin-angiotensin system ko04924 Renin secretion ko05142 Chagas disease (American trypanosomiasis) ko05410 Hypertrophic cardiomyopathy (HCM)	Oligoendopeptidase F	E	Amino acid transport and metabolism ;	IPR001548 [Peptidase M2, peptidyl-dipeptidase A]
A0A0A0MXW1	2-oxoisovalerate dehydrogenase subunit beta, mitochondrial	Bckdhb	3852801	3.89602e+06	3.57049e+06	2.85111e+06	3652691	3.43632e+06	2.09416e+06	2.24553e+06	2.05306e+06	2.25311e+06	1.68278e+06	3.64506e+06	2.13371e+06	2.30722e+06	2.00405e+06	2.44862e+06	2670894	2.13999e+06	2.14599e+06	3.20508e+06	2537465	2.35524e+06	2.54264e+06	0.640302	0.000275383	-0.643176	Significant	1.10446	0.308634	0.143344	Nonsignificant	0.707189	0.000165952	-0.499832	Nonsignificant	--	--	2-oxoisovalerate dehydrogenase E1 component beta subunit	1.2.4.4	ko00280 Valine, leucine and isoleucine degradation ko00640 Propanoate metabolism ko01100 Metabolic pathways	Pyruvate/2-oxoglutarate/acetoin dehydrogenase complex, dehydrogenase (E1) component	C	Energy production and conversion ;	IPR005475 [Transketolase-like, pyrimidine-binding domain] ; IPR033248[Transketolase, C-terminal domain]
A0A0A0MXW3	Histone H2A	H2afz	275217	234368	290048	376570	318822	264439	355184	515575	435804	374525	379482	454046	300968	368082	341690	336597	357224	288522	477023	403679	562802	411751	372989	1.33577	0.00805725	0.417671	Nonsignificant	1.02455	0.797151	0.0349929	Nonsignificant	1.36856	0.0177864	0.452664	Nonsignificant	1	Molecular Function:DNA binding (GO:0003677)	histone H2A	--	ko04217 Necroptosis ko05034 Alcoholism ko05322 Systemic lupus erythematosus	--	--	--	IPR007125 [Histone H2A/H2B/H3] ; IPR032454[Histone H2A, C-terminal domain]
A0A0A0MXW9	RNA-binding motif protein, X-linked-like-1	Rbmxl1	98773	59886.3	44029.2	92820.9	70692.2	54097.7	66017	122339	112225	69207.9	59964.5	60173.4	61293	66673.4	77702.1	70827.4	71060.1	65005.6	91013.8	63937.7	75285.6	80662.5	76380.7	1.10333	0.558005	0.14187	Nonsignificant	0.960967	0.727167	-0.057441	Nonsignificant	1.06027	0.669589	0.0844295	Nonsignificant	1	Molecular Function:nucleic acid binding (GO:0003676)	heterogeneous nuclear ribonucleoprotein G	--	ko03040 Spliceosome	RNA recognition motif (RRM) domain	J	Translation, ribosomal structure and biogenesis ;	IPR000504 [RNA recognition motif domain] ; IPR012604[RBM1CTR]
A0A0A0MXX1	A-kinase anchor protein 7 isoforms delta and gamma	Akap7	6536.41	8092.97	7391.74	5125.67	4566.41	0	0	9039.89	0	8588.67	8443.17	6790.19	7839.27	7547.25	9258.14	8693.24	0	10322	7183.79	0	0	0	9205.81	1.29524	0.020091	0.373217	Nonsignificant	1.07742	0.353245	0.107576	Nonsignificant	1.39551	0.0329079	0.480792	Nonsignificant	--	--	A-kinase anchor protein 7	--	--	--	--	--	IPR019510 [Protein kinase A anchor protein, nuclear localisation signal domain] ; IPR019511[A-kinase anchor protein 7, RI-RII subunit-binding domain]
A0A0A0MXX5	3-hydroxybutyrate dehydrogenase type 2	Bdh2	332763	424681	472650	355234	291028	556410	265949	346685	363989	580549	375561	399652	407464	379189	314991	590822	355219	276662	618356	467418	410027	521830	330842	0.94105	0.62794	-0.0876571	Nonsignificant	1.16993	0.227041	0.226422	Nonsignificant	1.10096	0.519972	0.138765	Nonsignificant	--	--	3-hydroxybutyrate dehydrogenase	1.1.1.30	ko00072 Synthesis and degradation of ketone bodies ko00650 Butanoate metabolism ko01100 Metabolic pathways	NAD(P)-dependent dehydrogenase, short-chain alcohol dehydrogenase family	IQR	Lipid transport and metabolism ; Secondary metabolites biosynthesis, transport and catabolism ; General function prediction only ;	--
A0A0A0MXX7	Frataxin intermediate form	Fxn	115864	228180	151888	211235	142248	191723	194019	162494	148702	176607	164388	211003	162834	74144.1	172971	187546	157037	148533	102880	180666	168759	138519	168544	0.93946	0.629556	-0.0900962	Nonsignificant	0.960388	0.696538	-0.05831	Nonsignificant	0.902247	0.385863	-0.148406	Nonsignificant	2	Molecular Function:ferric iron binding (GO:0008199),Biological Process:iron-sulfur cluster assembly (GO:0016226)	frataxin	1.16.3.1	ko00860 Porphyrin and chlorophyll metabolism	Iron-binding protein CyaY, frataxin homolog	P	Inorganic ion transport and metabolism ;	IPR002908 [Frataxin/CyaY]
A0A0A0MXY3	Non-specific serine/threonine protein kinase	Csnk1g3	37025.6	41396.7	37308	30733.4	4722.9	49759.8	15906.4	45570.2	24987.7	39874.8	31553.2	37157.8	22865.3	39179.1	38525.4	28733.6	52313.8	26160.2	32400.9	38563.6	40865.5	0	40284.1	0.980758	0.921834	-0.0280303	Nonsignificant	1.12785	0.387501	0.17357	Nonsignificant	1.10614	0.613177	0.14554	Nonsignificant	4	Molecular Function:protein kinase activity (GO:0004672),Molecular Function:protein serine/threonine kinase activity (GO:0004674),Molecular Function:ATP binding (GO:0005524),Biological Process:protein phosphorylation (GO:0006468)	casein kinase 1, gamma	2.7.11.1	ko04340 Hedgehog signaling pathway	Serine/threonine protein kinase	T	Signal transduction mechanisms ;	IPR000719 [Protein kinase domain] ; IPR022247[Casein kinase 1 gamma C-terminal]
A0A0A0MXY4	E3 ubiquitin-protein ligase TRIP12	Trip12	55546.8	22691.6	23114.9	39091.1	22087.9	10702.1	31318.9	53909.7	36558.2	20231.3	59273.5	24087.6	28996.5	26568.2	26554.1	9661.73	23890.4	36693.2	16151.3	22751.2	23071.5	11778.9	11778.9	1.18336	0.500846	0.242889	Nonsignificant	0.56992	0.0203148	-0.811169	Significant	0.67442	0.183957	-0.56828	Nonsignificant	1	Molecular Function:ubiquitin-protein transferase activity (GO:0004842)	E3 ubiquitin-protein ligase TRIP12	2.3.2.26	ko04120 Ubiquitin mediated proteolysis	--	--	--	IPR000569 [HECT domain] ; IPR004170[WWE domain]
A0A0A0MXZ0	Iron-sulfur cluster assembly 1 homolog, mitochondrial	Isca1	152187	169241	170495	164646	131223	156098	157630	97126.7	77557.5	123231	124643	135510	148747	159642	155797	105228	136766	131889	120499	177072	151808	137677	127770	0.833348	0.0612127	-0.26301	Nonsignificant	1.03807	0.693428	0.0538999	Nonsignificant	0.865071	0.0597645	-0.20911	Nonsignificant	--	--	iron-sulfur cluster assembly 1	--	--	Fe-S cluster assembly iron-binding protein IscA	O	Posttranslational modification, protein turnover, chaperones ;	IPR000361 [FeS cluster biogenesis]
A0A0A0MXZ3	D-2-hydroxyglutarate dehydrogenase, mitochondrial	D2hgdh	375937	599448	500349	594588	446373	486166	471548	358461	379769	479463	412319	456028	342236	428541	320023	445663	465675	524838	399659	479592	396204	435115	468068	0.80998	0.023611	-0.304041	Nonsignificant	1.11465	0.0832125	0.156587	Nonsignificant	0.902842	0.188282	-0.147454	Nonsignificant	4	Molecular Function:catalytic activity (GO:0003824),Molecular Function:oxidoreductase activity (GO:0016491),Molecular Function:flavin adenine dinucleotide binding (GO:0050660),Biological Process:oxidation-reduction process (GO:0055114)	D-2-hydroxyglutarate dehydrogenase	1.1.99.39	--	FAD/FMN-containing dehydrogenase	C	Energy production and conversion ;	IPR004113 [FAD-linked oxidase, C-terminal] ; IPR006094[FAD linked oxidase, N-terminal]
A0A0A0MY00	Short/branched chain-specific acyl-CoA dehydrogenase, mitochondrial	Acadsb	202463	328408	297897	345076	242876	241070	31012.7	97397.5	47933.8	36906.4	17188.2	214123	29792	107640	28420.6	185300	95612	37656.3	56559	148362	26885.4	90443.8	33539.1	0.245473	1.94e-05	-2.02636	Significant	1.24285	0.58531	0.313649	Nonsignificant	0.305086	4.35e-05	-1.71271	Significant	4	Molecular Function:acyl-CoA dehydrogenase activity (GO:0003995),Biological Process:metabolic process (GO:0008152),Molecular Function:flavin adenine dinucleotide binding (GO:0050660),Biological Process:oxidation-reduction process (GO:0055114)	short/branched chain acyl-CoA dehydrogenase	1.3.99.12	ko00071 Fatty acid degradation ko00280 Valine, leucine and isoleucine degradation ko01100 Metabolic pathways ko01212 Fatty acid metabolism	Acyl-CoA dehydrogenase related to the alkylation response protein AidB	I	Lipid transport and metabolism ;	IPR006091 [Acyl-CoA oxidase/dehydrogenase, central domain] ; IPR009075[Acyl-CoA dehydrogenase/oxidase C-terminal] ; IPR013786[Acyl-CoA dehydrogenase/oxidase, N-terminal]
A0A0A0MY07	Ubiquitin carboxyl-terminal hydrolase	Usp15	93067.8	81791.7	64975	57372.9	72503.6	61606.3	52665.9	46499.5	49244.9	43371.7	45940.6	51929.1	51945.1	44569.2	49925.5	48709.8	42508.5	49473.2	44263.1	51794.4	45485.9	46715.8	43805	0.674046	0.00734203	-0.569081	Nonsignificant	0.96161	0.268966	-0.0564755	Nonsignificant	0.64817	0.00528661	-0.625557	Significant	3	Molecular Function:thiol-dependent ubiquitin-specific protease activity (GO:0004843),Biological Process:protein deubiquitination (GO:0016579),Molecular Function:thiol-dependent ubiquitinyl hydrolase activity (GO:0036459)	ubiquitin carboxyl-terminal hydrolase 15	3.4.19.12	ko04137 Mitophagy - animal	Ubiquitin C-terminal hydrolase	O	Posttranslational modification, protein turnover, chaperones ;	IPR001394 [Peptidase C19, ubiquitin carboxyl-terminal hydrolase] ; IPR006615[Peptidase C19, ubiquitin-specific peptidase, DUSP domain] ; IPR028135[Ubiquitin-like domain, USP-type] ; IPR029346[Ubiquitin carboxyl-terminal hydrolase, C-terminal]
A0A0A0MY09	Endoplasmin	Hsp90b1	4.16179e+06	4362434	3.57862e+06	3.02678e+06	3.46483e+06	3.99992e+06	5.58236e+06	4360440	3508666	4446181	4.60468e+06	3.72986e+06	4234774	3.58635e+06	3933937	3.36621e+06	3.98716e+06	4.12628e+06	3.97443e+06	3.3498e+06	3.78593e+06	3314480	3.34685e+06	1.12085	0.16791	0.164589	Nonsignificant	0.866278	0.0430665	-0.207098	Nonsignificant	0.970965	0.635402	-0.0425086	Nonsignificant	4	Molecular Function:ATP binding (GO:0005524),Biological Process:protein folding (GO:0006457),Biological Process:response to stress (GO:0006950),Molecular Function:unfolded protein binding (GO:0051082)	heat shock protein 90kDa beta	--	ko04141 Protein processing in endoplasmic reticulum ko04151 PI3K-Akt signaling pathway ko04657 IL-17 signaling pathway ko04915 Estrogen signaling pathway ko04918 Thyroid hormone synthesis ko05200 Pathways in cancer ko05215 Prostate cancer ko05418 Fluid shear stress and atherosclerosis	Molecular chaperone, HSP90 family	O	Posttranslational modification, protein turnover, chaperones ;	IPR001404 [Heat shock protein Hsp90 family] ; IPR003594[Histidine kinase-like ATPase, C-terminal domain]
A0A0A0MY31	Inositol 1,4,5-trisphosphate receptor type 1	Itpr1	0	17318.8	97714.8	24662.2	102703	21221.7	63692.7	93250.6	68894	19591.9	133433	41715	92748.4	25068.9	108691	16468.8	24000.7	28406.9	0	30486.1	22696.6	0	201510	1.36367	0.410516	0.447494	Nonsignificant	0.750063	0.540268	-0.414917	Nonsignificant	1.02284	0.974827	0.0325775	Nonsignificant	6	Molecular Function:ion channel activity (GO:0005216),Molecular Function:calcium channel activity (GO:0005262),Biological Process:ion transport (GO:0006811),Cellular Component:membrane (GO:0016020),Biological Process:transmembrane transport (GO:0055085),Biological Process:calcium ion transmembrane transport (GO:0070588)	inositol 1,4,5-triphosphate receptor type 1	--	ko04020 Calcium signaling pathway ko04022 cGMP-PKG signaling pathway ko04070 Phosphatidylinositol signaling system ko04114 Oocyte meiosis ko04140 Autophagy - animal ko04210 Apoptosis ko04218 Cellular senescence ko04270 Vascular smooth muscle contraction ko04371 Apelin signaling pathway ko04540 Gap junction ko04611 Platelet activation ko04621 NOD-like receptor signaling pathway ko04713 Circadian e…	--	--	--	IPR000699 [RIH (RyR and IP3R Homology) domain] ; IPR005821[Ion transport domain] ; IPR013662[RyR/IP3R Homology associated domain] ; IPR014821[Inositol 1,4,5-trisphosphate/ryanodine receptor] ; IPR016093[MIR motif]
A0A0A0MY48	Dynamin GTPase	Dnm2	270030	250208	217681	212037	205772	265008	225920	342682	269418	264253	259388	196344	249387	227639	237836	242724	223628	233604	223621	188014	236783	229647	224597	1.06652	0.427777	0.0929119	Nonsignificant	0.892242	0.0935804	-0.164494	Nonsignificant	0.951594	0.358974	-0.0715819	Nonsignificant	2	Molecular Function:GTPase activity (GO:0003924),Molecular Function:GTP binding (GO:0005525)	dynamin GTPase	3.6.5.5	ko04072 Phospholipase D signaling pathway ko04144 Endocytosis ko04721 Synaptic vesicle cycle ko04961 Endocrine and other factor-regulated calcium reabsorption ko05100 Bacterial invasion of epithelial cells	--	--	--	IPR000375 [Dynamin central domain] ; IPR001849[Pleckstrin homology domain] ; IPR003130[Dynamin GTPase effector] ; IPR022812[Dynamin superfamily]
A0A0A1FZ34	Cytochrome c oxidase subunit 1	COX1	5228855	5408310	6.3037e+06	5.25052e+06	5514689	5765329	5211710	3757281	4338377	5146331	4.69069e+06	6.23151e+06	5134244	4.17123e+06	6.1712e+06	5055933	5691166	3.97399e+06	5.53305e+06	6829854	5206569	5.77975e+06	5534310	0.893351	0.136012	-0.162701	Nonsignificant	1.0937	0.262353	0.129215	Nonsignificant	0.977057	0.727623	-0.0334855	Nonsignificant	7	Molecular Function:cytochrome-c oxidase activity (GO:0004129),Molecular Function:iron ion binding (GO:0005506),Molecular Function:electron carrier activity (GO:0009055),Biological Process:aerobic respiration (GO:0009060),Cellular Component:integral component of membrane (GO:0016021),Molecular Function:heme binding (GO:0020037),Biological Process:oxidation-reduction process (GO:0055114)	cytochrome c oxidase subunit 1	1.9.3.1	ko00190 Oxidative phosphorylation ko01100 Metabolic pathways ko04260 Cardiac muscle contraction ko04932 Non-alcoholic fatty liver disease (NAFLD) ko05010 Alzheimer's disease ko05012 Parkinson's disease ko05016 Huntington's disease	Heme/copper-type cytochrome/quinol oxidase, subunit 1	C	Energy production and conversion ;	IPR000883 [Cytochrome c oxidase subunit I]
A0A0A1FZ38	NADH-ubiquinone oxidoreductase chain 3	ND3	4.54605e+06	68528.8	6297166	4299233	5.45738e+06	4458249	5.31136e+06	3707497	3.28956e+06	3.66924e+06	4.51011e+06	6.47674e+06	4.48836e+06	4.57904e+06	4540657	4.74437e+06	4.18145e+06	4647547	3.96084e+06	6146981	4701170	5.15262e+06	4199349	1.07648	0.74339	0.106326	Nonsignificant	1.0463	0.618817	0.0652979	Nonsignificant	1.12633	0.584444	0.171624	Nonsignificant	2	Molecular Function:NADH dehydrogenase (ubiquinone) activity (GO:0008137),Biological Process:oxidation-reduction process (GO:0055114)	NADH-ubiquinone oxidoreductase chain 3	1.6.5.3	ko00190 Oxidative phosphorylation ko01100 Metabolic pathways ko04723 Retrograde endocannabinoid signaling ko05012 Parkinson's disease	NADH:ubiquinone oxidoreductase subunit 3 (chain A)	C	Energy production and conversion ;	IPR000440 [NADH:ubiquinone/plastoquinone oxidoreductase, chain 3]
A0A0A1G491	NADH-ubiquinone oxidoreductase chain 2	ND2	2.32222e+06	2.04097e+06	2304971	2655223	1.08526e+06	1.86944e+06	1.56089e+06	1250636	943940	1.18692e+06	1.19417e+06	1669107	1.11758e+06	973056	1607721	1.12352e+06	1.57382e+06	958136	1293199	1.82526e+06	1.28076e+06	1.07475e+06	1.01401e+06	0.624637	0.0028599	-0.678911	Significant	0.991948	0.941577	-0.0116638	Nonsignificant	0.619607	0.00478932	-0.690575	Significant	2	Molecular Function:NADH dehydrogenase (ubiquinone) activity (GO:0008137),Biological Process:oxidation-reduction process (GO:0055114)	NADH-ubiquinone oxidoreductase chain 2	1.6.5.3	ko00190 Oxidative phosphorylation ko01100 Metabolic pathways ko04723 Retrograde endocannabinoid signaling ko05012 Parkinson's disease	NADH:ubiquinone oxidoreductase subunit 2 (chain N)	C	Energy production and conversion ;	IPR001750 [NADH:quinone oxidoreductase/Mrp antiporter, membrane subunit] ; IPR010933[NADH dehydrogenase subunit 2, C-terminal]
A0A0A6YYM0	Long-chain-fatty-acid--CoA ligase 6	Acsl6	3025784	3.16885e+06	2.91683e+06	1.9258e+06	2.47686e+06	3.00235e+06	4388420	4.05324e+06	6.02548e+06	3.9832e+06	4.51727e+06	3.74299e+06	3789070	5277810	4.36474e+06	3.78956e+06	4.24722e+06	7349413	3.94529e+06	3580166	5.41731e+06	4515402	4.94319e+06	1.62029	0.000270106	0.696253	Significant	1.05901	0.595702	0.082715	Nonsignificant	1.7159	0.00295336	0.778968	Significant	2	Molecular Function:catalytic activity (GO:0003824),Biological Process:metabolic process (GO:0008152)	long-chain acyl-CoA synthetase	6.2.1.3	ko00061 Fatty acid biosynthesis ko00071 Fatty acid degradation ko01100 Metabolic pathways ko01212 Fatty acid metabolism ko03320 PPAR signaling pathway ko04146 Peroxisome ko04216 Ferroptosis ko04920 Adipocytokine signaling pathway	Long-chain acyl-CoA synthetase (AMP-forming)	I	Lipid transport and metabolism ;	IPR000873 [AMP-dependent synthetase/ligase]
A0A0F7RQJ6	D-dopachrome tautomerase	Ddt	4748997	8124347	7015752	6563782	5.03173e+06	9517427	4.93526e+06	4.21541e+06	3.16217e+06	4.59942e+06	3734038	4.31088e+06	4.40789e+06	3.17057e+06	3.46506e+06	4.60562e+06	3.18633e+06	3755950	4.48061e+06	4598074	2.82657e+06	3124503	3.54057e+06	0.585348	0.0110492	-0.772633	Significant	0.941177	0.48556	-0.0874623	Nonsignificant	0.550916	0.00748076	-0.860096	Significant	--	--	D-dopachrome decarboxylase	4.1.1.84	--	Phenylpyruvate tautomerase PptA, 4-oxalocrotonate tautomerase family	Q	Secondary metabolites biosynthesis, transport and catabolism ;	IPR001398 [Macrophage migration inhibitory factor]
A0A0F7RQL3	Macrophage migration inhibitory factor	Mif	3714476	8894022	9767792	7.87092e+06	6.79101e+06	9884522	6792607	8554021	8893552	7.96933e+06	6900485	11386448	7.43821e+06	6478859	6762682	9200325	5.97236e+06	6.14719e+06	7688574	7.53899e+06	5.94171e+06	6.97342e+06	6.8432e+06	1.01125	0.930955	0.0161449	Nonsignificant	0.88996	0.20846	-0.168187	Nonsignificant	0.899976	0.417143	-0.152042	Nonsignificant	--	--	phenylpyruvate tautomerase	5.3.2.1	ko00350 Tyrosine metabolism ko00360 Phenylalanine metabolism	Phenylpyruvate tautomerase PptA, 4-oxalocrotonate tautomerase family	Q	Secondary metabolites biosynthesis, transport and catabolism ;	IPR001398 [Macrophage migration inhibitory factor]
A0A0G2JSG6	Adenylate kinase 2, mitochondrial	Ak2	4016647	3.83488e+06	4.13911e+06	2982760	3193410	3666533	3.99665e+06	3.50264e+06	3.66675e+06	3806558	3.52793e+06	4.04111e+06	3.60036e+06	4.1315e+06	3.84302e+06	3.36233e+06	3503920	3.89213e+06	3531000	3.95383e+06	4.1874e+06	3.74278e+06	4.18813e+06	1.04172	0.410044	0.0589744	Nonsignificant	1.00118	0.973544	0.00169957	Nonsignificant	1.04295	0.462983	0.0606739	Nonsignificant	1	Molecular Function:adenylate kinase activity (GO:0004017)	adenylate kinase	2.7.4.3	ko00230 Purine metabolism ko00730 Thiamine metabolism ko01100 Metabolic pathways	Adenylate kinase or related kinase	F	Nucleotide transport and metabolism ;	IPR007862 [Adenylate kinase, active site lid domain]
A0A0G2JSH2	3-hydroxybutyrate dehydrogenase, type 1, isoform CRA_a	Bdh1	1.79328e+06	2.11066e+06	4.05497e+06	7962224	2.01902e+06	4366127	716520	1.43862e+06	468794	438154	838912	893228	663329	1.08231e+06	1.11996e+06	1.51928e+06	613372	206437	377209	3.37393e+06	623910	289598	341886	0.228929	0.0304455	-2.12703	Significant	1.07885	0.869361	0.109496	Nonsignificant	0.24698	0.0110599	-2.01753	Significant	--	--	3-hydroxybutyrate dehydrogenase	1.1.1.30	ko00072 Synthesis and degradation of ketone bodies ko00650 Butanoate metabolism ko01100 Metabolic pathways	NAD(P)-dependent dehydrogenase, short-chain alcohol dehydrogenase family	IQR	Lipid transport and metabolism ; Secondary metabolites biosynthesis, transport and catabolism ; General function prediction only ;	IPR002347 [Short-chain dehydrogenase/reductase SDR]
A0A0G2JSH4	Glycogen synthase kinase-3 beta	Gsk3b	207318	180879	196806	248066	232705	185067	271308	226360	173315	191217	191473	213224	194985	243927	233193	185706	231362	189484	215622	280339	241213	220474	218060	1.03344	0.661473	0.0474533	Nonsignificant	1.03406	0.628432	0.0483186	Nonsignificant	1.06864	0.374238	0.0957719	Nonsignificant	3	Molecular Function:protein kinase activity (GO:0004672),Molecular Function:ATP binding (GO:0005524),Biological Process:protein phosphorylation (GO:0006468)	glycogen synthase kinase 3 beta	2.7.11.26	ko01521 EGFR tyrosine kinase inhibitor resistance ko04012 ErbB signaling pathway ko04062 Chemokine signaling pathway ko04110 Cell cycle ko04150 mTOR signaling pathway ko04151 PI3K-Akt signaling pathway ko04310 Wnt signaling pathway ko04340 Hedgehog signaling pathway ko04360 Axon guidance ko04390 Hippo signaling pathway ko04510 Focal adhesion ko04550 Signaling pathways regulating pluripotency of s…	Serine/threonine protein kinase	T	Signal transduction mechanisms ;	IPR000719 [Protein kinase domain]
A0A0G2JSH5	Albumin	Alb	125083416	169316640	167361712	167327568	128103416	249849008	136466960	71044160	98639520	165100224	152744944	105664696	155779968	99621784	143749904	189855232	174133376	150318656	97645576	131171808	109950336	135553568	152320096	0.747279	0.0528863	-0.420281	Nonsignificant	1.1371	0.281944	0.185353	Nonsignificant	0.849728	0.235569	-0.234927	Nonsignificant	1	Cellular Component:extracellular space (GO:0005615)	serum albumin	--	ko04918 Thyroid hormone synthesis	--	--	--	IPR014760 [Serum albumin, N-terminal]
A0A0G2JSH9	Peroxiredoxin-2	Prdx2	8778608	12616644	9822939	10854912	8742591	14896961	11628940	9259835	7711131	13648379	9915111	7.56735e+06	11231927	7.61055e+06	9526515	13090065	8750473	9690889	11684717	8256253	7875528	9600926	9533119	0.893788	0.337837	-0.161996	Nonsignificant	1.00218	0.982193	0.00314851	Nonsignificant	0.89574	0.324903	-0.158847	Nonsignificant	4	Molecular Function:antioxidant activity (GO:0016209),Molecular Function:oxidoreductase activity (GO:0016491),Molecular Function:peroxiredoxin activity (GO:0051920),Biological Process:oxidation-reduction process (GO:0055114)	peroxiredoxin (alkyl hydroperoxide reductase subunit C)	1.11.1.15		Alkyl hydroperoxide reductase subunit AhpC (peroxiredoxin)	V	Defense mechanisms ;	IPR000866 [Alkyl hydroperoxide reductase subunit C/ Thiol specific antioxidant] ; IPR019479[Peroxiredoxin, C-terminal]
A0A0G2JSI0	Dimethylaniline monooxygenase [N-oxide-forming]	Fmo3	112166	86119	42340.3	47780.3	58885.4	48707.8	54599.8	99384.6	82864.3	53968.2	51324.5	51348.5	39004.8	41767.3	45014.6	73410.1	69407.1	37629.9	63684.5	90925.4	72514.3	44776	58469.5	0.874206	0.509644	-0.193955	Nonsignificant	1.10667	0.508703	0.146228	Nonsignificant	0.967459	0.859335	-0.0477269	Nonsignificant	4	Molecular Function:N,N-dimethylaniline monooxygenase activity (GO:0004499),Molecular Function:flavin adenine dinucleotide binding (GO:0050660),Molecular Function:NADP binding (GO:0050661),Biological Process:oxidation-reduction process (GO:0055114)	dimethylaniline monooxygenase (N-oxide forming)	1.14.13.8	ko00982 Drug metabolism - cytochrome P450	Predicted flavoprotein CzcO associated with the cation diffusion facilitator CzcD	P	Inorganic ion transport and metabolism ;	IPR020946 [Flavin monooxygenase-like]
A0A0G2JSI1	4-trimethylaminobutyraldehyde dehydrogenase	Aldh9a1	2.6319e+06	3404416	4041472	3.07391e+06	2.6604e+06	4.15612e+06	3.42948e+06	1.75895e+06	2.12179e+06	3.25782e+06	2751658	2864191	3.11871e+06	2.40713e+06	2.82747e+06	3087369	2.37193e+06	2519214	2.80372e+06	2.72693e+06	2.68122e+06	2.78809e+06	2.93542e+06	0.819209	0.0760297	-0.287697	Nonsignificant	1.00472	0.949274	0.00679873	Nonsignificant	0.823079	0.0828258	-0.280898	Nonsignificant	3	Biological Process:metabolic process (GO:0008152),Molecular Function:oxidoreductase activity (GO:0016491),Biological Process:oxidation-reduction process (GO:0055114)	--	--	ko00010 Glycolysis / Gluconeogenesis ko00053 Ascorbate and aldarate metabolism ko00071 Fatty acid degradation ko00280 Valine, leucine and isoleucine degradation ko00310 Lysine degradation ko00330 Arginine and proline metabolism ko00340 Histidine metabolism ko00380 Tryptophan metabolism ko00410 beta-Alanine metabolism ko00561 Glycerolipid metabolism ko00620 Pyruvate metabolism ko01100 Metabolic pa…	Acyl-CoA reductase or other NAD-dependent aldehyde dehydrogenase	C	Energy production and conversion ;	IPR015590 [Aldehyde dehydrogenase domain]
A0A0G2JSJ8	Alpha-L-fucosidase	Fuca1	55630.3	40343.5	28834.1	32577.1	31657.8	41669.6	22941.4	33481.4	60466	37205.8	64336.9	30654.3	52374.4	42309.5	46092.4	56325.9	46696.2	48923.9	49234.6	31103	42451.2	43426	55889.9	1.12655	0.471909	0.171905	Nonsignificant	1.07937	0.548865	0.110196	Nonsignificant	1.21596	0.108352	0.282101	Nonsignificant	2	Molecular Function:alpha-L-fucosidase activity (GO:0004560),Biological Process:carbohydrate metabolic process (GO:0005975)	alpha-L-fucosidase	3.2.1.51	ko00511 Other glycan degradation	Alpha-L-fucosidase	G	Carbohydrate transport and metabolism ;	IPR000933 [Glycoside hydrolase, family 29] ; IPR031919[Alpha-L-fucosidase, C-terminal]
A0A0G2JSK1	RCG20603	Serpina3c	1.01053e+06	1307939	1.81331e+06	1.78421e+06	932837	2.68181e+06	837026	40449.3	525124	977327	1.07071e+06	1658223	1.33127e+06	892154	974425	791934	1.95319e+06	1.16952e+06	485365	1.48701e+06	952477	942113	627261	0.581053	0.0363428	-0.783258	Significant	1.13884	0.581493	0.18756	Nonsignificant	0.661724	0.0997375	-0.595698	Nonsignificant	--	--	serpin peptidase inhibitor, clade A	--	--	Serine protease inhibitor	O	Posttranslational modification, protein turnover, chaperones ;	IPR023796 [Serpin domain]
A0A0G2JSK5	Integrin beta	Itgb1	1.0008e+06	1.23935e+06	1.07773e+06	1.33772e+06	1.84765e+06	1234915	1.26847e+06	1.66212e+06	1.3277e+06	1.08563e+06	1.20065e+06	1.09708e+06	1.09898e+06	1.24631e+06	1.18984e+06	1.15383e+06	1159602	1.2151e+06	1.31827e+06	1.12619e+06	1.07129e+06	1.18879e+06	1.14256e+06	0.962915	0.702564	-0.0545204	Nonsignificant	0.943705	0.304297	-0.0835918	Nonsignificant	0.908707	0.385488	-0.138112	Nonsignificant	--	--	integrin beta 1	--	ko04015 Rap1 signaling pathway ko04145 Phagosome ko04151 PI3K-Akt signaling pathway ko04360 Axon guidance ko04510 Focal adhesion ko04512 ECM-receptor interaction ko04514 Cell adhesion molecules (CAMs) ko04530 Tight junction ko04611 Platelet activation ko04670 Leukocyte transendothelial migration ko04810 Regulation of actin cytoskeleton ko05100 Bacterial invasion of epithelial cells ko05133 Pertus…	Secreted protein containing bacterial Ig-like domain and vWFA domain	R	General function prediction only ;	IPR002369 [Integrin beta subunit, VWA domain] ; IPR012896[Integrin beta subunit, tail] ; IPR013111[EGF-like domain, extracellular] ; IPR014836[Integrin beta subunit, cytoplasmic domain] ; IPR033760[Integrin beta N-terminal]
A0A0G2JSL0	Proteasome subunit beta	LOC100360846	433588	463812	391166	507163	359043	620491	509232	503603	512341	701909	644309	589116	606943	563794	581396	672530	627671	713617	776165	531014	654565	654039	691394	1.25217	0.0139853	0.324428	Nonsignificant	1.14838	0.0209482	0.199606	Nonsignificant	1.43797	0.000576307	0.524034	Nonsignificant	3	Molecular Function:threonine-type endopeptidase activity (GO:0004298),Cellular Component:proteasome core complex (GO:0005839),Biological Process:proteolysis involved in cellular protein catabolic process (GO:0051603)	20S proteasome subunit beta 1	3.4.25.1	ko03050 Proteasome	20S proteasome, alpha and beta subunits	O	Posttranslational modification, protein turnover, chaperones ;	IPR001353 [Proteasome, subunit alpha/beta]
A0A0G2JSL2	Trafficking protein particle complex subunit	Trappc4	68731.6	78415.8	92593.5	73985	109229	76727.6	83918.3	72182.5	92715.3	69577.3	84193.2	97645.2	67448.4	82652.7	64547.3	142860	62741.9	84357.8	72385.6	68470.9	68892.7	139337	73235.1	0.953779	0.584132	-0.0682731	Nonsignificant	1.12091	0.452356	0.16467	Nonsignificant	1.0691	0.69794	0.0963973	Nonsignificant	2	Biological Process:transport (GO:0006810),Cellular Component:TRAPP complex (GO:0030008)	trafficking protein particle complex subunit 4	--	--	--	--	--	IPR007233 [Trafficking protein particle complex subunit]
A0A0G2JSL7	RCG39005	Pdp2	146673	110755	123068	172722	45267.7	51194	24211.6	29429.7	0	0	22621.1	97844	30427	21229.9	27928.7	0	22232.8	20203.2	12857.4	118090	23507.5	20133.3	21895.3	0.334704	0.00788978	-1.57904	Significant	0.941768	0.905762	-0.0865568	Nonsignificant	0.315213	0.011587	-1.6656	Significant	1	Molecular Function:catalytic activity (GO:0003824)	pyruvate dehydrogenase phosphatase	3.1.3.43	--	--	--	--	IPR001932 [PPM-type phosphatase domain]
A0A0G2JSL8	Adenosine kinase	Adk	476026	480909	594542	566634	511777	704883	533053	481104	673359	690877	587706	527703	590002	489227	541972	664861	421715	522439	641913	540977	484886	604435	504610	1.02256	0.769406	0.0321843	Nonsignificant	0.964626	0.606042	-0.0519581	Nonsignificant	0.986387	0.871268	-0.0197738	Nonsignificant	--	--	adenosine kinase	2.7.1.20	ko00230 Purine metabolism ko01100 Metabolic pathways	Sugar or nucleoside kinase, ribokinase family	G	Carbohydrate transport and metabolism ;	IPR011611 [Carbohydrate kinase PfkB]
A0A0G2JSM7	Adducin 1 (Alpha), isoform CRA_b	Add1	97546.2	75300.8	69948.8	89969	87323.8	106279	95824.3	86778.8	86908.9	88815.2	82467.7	87131.2	82313.4	85661.5	83628.8	100009	74462.9	84450.9	92594.2	83439.3	92048.1	74762.4	95260.8	0.987308	0.851845	-0.0184279	Nonsignificant	1.00593	0.889494	0.00853583	Nonsignificant	0.993167	0.923476	-0.00989207	Nonsignificant	--	--	adducin	--	--	Ribulose-5-phosphate 4-epimerase/Fuculose-1-phosphate aldolase	G	Carbohydrate transport and metabolism ;	IPR001303 [Class II aldolase/adducin N-terminal]
A0A0G2JSM8	Cell division control protein 42 homolog	Cdc42	572673	499856	488703	584470	474324	569471	593874	699949	854894	762217	769353	664674	553304	695252	703840	763262	558606	802149	888925	667781	755098	939261	771638	1.31627	0.00125877	0.396455	Nonsignificant	1.09809	0.19928	0.134996	Nonsignificant	1.44538	0.000662811	0.531451	Nonsignificant	2	Molecular Function:GTP binding (GO:0005525),Biological Process:small GTPase mediated signal transduction (GO:0007264)	cell division control protein 42	--	ko04010 MAPK signaling pathway ko04014 Ras signaling pathway ko04015 Rap1 signaling pathway ko04062 Chemokine signaling pathway ko04144 Endocytosis ko04360 Axon guidance ko04370 VEGF signaling pathway ko04510 Focal adhesion ko04520 Adherens junction ko04530 Tight junction ko04660 T cell receptor signaling pathway ko04666 Fc gamma R-mediated phagocytosis ko04670 Leukocyte transendothelial migratio…	GTPase SAR1 family domain	R	General function prediction only ;	IPR001806 [Small GTPase superfamily]
A0A0G2JSP3	Cullin-3	Cul3	90479.1	86177.2	83999.6	100206	75913.4	81642.3	92951	87460.9	94476.1	91516.4	85705.7	73674.8	80177.7	72160.6	79329	80204	77885.7	75609.8	88490.2	73962.7	81238.6	78651.7	80037.3	0.974056	0.615834	-0.0379232	Nonsignificant	0.944733	0.174965	-0.0820214	Nonsignificant	0.920223	0.0663694	-0.119945	Nonsignificant	2	Biological Process:ubiquitin-dependent protein catabolic process (GO:0006511),Molecular Function:ubiquitin protein ligase binding (GO:0031625)	cullin 3	--	ko04120 Ubiquitin mediated proteolysis ko04340 Hedgehog signaling pathway	--	--	--	IPR001373 [Cullin, N-terminal] ; IPR019559[Cullin protein, neddylation domain]
A0A0G2JSP8	Creatine kinase	Ckm	126541520	139959232	130640496	126317336	98196664	157413056	106052456	97979976	91203240	126266136	91441088	128222416	113824664	95401544	95180480	127129056	92082792	107253560	116186984	130375424	104845400	108514232	99222784	0.809148	0.0139969	-0.305525	Nonsignificant	1.05366	0.417042	0.0754096	Nonsignificant	0.852567	0.0478041	-0.230115	Nonsignificant	1	Molecular Function:kinase activity (GO:0016301)	creatine kinase	2.7.3.2	ko00330 Arginine and proline metabolism ko01100 Metabolic pathways	Protein-arginine kinase	O	Posttranslational modification, protein turnover, chaperones ;	IPR022413 [ATP:guanido phosphotransferase, N-terminal] ; IPR022414[ATP:guanido phosphotransferase, catalytic domain]
A0A0G2JSQ0	Serine/threonine-protein phosphatase 2A 55 kDa regulatory subunit B	Ppp2r2d	98272.3	82620.4	111884	95495.2	61362.3	108708	103070	98119.3	114527	96600.3	91186.9	77577.1	94063.4	68631.8	102189	90581.6	88851.1	87996.1	111616	84666.8	97375.2	105787	93014.4	1.01009	0.91216	0.0144849	Nonsignificant	1.01053	0.866568	0.0151137	Nonsignificant	1.02073	0.80333	0.0295986	Nonsignificant	--	--	serine/threonine-protein phosphatase 2A regulatory subunit B	--	ko03015 mRNA surveillance pathway ko04071 Sphingolipid signaling pathway ko04151 PI3K-Akt signaling pathway ko04152 AMPK signaling pathway ko04261 Adrenergic signaling in cardiomyocytes ko04390 Hippo signaling pathway ko04530 Tight junction ko04728 Dopaminergic synapse ko05142 Chagas disease (American trypanosomiasis) ko05160 Hepatitis C ko05165 Human papillomavirus infection	--	--	--	--
A0A0G2JSR0	Voltage-dependent anion-selective channel protein 3	Vdac3	27198546	30789018	19332724	27280652	22532954	22849920	25513036	26182228	21395618	23502808	24747752	23667560	23981508	28681080	23802152	25289512	27315448	27856554	23683214	24199158	29023320	27418084	28382242	0.984434	0.811606	-0.0226337	Nonsignificant	1.08281	0.0554048	0.114777	Nonsignificant	1.06595	0.341836	0.0921434	Nonsignificant	2	Cellular Component:mitochondrial outer membrane (GO:0005741),Biological Process:transmembrane transport (GO:0055085)	voltage-dependent anion channel protein 3	--	ko04020 Calcium signaling pathway ko04022 cGMP-PKG signaling pathway ko04216 Ferroptosis ko04217 Necroptosis ko04218 Cellular senescence ko04621 NOD-like receptor signaling pathway ko04979 Cholesterol metabolism ko05012 Parkinson's disease ko05016 Huntington's disease ko05161 Hepatitis B ko05166 HTLV-I infection ko05203 Viral carcinogenesis	--	--	--	IPR027246 [Eukaryotic porin/Tom40]
A0A0G2JSR1	Chitinase domain-containing protein 1-like	LOC100911881	25252	26023.3	37529.3	23619.3	48767.1	16463.3	20790.6	56724.4	8482.13	7345.01	12351.5	8296.08	4574.1	12918	35288.3	33398.7	8164.92	15540.4	19760.5	16198.9	6547.81	6146.56	9697.88	0.625823	0.190437	-0.676174	Nonsignificant	0.778843	0.554899	-0.360596	Nonsignificant	0.487417	0.0176777	-1.03677	Significant	1	Biological Process:carbohydrate metabolic process (GO:0005975)	chitinase domain-containing protein 1	--	--	Spore germination protein YaaH	D	Cell cycle control, cell division, chromosome partitioning ;	IPR001223 [Glycoside hydrolase family 18, catalytic domain]
A0A0G2JSR4	Signal transducer and activator of transcription	Stat5b	47056	49963.9	47322.8	44669.3	70803.9	47177.3	31876.7	39685.6	41625.6	39884.9	36432.5	38416.5	38918.4	37258.4	37216.4	38586.9	36166	39683.5	40536.1	69263.1	42156.7	44502.8	40384.6	0.7412	0.0199079	-0.432065	Nonsignificant	1.15784	0.157927	0.211441	Nonsignificant	0.858194	0.213176	-0.220624	Nonsignificant	2	Molecular Function:DNA binding (GO:0003677),Biological Process:signal transduction (GO:0007165)	signal transducer and activator of transcription 5B	--	ko04012 ErbB signaling pathway ko04062 Chemokine signaling pathway ko04217 Necroptosis ko04630 Jak-STAT signaling pathway ko04658 Th1 and Th2 cell differentiation ko04659 Th17 cell differentiation ko04917 Prolactin signaling pathway ko04933 AGE-RAGE signaling pathway in diabetic complications ko05161 Hepatitis B ko05162 Measles ko05166 HTLV-I infection ko05200 Pathways in cancer ko05203 Viral car…	--	--	--	IPR000980 [SH2 domain] ; IPR013799[STAT transcription factor, protein interaction] ; IPR013800[STAT transcription factor, all-alpha domain] ; IPR013801[STAT transcription factor, DNA-binding]
A0A0G2JSR7	Matrin-3	Matr3	197821	182418	106542	174822	132699	106737	145005	167213	176117	134585	99092.1	152138	112863	169704	168575	143325	130690	137894	135037	130407	137045	160091	162523	0.980566	0.868107	-0.0283139	Nonsignificant	0.965173	0.631832	-0.05114	Nonsignificant	0.946416	0.652203	-0.079454	Nonsignificant	--	--	matrin 3	--	--	--	--	--	--
A0A0G2JSS1	Integrin-linked kinase-associated serine/threonine phosphatase 2C	Ilkap	187442	160999	199123	356571	234093	181182	123067	147615	196965	181288	117193	108883	134461	146294	198095	106392	168173	106471	135551	69928.6	73902	27978.4	31860.1	0.684074	0.0239347	-0.547776	Nonsignificant	0.598501	0.0090953	-0.740574	Significant	0.409419	0.00156143	-1.28835	Significant	1	Molecular Function:catalytic activity (GO:0003824)	integrin-linked kinase-associated serine/threonine phosphatase 2C	3.1.3.16	--	Serine/threonine protein phosphatase PrpC	T	Signal transduction mechanisms ;	IPR001932 [PPM-type phosphatase domain]
A0A0G2JSS3	Solute carrier family 22 member 18	Slc22a18	27153.7	31626.7	0	32649.6	26998.5	39187.1	0	55755.7	28040.9	34410.4	20104.5	33996.7	16131.1	0	0	0	0	19725.3	0	26024.8	0	18225.3	23720.8	0.996302	0.986365	-0.00534517	Nonsignificant	0.698073	0.165201	-0.51855	Nonsignificant	0.695491	0.01463	-0.523896	Nonsignificant	2	Cellular Component:integral component of membrane (GO:0016021),Biological Process:transmembrane transport (GO:0055085)	MFS transporter, OCT family, solute carrier family 22 (organic cation transporter), member 18	--	--	Predicted arabinose efflux permease, MFS family	G	Carbohydrate transport and metabolism ;	IPR011701 [Major facilitator superfamily]
A0A0G2JSS8	Peroxiredoxin-5	Prdx5	20389302	21668108	21907446	20402052	19025672	25840328	18627378	15274057	17233336	23257072	15277822	18365210	21315424	17766358	16679445	20726848	15742071	17857236	17664638	17948002	18143338	17884772	17099900	0.844966	0.0266745	-0.243035	Nonsignificant	0.982625	0.766438	-0.0252871	Nonsignificant	0.830285	0.00325255	-0.268322	Nonsignificant	1	Molecular Function:oxidoreductase activity (GO:0016491)	peroxiredoxin 5, atypical 2-Cys peroxiredoxin	1.11.1.15	ko04146 Peroxisome	Peroxiredoxin	O	Posttranslational modification, protein turnover, chaperones ;	IPR013740 [Redoxin]
A0A0G2JSS9	Atlastin-3	Atl3	36386.7	44160.9	39425.1	37479.1	46423.3	38013.7	38528.7	69984.1	44947.8	32994.5	37294.5	36383.7	26399.1	35297.2	30319.8	37802.9	35804.6	35769.3	37390.1	37199.2	38142.8	31122.9	36002.2	0.970554	0.798982	-0.0431193	Nonsignificant	0.924006	0.508001	-0.114026	Nonsignificant	0.896798	0.0293946	-0.157145	Nonsignificant	2	Molecular Function:GTPase activity (GO:0003924),Molecular Function:GTP binding (GO:0005525)	atlastin	3.6.5.-	--	--	--	--	IPR003191 [Guanylate-binding protein, C-terminal] ; IPR015894[Guanylate-binding protein, N-terminal]
A0A0G2JST3	Cytokeratin-1	Krt1	92214.1	139775	187760	505659	209084	236854	188454	163164	398501	1.18045e+06	527374	243084	151580	188190	185874	536858	134753	413575	3.19701e+06	616621	162669	268954	97488	1.56861	0.388526	0.649489	Nonsignificant	1.89249	0.426358	0.920284	Nonsignificant	2.96858	0.262481	1.56977	Nonsignificant	2	Molecular Function:structural molecule activity (GO:0005198),Cellular Component:intermediate filament (GO:0005882)	type II keratin, basic	--	--	Uncharacterized membrane protein YhgE, phage infection protein (PIP) family	S	Function unknown ;	IPR001664 [Intermediate filament protein] ; IPR032444[Keratin type II head] ; IPR032449[Keratin type II cytoskeletal 1, tail]
A0A0G2JSU3	Protein SET	Set	289223	195393	221930	249160	194497	204329	255631	265741	162484	244969	166287	243171	232496	239013	143026	200999	224290	235493	248214	212354	226459	192243	197314	0.961128	0.704787	-0.0571993	Nonsignificant	1.00088	0.991188	0.00126961	Nonsignificant	0.961974	0.586108	-0.0559297	Nonsignificant	2	Cellular Component:nucleus (GO:0005634),Biological Process:nucleosome assembly (GO:0006334)	template-activating factor I	--	--	--	--	--	IPR002164 [Nucleosome assembly protein (NAP)]
A0A0G2JSU4	Protein NDRG2	Ndrg2	7.47574e+06	6814441	6.56986e+06	5180834	6596617	5.8685e+06	5994235	5.15266e+06	5.54625e+06	5.98997e+06	5753323	6038804	5.45303e+06	5930520	5.88522e+06	6296165	5799571	5416425	5.29151e+06	7.02474e+06	5.7077e+06	6.16136e+06	5.47119e+06	0.895861	0.0971713	-0.158654	Nonsignificant	1.02552	0.5141	0.0363617	Nonsignificant	0.918727	0.17879	-0.122292	Nonsignificant	--	--	--	--	--	Pimeloyl-ACP methyl ester carboxylesterase	HR	Coenzyme transport and metabolism ; General function prediction only ;	IPR004142 [NDRG]
A0A0G2JSV3	Ribose-phosphate diphosphokinase	LOC314140	452240	363304	382682	453248	511165	451540	834252	903652	1.04793e+06	979996	636977	739142	935350	817791	829032	850256	852334	931401	948095	787446	868174	824412	825602	1.9698	3.22e-06	0.978051	Significant	1.00318	0.953638	0.00458091	Nonsignificant	1.97607	5.7e-09	0.982632	Significant	3	Molecular Function:magnesium ion binding (GO:0000287),Molecular Function:ribose phosphate diphosphokinase activity (GO:0004749),Biological Process:nucleotide biosynthetic process (GO:0009165)	ribose-phosphate pyrophosphokinase	2.7.6.1	ko00030 Pentose phosphate pathway ko00230 Purine metabolism ko01100 Metabolic pathways ko01200 Carbon metabolism ko01230 Biosynthesis of amino acids	Phosphoribosylpyrophosphate synthetase	FE	Nucleotide transport and metabolism ; Amino acid transport and metabolism ;	IPR005946 [Ribose-phosphate diphosphokinase] ; IPR029099[Ribose-phosphate pyrophosphokinase, N-terminal domain]
A0A0G2JSV6	Globin c2	Hba-a2	247798096	324696320	314556320	479361536	359949760	474840576	329764704	123630776	253526608	343289472	279696224	265150736	371900800	270726208	337975072	403024704	255953184	307227552	375776704	221898432	237467776	242856304	226036416	0.780077	0.0831156	-0.358312	Nonsignificant	0.991599	0.946334	-0.012172	Nonsignificant	0.773523	0.0806408	-0.370484	Nonsignificant	2	Molecular Function:oxygen binding (GO:0019825),Molecular Function:heme binding (GO:0020037)	hemoglobin subunit alpha	--	ko05143 African trypanosomiasis ko05144 Malaria	--	--	--	IPR000971 [Globin]
A0A0G2JSW0	Myosin regulatory light chain 12B	Myl12b	380699	333214	432083	502607	660397	425114	561852	552400	505960	537172	558450	530869	507042	537560	473664	489961	540276	581364	557440	447378	582596	533206	571314	1.16186	0.180197	0.216431	Nonsignificant	1.01606	0.658751	0.0229809	Nonsignificant	1.18051	0.148136	0.239412	Nonsignificant	1	Molecular Function:calcium ion binding (GO:0005509)	myosin regulatory light chain 12	--	ko04510 Focal adhesion ko04530 Tight junction ko04611 Platelet activation ko04670 Leukocyte transendothelial migration ko04810 Regulation of actin cytoskeleton	Ca2+-binding protein, EF-hand superfamily	T	Signal transduction mechanisms ;	IPR002048 [EF-hand domain] ; IPR015070[DJBP, EF-hand domain]
A0A0G2JSW1	ORM1-like protein	Ormdl3	53845.3	42388.1	53215.8	49885.5	0	44232.3	30005	130011	37095.1	0	0	69576.1	45931.4	49644.8	59699	101786	55046.9	72787.7	52188.6	43790.1	55306.9	56216.1	0	1.23745	0.401087	0.307368	Nonsignificant	1.03593	0.88468	0.050923	Nonsignificant	1.28191	0.11607	0.358291	Nonsignificant	2	Cellular Component:endoplasmic reticulum membrane (GO:0005789),Cellular Component:integral component of membrane (GO:0016021)	--	--	--	--	--	--	IPR007203 [ORMDL family]
A0A0G2JSW3	Globin a4	Hbb	441499360	403930720	541330880	808136832	536101600	874596352	575650176	230150064	391290752	514718784	450256000	512212608	665285184	464072288	612130112	720902336	444979904	387014816	693572224	427325984	465353376	458877952	406831968	0.816465	0.207421	-0.292536	Nonsignificant	1.02031	0.876495	0.0290126	Nonsignificant	0.833051	0.269323	-0.263524	Nonsignificant	2	Molecular Function:oxygen binding (GO:0019825),Molecular Function:heme binding (GO:0020037)	hemoglobin subunit beta	--	ko05143 African trypanosomiasis ko05144 Malaria	--	--	--	IPR000971 [Globin]
A0A0G2JSW8	Coenzyme Q-binding protein COQ10 homolog B, mitochondrial	Coq10b	27970.7	50392.1	38762.6	20995.6	35241.2	21215.8	15814.5	24023.8	15248.9	27976.7	15733.1	23832.2	13079.9	23853.9	24818.7	23208.1	31097.5	19723.7	25403.6	21031.9	20467.3	20142.5	20126.3	0.631732	0.0165872	-0.662616	Significant	1.10559	0.367604	0.14482	Nonsignificant	0.698438	0.0910049	-0.517796	Nonsignificant	--	--	coenzyme Q-binding protein COQ10	--	--	Ribosome association toxin PasT (RatA) of the RatAB toxin-antitoxin module	J	Translation, ribosomal structure and biogenesis ;	IPR005031 [Coenzyme Q-binding protein COQ10, START domain]
A0A0G2JSX5	Endothelin receptor type A	Ednra	74244	45838.2	62280.6	47616.5	68302.1	56774.1	68489.2	79203.4	76502.4	94812.6	120595	98482.8	113509	85460.4	83916.8	87153.5	52764.5	92555.7	79033.3	56435.1	75446.2	69895.3	92385.9	1.54149	0.00155712	0.624326	Significant	0.829965	0.0703083	-0.268877	Nonsignificant	1.27938	0.0460812	0.355449	Nonsignificant	3	Molecular Function:G-protein coupled receptor activity (GO:0004930),Biological Process:G-protein coupled receptor signaling pathway (GO:0007186),Cellular Component:integral component of membrane (GO:0016021)	endothelin receptor type A	--	ko04020 Calcium signaling pathway ko04022 cGMP-PKG signaling pathway ko04024 cAMP signaling pathway ko04080 Neuroactive ligand-receptor interaction ko04270 Vascular smooth muscle contraction ko04924 Renin secretion ko05200 Pathways in cancer	--	--	--	IPR000276 [G protein-coupled receptor, rhodopsin-like]
A0A0G2JSY2	Calpain inhibitor	Cast	190828	183257	245213	194652	192512	278986	193816	266872	171489	218214	185271	176219	232129	181987	181922	244144	182597	191577	210699	179734	155193	170063	157112	0.937633	0.47765	-0.092905	Nonsignificant	0.927868	0.348198	-0.108009	Nonsignificant	0.869999	0.151814	-0.200914	Nonsignificant	--	--	calpastatin	--	--	--	--	--	IPR001259 [Proteinase inhibitor I27, calpastatin]
A0A0G2JSY3	Neurolysin (Metallopeptidase M3 family), isoform CRA_a	Nln	119099	212938	135215	207043	126791	182388	126092	162780	137993	174334	123795	137312	165880	122061	136739	185206	169071	164675	158090	175858	191656	165266	178071	0.872407	0.212382	-0.196927	Nonsignificant	1.21321	0.00157115	0.278825	Nonsignificant	1.05841	0.607643	0.0818979	Nonsignificant	2	Molecular Function:metalloendopeptidase activity (GO:0004222),Biological Process:proteolysis (GO:0006508)	neurolysin	3.4.24.16	ko04614 Renin-angiotensin system	Zn-dependent oligopeptidase	E	Amino acid transport and metabolism ;	IPR001567 [Peptidase M3A/M3B catalytic domain]
A0A0G2JSZ0	Calcium channel voltage-dependent subunit beta 2	Cacnb2	63266.4	59183.8	57088.9	63825.3	54446.6	44101.9	54390	69760.2	66523.1	46463.5	43575.5	47158.2	43183	58264.7	51206.2	42726	51921.2	49378.2	53813	50002.9	57099.1	54330.1	50492.6	0.936934	0.455352	-0.0939809	Nonsignificant	0.959334	0.556296	-0.0598944	Nonsignificant	0.898833	0.086591	-0.153875	Nonsignificant	3	Molecular Function:voltage-gated calcium channel activity (GO:0005245),Cellular Component:voltage-gated calcium channel complex (GO:0005891),Biological Process:calcium ion transmembrane transport (GO:0070588)	voltage-dependent calcium channel beta-2	--	ko04010 MAPK signaling pathway ko04260 Cardiac muscle contraction ko04261 Adrenergic signaling in cardiomyocytes ko04921 Oxytocin signaling pathway ko05410 Hypertrophic cardiomyopathy (HCM) ko05412 Arrhythmogenic right ventricular cardiomyopathy (ARVC) ko05414 Dilated cardiomyopathy (DCM)	--	--	--	IPR000584 [Voltage-dependent calcium channel, L-type, beta subunit] ; IPR008145[Guanylate kinase/L-type calcium channel beta subunit]
A0A0G2JSZ5	Protein disulfide-isomerase A6	Pdia6	1.96366e+06	1.68411e+06	1.31969e+06	1.74313e+06	1.17965e+06	1.24488e+06	1.54517e+06	1.76532e+06	1.37836e+06	1.15281e+06	1.46082e+06	1.2728e+06	1.31583e+06	1409793	1.45362e+06	1.08169e+06	1.41024e+06	1.35373e+06	1.42404e+06	1.41079e+06	1.34698e+06	1.17365e+06	1.34249e+06	0.930805	0.41988	-0.10345	Nonsignificant	0.92999	0.201936	-0.104713	Nonsignificant	0.865639	0.184749	-0.208163	Nonsignificant	1	Biological Process:cell redox homeostasis (GO:0045454)	protein disulfide-isomerase A6	5.3.4.1	ko04141 Protein processing in endoplasmic reticulum	Negative regulator of GroEL, contains thioredoxin-like and TPR-like domains	O	Posttranslational modification, protein turnover, chaperones ;	IPR013766 [Thioredoxin domain]
A0A0G2JSZ8	Lipid droplet assembly factor 1	Tmem159	225737	223030	262032	80534	142717	180903	279093	0	133979	322181	0	0	0	0	223603	0	0	0	0	0	209037	0	216463	1.28999	0.280077	0.367365	Nonsignificant	0.887516	0.681114	-0.172154	Nonsignificant	1.14489	0.603913	0.195211	Nonsignificant	--	--	--	--	--	--	--	--	--
A0A0G2JSZ9	Copper chaperone for superoxide dismutase	Ccs	73926.9	119804	65882	113435	123843	104548	112305	0	92295.9	80279.2	91125.8	138116	128674	148323	61358.6	60264	186423	94912.9	83163.3	87060.7	120335	96524.8	89992.3	1.06305	0.683929	0.0882054	Nonsignificant	0.960349	0.808822	-0.0583696	Nonsignificant	1.0209	0.90819	0.0298359	Nonsignificant	4	Biological Process:superoxide metabolic process (GO:0006801),Biological Process:metal ion transport (GO:0030001),Molecular Function:metal ion binding (GO:0046872),Biological Process:oxidation-reduction process (GO:0055114)	copper chaperone for superoxide dismutase	--	ko05014 Amyotrophic lateral sclerosis (ALS)	Cu/Zn superoxide dismutase	P	Inorganic ion transport and metabolism ;	IPR001424 [Superoxide dismutase, copper/zinc binding domain] ; IPR006121[Heavy metal-associated domain, HMA]
A0A0G2JT00	Divalent cation tolerant protein CUTA, isoform CRA_c	Cuta	586749	485423	512377	591891	449270	570674	723320	526651	557998	677391	535828	515941	579734	520980	552351	606084	491860	476816	542289	505699	491587	538018	465620	1.08251	0.245159	0.114385	Nonsignificant	0.892591	0.0586443	-0.163929	Nonsignificant	0.966242	0.531864	-0.049544	Nonsignificant	1	Biological Process:response to metal ion (GO:0010038)	periplasmic divalent cation tolerance protein	--	--	Uncharacterized protein involved in tolerance to divalent cations	P	Inorganic ion transport and metabolism ;	IPR004323 [Divalent ion tolerance protein, CutA]
A0A0G2JT06	COP9 signalosome complex subunit 1	Gps1	287652	246703	288193	298671	192068	344286	308345	261729	318099	316218	304921	259776	273192	260079	294346	349348	252175	302222	318397	233577	265322	300702	290756	1.04438	0.54584	0.062648	Nonsignificant	1.00187	0.972205	0.00269544	Nonsignificant	1.04633	0.599504	0.0653435	Nonsignificant	1	Molecular Function:protein binding (GO:0005515)	COP9 signalosome complex subunit 1	--	--	--	--	--	IPR000717 [Proteasome component (PCI) domain] ; IPR019585[26S proteasome regulatory subunit Rpn7/COP9 signalosome complex subunit 1]
A0A0G2JT23	Nuclear receptor-binding protein 2	Nrbp2	54242.6	37270.1	39153	98832	48716.6	47193.3	19628.3	66694.6	83641.4	58292.6	31583.2	45660.2	52305.3	77360.8	43671.7	59581	66526.2	38615.2	50572.6	56270.8	23925.7	51195.9	54155.8	0.981001	0.929146	-0.0276729	Nonsignificant	0.941756	0.723492	-0.0865747	Nonsignificant	0.923864	0.675731	-0.114248	Nonsignificant	3	Molecular Function:protein kinase activity (GO:0004672),Molecular Function:ATP binding (GO:0005524),Biological Process:protein phosphorylation (GO:0006468)	nuclear receptor-binding protein	--	--	Serine/threonine protein kinase	T	Signal transduction mechanisms ;	IPR000719 [Protein kinase domain]
A0A0G2JT25	L-xylulose reductase	Dcxr	270133	398032	365110	313893	319461	550705	56744.4	67393.2	24354.9	44952.8	34080.2	268208	113204	27046.4	1.81205e+06	98244	36754.2	28933.2	70696.4	313851	1.49679e+06	36909.7	29971.1	0.73603	0.635038	-0.442163	Nonsignificant	0.970642	0.976498	-0.0429892	Nonsignificant	0.714422	0.582232	-0.485152	Nonsignificant	--	--	L-xylulose reductase	1.1.1.10	ko00040 Pentose and glucuronate interconversions ko01100 Metabolic pathways	NAD(P)-dependent dehydrogenase, short-chain alcohol dehydrogenase family	IQR	Lipid transport and metabolism ; Secondary metabolites biosynthesis, transport and catabolism ; General function prediction only ;	IPR002347 [Short-chain dehydrogenase/reductase SDR]
A0A0G2JT26	Striatin-interacting protein 2	Strip2	42479.3	39062.6	39869.2	48277.3	34716.8	41953.5	35085.2	36203	36591.3	34579.4	31547.1	25556	32930	28909.4	36332.7	31037.4	36438.4	31847.1	42620.6	31466.9	32665.6	33692.8	35232	0.805693	0.00259529	-0.311698	Nonsignificant	1.0391	0.49535	0.0553366	Nonsignificant	0.837197	0.0108605	-0.256361	Nonsignificant	--	--	--	--	--	--	--	--	IPR012486 [N1221-like] ; IPR021819[Protein of unknown function DUF3402]
A0A0G2JT45	Calcium-binding protein 39-like	Cab39l	150282	113763	135305	75741.4	10461.2	194103	98583.7	122411	102471	0	0	82459.3	0	0	0	0	0	0	0	63809.8	893371	0	0	0.895877	0.681157	-0.158628	Nonsignificant	4.71604	0.530229	2.23758	Nonsignificant	4.22499	0.540006	2.07895	Nonsignificant	--	--	calcium binding protein 39	--	ko04150 mTOR signaling pathway ko04152 AMPK signaling pathway	--	--	--	IPR013878 [Mo25-like]
A0A0G2JT68	Uveal autoantigen with coiled-coil domains and ankyrin repeats	Uaca	49014.5	41394.3	52232.4	61085.1	45146.1	39734.4	62551.4	53042.7	48494.2	42884.9	49790	45534.8	54892.3	61772.9	48922	0	49245.1	51475	59465.9	48184.9	50192.5	55081.3	29012.2	1.08079	0.325895	0.112086	Nonsignificant	0.941596	0.470137	-0.0868195	Nonsignificant	1.01767	0.866325	0.0252664	Nonsignificant	--	--	--	--	--	Ankyrin repeat	T	Signal transduction mechanisms ;	IPR020683 [Ankyrin repeat-containing domain]
A0A0G2JT88	Cell division cycle 16	Cdc16	23930.4	6818.32	0	6697.4	12546.3	15467.2	14066.8	22713.5	16416.9	17009	16973.1	16465.1	16234.9	19615.6	12945.5	14821.7	12738.4	15525.2	19650.1	17249.7	19656.2	15868.7	17970.8	1.29376	0.30324	0.371572	Nonsignificant	0.985079	0.847759	-0.0216886	Nonsignificant	1.27446	0.330577	0.349883	Nonsignificant	--	--	anaphase-promoting complex subunit 6	--	ko04110 Cell cycle ko04114 Oocyte meiosis ko04120 Ubiquitin mediated proteolysis ko04914 Progesterone-mediated oocyte maturation ko05166 HTLV-I infection	Tetratricopeptide (TPR) repeat	R	General function prediction only ;	--
A0A0G2JT93	Catenin (Cadherin associated protein), beta 1, isoform CRA_a	Ctnnb1	1783732	1685506	1.75248e+06	1657895	1741254	1.86903e+06	2.16026e+06	2.95521e+06	2.24645e+06	1835750	2.01474e+06	1.79188e+06	1.97319e+06	2189645	2.16316e+06	1.72267e+06	2.22595e+06	1794416	1.92086e+06	1.83743e+06	1.94113e+06	2.02521e+06	1704986	1.2285	0.00792568	0.2969	Nonsignificant	0.88303	0.0808735	-0.179465	Nonsignificant	1.0848	0.074209	0.117435	Nonsignificant	1	Molecular Function:protein binding (GO:0005515)	catenin beta 1	--	ko04015 Rap1 signaling pathway ko04310 Wnt signaling pathway ko04390 Hippo signaling pathway ko04510 Focal adhesion ko04520 Adherens junction ko04550 Signaling pathways regulating pluripotency of stem cells ko04670 Leukocyte transendothelial migration ko04916 Melanogenesis ko04919 Thyroid hormone signaling pathway ko05100 Bacterial invasion of epithelial cells ko05165 Human papillomavirus infecti…	--	--	--	IPR000225 [Armadillo]
A0A0G2JTA0	FAS-associated factor 2	Faf2	39816.6	33554.1	31210.2	62623.1	29817	38059.1	49895.3	67033	49127.6	45994.4	58525.7	48712.6	38589.3	43626.9	44692.7	38542.9	37736.9	46870.5	44726.2	35868.2	52072	35635.5	36624.7	1.26538	0.0713815	0.339568	Nonsignificant	0.827182	0.0325288	-0.273724	Nonsignificant	1.0467	0.716475	0.0658448	Nonsignificant	1	Molecular Function:protein binding (GO:0005515)	FAS-associated factor 2	--	--	--	--	--	IPR001012 [UBX domain]
A0A0G2JTA1	Serine/threonine-protein phosphatase 2A 56 kDa regulatory subunit	Ppp2r5e	33575	20486.5	39032.1	42709.4	18985.3	38264.9	45818.6	22261.4	29020.1	41965.3	39023.1	31359.1	8766.57	9867.4	29190.8	41438.4	12095.9	50490.1	52175.5	35105.3	9732.68	19927.1	24342.1	0.888434	0.581181	-0.170664	Nonsignificant	1.07268	0.777294	0.101217	Nonsignificant	0.953003	0.847537	-0.069447	Nonsignificant	3	Cellular Component:protein phosphatase type 2A complex (GO:0000159),Biological Process:signal transduction (GO:0007165),Molecular Function:protein phosphatase regulator activity (GO:0019888)	serine/threonine-protein phosphatase 2A regulatory subunit B'	--	ko03015 mRNA surveillance pathway ko04071 Sphingolipid signaling pathway ko04114 Oocyte meiosis ko04151 PI3K-Akt signaling pathway ko04152 AMPK signaling pathway ko04261 Adrenergic signaling in cardiomyocytes ko04728 Dopaminergic synapse ko05165 Human papillomavirus infection	--	--	--	IPR002554 [Protein phosphatase 2A, regulatory B subunit, B56]
A0A0G2JTA7	RAS protein activator-like 2	Rasal2	17361.7	11325.6	16169	13598.9	0	13681.2	18848.7	14191.9	12366.7	13497.1	12498.4	8088.54	11392.6	11370.5	11879.7	12718.1	13854.5	15233.9	13993.1	10445.8	9581.34	17488.1	14144.8	0.878999	0.272178	-0.186067	Nonsignificant	1.05921	0.578703	0.0829913	Nonsignificant	0.931046	0.495681	-0.103076	Nonsignificant	2	Molecular Function:protein binding (GO:0005515),Biological Process:regulation of GTPase activity (GO:0043087)	disabled homolog 2-interacting protein	--	ko04210 Apoptosis ko04668 TNF signaling pathway	--	--	--	IPR000008 [C2 domain] ; IPR001936[Ras GTPase-activating protein] ; IPR021887[Domain of unknown function DUF3498]
A0A0G2JTB5	Actin-binding LIM protein 2	Ablim2	0	13635.2	0	14970	0	0	26613.3	19516.3	23103.1	0	24306	27467.4	24177.4	23985.2	27583.6	15208.4	0	25235.4	0	17479.3	39964.5	28664.6	19689.2	1.71955	0.000857181	0.78203	Significant	0.991036	0.956197	-0.012991	Nonsignificant	1.70413	0.189305	0.769039	Nonsignificant	1	Molecular Function:zinc ion binding (GO:0008270)	actin-binding LIM protein	--	ko04360 Axon guidance	--	--	--	IPR001781 [Zinc finger, LIM-type] ; IPR032402[Putative adherens-junction anchoring domain]
A0A0G2JTG4	Ig-like domain-containing protein		52577.7	57488.5	175061	91118.6	72828	174731	69659.1	73094	49051.6	106578	81587	111092	125754	46312.7	117820	104301	132801	77233.5	43701.9	61696.1	63239.1	83982.3	93587.7	0.834606	0.452129	-0.260833	Nonsignificant	0.951549	0.768515	-0.0716503	Nonsignificant	0.794168	0.367287	-0.332483	Nonsignificant	--	--	--	--	--	--	--	--	IPR013106 [Immunoglobulin V-set domain]
A0A0G2JTG7	Heterogeneous nuclear ribonucleoprotein H	Hnrnph1	606269	445393	514562	577254	468433	537560	604455	808166	616084	624904	627840	710637	532114	716110	628048	515286	563440	673000	763338	657697	795100	632770	630788	1.24219	0.00613142	0.312884	Nonsignificant	1.0029	0.9648	0.00417065	Nonsignificant	1.24578	0.0126207	0.317055	Nonsignificant	1	Molecular Function:nucleic acid binding (GO:0003676)	heterogeneous nuclear ribonucleoprotein F/H	--	--	--	--	--	IPR000504 [RNA recognition motif domain] ; IPR012996[Zinc finger, CHHC-type]
A0A0G2JTH4	Integrin-associated protein	Cd47	398811	341849	495656	472640	337111	369478	432247	495852	495726	427876	372425	378898	348474	387973	430532	334019	399399	409062	404189	360756	406147	401445	421107	1.04048	0.606221	0.0572548	Nonsignificant	0.935846	0.218893	-0.0956573	Nonsignificant	0.973733	0.730231	-0.0384025	Nonsignificant	--	--	CD47 antigen (Rh-related antigen, integrin-associated signal transducer)	--	ko04512 ECM-receptor interaction	--	--	--	IPR013147 [CD47 transmembrane] ; IPR013270[CD47 immunoglobulin-like]
A0A0G2JTH6	EH domain-containing protein 3	Ehd3	1.45898e+06	1.37305e+06	1.3894e+06	1.89833e+06	1.41557e+06	1.65321e+06	1.5219e+06	1.89421e+06	1.42099e+06	1.46661e+06	1.91725e+06	1.51372e+06	1.62839e+06	1.46967e+06	1714481	1.52231e+06	1.52476e+06	1.58713e+06	1545637	1.61748e+06	1.69681e+06	1.62946e+06	1.55477e+06	1.05546	0.422616	0.0778735	Nonsignificant	0.980473	0.64205	-0.0284504	Nonsignificant	1.03485	0.563443	0.0494232	Nonsignificant	2	Molecular Function:protein binding (GO:0005515),Molecular Function:GTP binding (GO:0005525)	EH domain-containing protein 3	--	ko04144 Endocytosis	Replication fork clamp-binding protein CrfC (dynamin-like GTPase family)	L	Replication, recombination and repair ;	IPR000261 [EH domain] ; IPR006073[GTP binding domain] ; IPR031692[EH domain-containing protein, N-terminal]
A0A0G2JTI8	Aminopeptidase	Enpep	134050	102997	85411.8	115328	109834	117343	132165	141008	102969	141046	114375	131859	113246	117269	99082.8	116624	107694	111978	107085	127229	65740.8	105098	104107	1.09582	0.226644	0.132009	Nonsignificant	0.870296	0.0715927	-0.200422	Nonsignificant	0.953687	0.590086	-0.0684124	Nonsignificant	2	Molecular Function:metallopeptidase activity (GO:0008237),Molecular Function:zinc ion binding (GO:0008270)	glutamyl aminopeptidase	3.4.11.7	ko04614 Renin-angiotensin system	Aminopeptidase N	E	Amino acid transport and metabolism ;	IPR014782 [Peptidase M1, membrane alanine aminopeptidase, N-terminal] ; IPR024571[ERAP1-like C-terminal domain]
A0A0G2JTJ9	RCG50655	Tfcp2	141590	17806.4	43490.4	56244.1	0	60591.9	51045.3	83631.2	0	60142.1	0	56641.1	53015.8	28988.5	130552	27110.4	33714.6	0	43159.3	83798.5	43003.3	19458.5	0	1.03665	0.91976	0.0519257	Nonsignificant	0.629185	0.148819	-0.668444	Nonsignificant	0.652243	0.324901	-0.616518	Nonsignificant	--	--	transcription factor CP2 and related proteins	--	--	--	--	--	IPR007604 [CP2 transcription factor]
A0A0G2JTK4	Protein phosphatase 6, regulatory subunit 1	Ppp6r1	37961.4	55704.4	30735.8	30851.7	0	24629.5	18909.8	20119.4	13654.9	27268.5	18336.6	21955.3	25267.3	19377.1	20155.3	18614.9	21537.6	54161.7	29163.5	19430.3	17082.4	12380	20407.8	0.571496	0.0432744	-0.807185	Significant	1.17202	0.481213	0.228997	Nonsignificant	0.669805	0.128079	-0.578188	Nonsignificant	--	--	serine/threonine-protein phosphatase 6 regulatory subunit 1	--	--	--	--	--	IPR007587 [SIT4 phosphatase-associated protein family]
A0A0G2JTL5	Pyruvate carboxylase	Pc	277050	369847	347295	310076	282249	314146	131196	119041	81924.9	82846.4	96208.1	254750	123885	101873	98786.9	97588.3	104293	76836.9	77975.8	265304	78844.7	84528.9	83797	0.382502	2.74e-06	-1.38646	Significant	0.896657	0.665394	-0.157372	Nonsignificant	0.342973	1.24e-05	-1.54383	Significant	2	Molecular Function:catalytic activity (GO:0003824),Molecular Function:ATP binding (GO:0005524)	pyruvate carboxylase	6.4.1.1	ko00020 Citrate cycle (TCA cycle) ko00620 Pyruvate metabolism ko01100 Metabolic pathways ko01200 Carbon metabolism ko01230 Biosynthesis of amino acids	Pyruvate carboxylase	C	Energy production and conversion ;	IPR000089 [Biotin/lipoyl attachment] ; IPR000891[Pyruvate carboxyltransferase] ; IPR003379[Carboxylase, conserved domain] ; IPR005479[Carbamoyl-phosphate synthetase large subunit-like, ATP-binding domain] ; IPR005481[Biotin carboxylase-like, N-terminal domain] ; IPR005482[Biotin carboxylase, C-terminal]
A0A0G2JTL6	Caspase recruitment domain family, member 6	Card6	0	0	6256.5	0	0	9210.67	5823.29	0	0	0	6701.63	14891	0	0	5233.84	0	10208.3	8407.89	0	8874.93	7022.69	0	0	1.05545	0.908727	0.0778616	Nonsignificant	1.05709	0.849764	0.0801036	Nonsignificant	1.11571	0.540222	0.157965	Nonsignificant	1	Biological Process:regulation of apoptotic process (GO:0042981)	caspase recruitment domain-containing protein 6	--	ko04621 NOD-like receptor signaling pathway	Replication fork clamp-binding protein CrfC (dynamin-like GTPase family)	L	Replication, recombination and repair ;	IPR001315 [CARD domain]
A0A0G2JTN4	Formylglycinamide ribonucleotide amidotransferase	Pfas	195286	234284	191257	119777	167946	234949	257923	243330	184630	287138	198275	177231	208834	193668	204542	193565	211692	212312	294680	158063	211203	231589	214225	1.14011	0.223908	0.189171	Nonsignificant	0.993698	0.941492	-0.00912053	Nonsignificant	1.13292	0.270409	0.18005	Nonsignificant	--	--	phosphoribosylformylglycinamidine synthase	6.3.5.3	ko00230 Purine metabolism ko01100 Metabolic pathways	Phosphoribosylformylglycinamidine (FGAM) synthase, glutamine amidotransferase domain	F	Nucleotide transport and metabolism ;	IPR010918 [AIR synthase-related protein, C-terminal domain]
A0A0G2JTP0	DnaJ heat shock protein family (Hsp40) member C4	Dnajc4	0	6105.13	6227.61	6135.57	0	6579.4	6895.95	7274	7940.63	7496.13	6805.35	9979.04	3467.21	8736.64	9776.92	5338.18	8597.67	7857.98	6042.33	9729.69	10214	6822.14	9407.91	1.21318	0.0744248	0.278799	Nonsignificant	1.05323	0.66337	0.074817	Nonsignificant	1.27776	0.029029	0.353616	Nonsignificant	--	--	DnaJ homolog subfamily C member 4	--	--	DnaJ-class molecular chaperone with C-terminal Zn finger domain	O	Posttranslational modification, protein turnover, chaperones ;	IPR001623 [DnaJ domain]
A0A0G2JTP7	E3 ubiquitin-protein ligase RING2	Rnf2	21747.4	13189.8	0	0	0	110061	13938.2	162886	401083	147194	167463	122609	314310	353287	260782	233958	445201	219146	183507	290773	134366	177887	164227	4.468	0.0519765	2.15963	Nonsignificant	1.07031	0.786566	0.0980246	Nonsignificant	4.78213	0.0156219	2.25765	Significant	--	--	E3 ubiquitin-protein ligase RNF1/2	2.3.2.27	--	--	--	--	IPR032443 [RAWUL domain]
A0A0G2JTQ5	N-acetylgalactosamine kinase	Galk2	227033	52197.6	164328	54626.5	116522	94847.4	112803	96934.4	66724.7	142793	102268	132708	153153	89427.2	111427	141749	115676	112774	98205.7	147159	97972.7	100875	91370.7	0.947297	0.837373	-0.078112	Nonsignificant	1.01068	0.921331	0.0153233	Nonsignificant	0.957412	0.866334	-0.0627887	Nonsignificant	1	Molecular Function:ATP binding (GO:0005524)	N-acetylgalactosamine kinase	2.7.1.157	--	Galactokinase	G	Carbohydrate transport and metabolism ;	IPR006204 [GHMP kinase N-terminal domain] ; IPR013750[GHMP kinase, C-terminal domain] ; IPR019539[Galactokinase galactose-binding domain]
A0A0G2JTR4	Active breakpoint cluster region-related protein	Abr	0	0	0	0	0	0	43470.8	90491.6	36428.5	60928.5	5656.27	38979.2	43257.1	46251.1	1365.88	48207.2	0	0	93491.2	0	49889.2	52463.6	55098.8	Inf	0	Inf	Significant	1.4679	0.187287	0.553758	Nonsignificant	NA	NA	NA	NA	4	Molecular Function:Rho guanyl-nucleotide exchange factor activity (GO:0005089),Molecular Function:protein binding (GO:0005515),Biological Process:signal transduction (GO:0007165),Biological Process:regulation of Rho protein signal transduction (GO:0035023)	active breakpoint cluster region-related protein	--	--	--	--	--	IPR000008 [C2 domain] ; IPR000198[Rho GTPase-activating protein domain] ; IPR000219[Dbl homology (DH) domain] ; IPR001849[Pleckstrin homology domain]
A0A0G2JTS3	Vacuolar protein sorting-associated protein 29	Vps29	422615	354759	372387	458759	464072	364218	664536	578370	634083	456985	461369	593375	488611	535833	431323	520575	583648	445114	565046	595470	623757	503804	550292	1.32536	0.00419976	0.406387	Nonsignificant	1.01893	0.776686	0.0270488	Nonsignificant	1.35045	0.000368961	0.433435	Nonsignificant	--	--	vacuolar protein sorting-associated protein 29	--	ko04144 Endocytosis	Predicted phosphodiesterase	R	General function prediction only ;	IPR024654 [Calcineurin-like phosphoesterase domain, lpxH type]
A0A0G2JTT2	Phosphatidylinositol binding clathrin assembly protein, isoform CRA_a	Picalm	85742.8	69994.1	76002.8	77438.7	86468.8	84507.3	65699.1	91257.5	85622.3	74729.6	85079.4	86482.2	81798	68706.4	65228.3	88876	60878.1	110247	72783.7	85268.6	64013	68517.7	72205.6	0.9783	0.713067	-0.0316509	Nonsignificant	0.994374	0.946337	-0.00814018	Nonsignificant	0.972796	0.764059	-0.0397911	Nonsignificant	1	Molecular Function:phospholipid binding (GO:0005543)	phosphatidylinositol-binding clathrin assembly protein	--	--	--	--	--	IPR011417 [AP180 N-terminal homology (ANTH) domain]
A0A0G2JTV1	Polypyrimidine tract-binding protein 1	Ptbp1	176676	188592	185007	209346	158550	187452	174528	230962	173208	144153	158161	153981	178815	172125	156364	166204	166370	153469	161277	161196	156485	158796	147605	0.929972	0.291295	-0.104741	Nonsignificant	0.927401	0.185184	-0.108735	Nonsignificant	0.862457	0.0117126	-0.213476	Nonsignificant	1	Molecular Function:nucleic acid binding (GO:0003676)	polypyrimidine tract-binding protein 1	--	--	--	--	--	IPR000504 [RNA recognition motif domain]
A0A0G2JTV2	Non-muscle caldesmon	Cald1	39540.6	52969	57225.9	87271.5	148380	69042.2	81431.8	97332.8	74953.2	73128.2	60470.4	66470.3	79472.5	90224.4	70888.7	71943.8	68825.4	80242.3	82093.4	55517.3	70690.8	88651.2	82644.2	1.01867	0.934274	0.0266915	Nonsignificant	0.973087	0.70371	-0.0393598	Nonsignificant	0.991257	0.969149	-0.0126683	Nonsignificant	--	--	caldesmon	--	ko04270 Vascular smooth muscle contraction	--	--	--	IPR006018 [Caldesmon/lymphocyte specific protein]
A0A0G2JTW1	Ras-related protein Rap-2	Rap2a	34171.5	62235.7	66423.6	50387.8	57959.2	71537.9	76893.3	74026	52234.8	64007.5	59925.7	68061.3	64060.4	70991.1	81701.4	71105	80569.2	56757.2	68016.4	54170.7	60288.3	62062.5	78697.8	1.1903	0.0814849	0.251325	Nonsignificant	0.977486	0.742855	-0.0328518	Nonsignificant	1.1635	0.156299	0.218473	Nonsignificant	2	Molecular Function:GTP binding (GO:0005525),Biological Process:small GTPase mediated signal transduction (GO:0007264)	Ras-related protein Rap-2C	--	ko04530 Tight junction	GTPase SAR1 family domain	R	General function prediction only ;	IPR001806 [Small GTPase superfamily]
A0A0G2JTW5	26S proteasome non-ATPase regulatory subunit 1	Psmd1	249405	351888	383452	289070	303026	376355	437114	309392	289301	347192	376286	338991	369613	322071	386317	369221	379357	345415	418949	347536	370472	351897	348978	1.08413	0.302211	0.116538	Nonsignificant	1.03842	0.461136	0.0543869	Nonsignificant	1.12578	0.0776498	0.170924	Nonsignificant	--	--	26S proteasome regulatory subunit N2	--	ko03050 Proteasome ko05169 Epstein-Barr virus infection	Predicted NTPase, NACHT family domain	T	Signal transduction mechanisms ;	IPR002015 [Proteasome/cyclosome repeat]
A0A0G2JTW9	Hemoglobin, beta adult s chain	Hbb-b1	1.75564e+06	1.87273e+06	1.89431e+06	3.51751e+06	2539347	4021280	2057792	647100	1.49475e+06	2.46278e+06	2.09252e+06	1.68055e+06	2545714	1.77795e+06	2617819	2.57124e+06	1.75039e+06	2.0014e+06	2.51786e+06	1.46848e+06	1.39791e+06	1.30117e+06	1.39524e+06	0.742567	0.122947	-0.429407	Nonsignificant	0.932507	0.646881	-0.100814	Nonsignificant	0.692449	0.0661917	-0.530221	Nonsignificant	2	Molecular Function:oxygen binding (GO:0019825),Molecular Function:heme binding (GO:0020037)	--	--	--	--	--	--	IPR000971 [Globin]
A0A0G2JTX5	Dipeptidyl peptidase 4	Dpp4	289448	337293	348871	339322	329616	306471	340831	181909	142916	238517	168756	259360	166294	210036	240266	157681	208577	220539	215141	251528	218939	209906	173385	0.665936	0.000514734	-0.586544	Significant	0.955755	0.691979	-0.0652875	Nonsignificant	0.636472	2.83e-06	-0.651831	Significant	2	Biological Process:proteolysis (GO:0006508),Molecular Function:serine-type peptidase activity (GO:0008236)	dipeptidyl-peptidase 4	3.4.14.5	ko04974 Protein digestion and absorption	Dipeptidyl aminopeptidase/acylaminoacyl peptidase	E	Amino acid transport and metabolism ;	IPR001375 [Peptidase S9, prolyl oligopeptidase, catalytic domain] ; IPR002469[Dipeptidylpeptidase IV, N-terminal domain]
A0A0G2JTY6	G-rich RNA sequence-binding factor 1	Grsf1	260030	329115	317062	321594	235844	247524	191089	246910	219744	213293	211241	242333	209012	238935	226476	199784	239444	226037	168221	248722	258764	245102	260931	0.778817	0.0122255	-0.360643	Nonsignificant	1.03944	0.492533	0.0558095	Nonsignificant	0.809535	0.0173124	-0.304834	Nonsignificant	1	Molecular Function:nucleic acid binding (GO:0003676)	--	--	--	--	--	--	IPR000504 [RNA recognition motif domain]
A0A0G2JTZ9	ATP-binding cassette, subfamily G (WHITE), member 3-like 1	Abcg3l1	101768	56486.4	106828	120687	89434.6	118384	107191	160215	111256	98484.9	94985	113565	122096	108647	95879	85453.7	99547.9	94200	148917	83766.8	93847.6	150912	100737	1.13695	0.253141	0.185166	Nonsignificant	0.952817	0.649379	-0.0697291	Nonsignificant	1.0833	0.563903	0.115437	Nonsignificant	3	Molecular Function:ATP binding (GO:0005524),Cellular Component:membrane (GO:0016020),Molecular Function:ATPase activity (GO:0016887)	ATP-binding cassette, subfamily G (WHITE), member 3	--	ko02010 ABC transporters	Forkhead associated (FHA) domain, binds pSer, pThr, pTyr	T	Signal transduction mechanisms ;	IPR003439 [ABC transporter-like] ; IPR013525[ABC-2 type transporter]
A0A0G2JU01	Rho guanine nucleotide exchange factor 1	Arhgef1	121662	86454.9	113139	112505	220302	122490	120414	134646	106545	114282	102430	99167.4	73512	52252	96906.4	88354.3	64983.5	106948	106159	92700.3	99910.2	107684	86848.3	0.77278	0.131537	-0.371871	Nonsignificant	0.941822	0.568467	-0.0864732	Nonsignificant	0.727821	0.125025	-0.458344	Nonsignificant	3	Molecular Function:Rho guanyl-nucleotide exchange factor activity (GO:0005089),Cellular Component:cytoplasm (GO:0005737),Biological Process:regulation of Rho protein signal transduction (GO:0035023)	Rho guanine nucleotide exchange factor 1	--	ko04270 Vascular smooth muscle contraction ko04611 Platelet activation ko04810 Regulation of actin cytoskeleton ko05200 Pathways in cancer ko05205 Proteoglycans in cancer	--	--	--	IPR000219 [Dbl homology (DH) domain] ; IPR015212[Regulator of G protein signalling-like domain]
A0A0G2JU05	LLGL scribble cell polarity complex component 2	Llgl2	19832.8	17421.9	19398.9	25765.7	15595	20041.4	27588.9	41753.7	37271.4	31020.9	12992.3	17716.8	28120.2	46555.8	34616.7	19792.4	35401.3	27784	40340	31095.2	30316.5	36991.3	50850.2	1.56783	0.0155962	0.64877	Significant	1.10447	0.521037	0.143359	Nonsignificant	1.73163	0.00265505	0.792128	Significant	--	--	lethal(2) giant larvae protein	--	ko04390 Hippo signaling pathway ko04530 Tight junction ko05165 Human papillomavirus infection	WD40 repeat	R	General function prediction only ;	IPR013577 [Lethal giant larvae homologue 2]
A0A0G2JU07	Ubiquitin-conjugating enzyme E2 variant 2	Ube2v2	1.7173e+06	2.14122e+06	1.64277e+06	2.29254e+06	2.04771e+06	2566725	1.82338e+06	2.20994e+06	1.87375e+06	2.38621e+06	2.31971e+06	2.10323e+06	2.54136e+06	2.03661e+06	2.32441e+06	2.65785e+06	2.08611e+06	2.30865e+06	2378274	2202687	2.33138e+06	2.32541e+06	2.43284e+06	1.05406	0.472914	0.0759586	Nonsignificant	1.07366	0.135361	0.102531	Nonsignificant	1.1317	0.075214	0.17849	Nonsignificant	--	--	ubiquitin-conjugating enzyme E2 variant	--		--	--	--	IPR000608 [Ubiquitin-conjugating enzyme E2]
A0A0G2JU15	Pentatricopeptide repeat domain 3	Ptcd3	407083	343521	444920	321903	279749	320195	277056	388012	384050	356323	354680	343448	332809	383804	308725	339978	368476	418144	351073	347828	461590	487759	493550	0.985155	0.839272	-0.0215772	Nonsignificant	1.17515	0.0297025	0.232849	Nonsignificant	1.15771	0.131258	0.211272	Nonsignificant	--	--	pentatricopeptide repeat domain-containing protein 3	--	--	--	--	--	IPR002885 [Pentatricopeptide repeat]
A0A0G2JU25	Polypeptide N-acetylgalactosaminyltransferase	Galnt2	76340.9	53215.2	71665.5	60490.8	37926.8	47059.9	35049.8	48507.9	46257.6	42499.5	33073.6	59951.7	40667.5	47991.4	50324.3	36213.9	45281.3	40693.4	41975.7	59674.8	50627.5	42886.4	40730	0.777472	0.0474867	-0.363137	Nonsignificant	0.99634	0.96602	-0.00528939	Nonsignificant	0.774627	0.0486088	-0.368427	Nonsignificant	--	--	polypeptide N-acetylgalactosaminyltransferase	2.4.1.41	ko00512 Mucin type O-glycan biosynthesis ko01100 Metabolic pathways	Glycosyltransferase, GT2 family	G	Carbohydrate transport and metabolism ;	IPR000772 [Ricin B, lectin domain] ; IPR001173[Glycosyltransferase 2-like]
A0A0G2JU46	Serine protease 23	Prss23	35541.4	18470.8	9111.55	0	33592.6	0	36058.1	46288.2	65600.9	25677.5	0	0	0	0	27880.3	0	28632.5	2357.16	0	18814.4	39339.5	0	20898.4	1.66677	0.149127	0.737055	Nonsignificant	0.5461	0.0902591	-0.872762	Nonsignificant	0.910224	0.813339	-0.135707	Nonsignificant	2	Molecular Function:serine-type endopeptidase activity (GO:0004252),Biological Process:proteolysis (GO:0006508)	serine protease 23	3.4.21.-	--	V8-like Glu-specific endopeptidase	E	Amino acid transport and metabolism ;	IPR001254 [Serine proteases, trypsin domain]
A0A0G2JU49	Metaxin 1	Mtx1	432149	273331	337864	331311	269110	273796	399448	397940	379791	286886	366278	376060	296359	353511	332325	300437	335450	304400	289132	430689	355869	304400	367940	1.10856	0.217385	0.148687	Nonsignificant	0.948491	0.40987	-0.0762938	Nonsignificant	1.05146	0.587237	0.0723934	Nonsignificant	2	Cellular Component:mitochondrial outer membrane (GO:0005741),Biological Process:protein targeting to mitochondrion (GO:0006626)	metaxin	--	--	Glutathione S-transferase	O	Posttranslational modification, protein turnover, chaperones ;	IPR019564 [Mitochondrial outer membrane transport complex Sam37/metaxin, N-terminal domain] ; IPR033468[Metaxin, glutathione S-transferase domain]
A0A0G2JU56	Non-specific serine/threonine protein kinase	Mark3	17222.8	13744.4	16222.6	15532.1	22265	13295.8	13090.3	14529.1	34968.8	21485.2	35661.3	13028.9	14190.9	27636.5	13225.7	11193	14678.3	35668.1	9425.67	14171.1	17616	10374	5220.9	1.27399	0.220635	0.349354	Nonsignificant	0.708885	0.203475	-0.496376	Nonsignificant	0.903113	0.662876	-0.147022	Nonsignificant	3	Molecular Function:protein kinase activity (GO:0004672),Molecular Function:ATP binding (GO:0005524),Biological Process:protein phosphorylation (GO:0006468)	MAP/microtubule affinity-regulating kinase	2.7.11.1	--	PASTA domain, binds beta-lactams	M	Cell wall/membrane/envelope biogenesis ;	IPR000719 [Protein kinase domain] ; IPR001772[Kinase associated domain 1 (KA1)] ; IPR015940[Ubiquitin-associated domain]
A0A0G2JU66	Nuclear protein localization protein 4 homolog	Nploc4	241990	198077	247310	207032	191354	218735	241319	195940	213611	200373	214283	195381	216520	204314	249821	212108	215812	222189	262313	195182	209076	207506	226779	0.987129	0.802864	-0.0186901	Nonsignificant	1.01981	0.662277	0.0283068	Nonsignificant	1.00669	0.901667	0.00961675	Nonsignificant	--	--	nuclear protein localization protein 4 homolog	--	ko04141 Protein processing in endoplasmic reticulum	--	--	--	IPR007716 [NPL4, zinc-binding putative] ; IPR007717[Nuclear pore localisation protein NPL4, C-terminal] ; IPR024682[Nuclear pore localisation protein Npl4, ubiquitin-like domain]
A0A0G2JU77	Eukaryotic translation initiation factor 3 subunit K	Eif3k	93445.6	73734.2	65878.3	54177.6	56467.7	74098.7	70792.6	68598.1	58906.9	63885.2	64614.1	61560.5	56597.7	59423.8	55141.3	48882.8	61386.5	58411.6	65689.5	61348.8	61392.2	55683.6	57886.8	0.892799	0.268884	-0.163592	Nonsignificant	0.946377	0.203853	-0.0795136	Nonsignificant	0.844924	0.128872	-0.243106	Nonsignificant	--	--	translation initiation factor 3 subunit K	--	--	--	--	--	IPR033464 [CSN8/PSMD8/EIF3K]
A0A0G2JU83	3-beta-hydroxysterol Delta (14)-reductase		78192.1	88192.8	44865.1	90435	107115	49958.3	56449.7	75170.7	113476	66972.7	84982.8	89633.8	114238	105674	116937	81410.3	117226	81328.3	70292.7	96091.7	98106.2	108350	85496.6	1.19676	0.239401	0.259132	Nonsignificant	1.00857	0.935057	0.0123083	Nonsignificant	1.20701	0.163282	0.27144	Nonsignificant	1	Cellular Component:membrane (GO:0016020)	lamin-B receptor	--	--	Protein-S-isoprenylcysteine O-methyltransferase Ste14	O	Posttranslational modification, protein turnover, chaperones ;	IPR001171 [Ergosterol biosynthesis ERG4/ERG24] ; IPR019023[Lamin-B receptor of TUDOR domain]
A0A0G2JU89	E3 ubiquitin-protein ligase UBR4	Ubr4	77935.9	90683.3	104192	108723	82537.1	102626	94026.2	138029	112169	98266.1	108201	90113.9	102366	79681.2	100639	94598.9	90843	97787.7	120791	86848.3	92990.3	90494.9	100259	1.0864	0.322757	0.119555	Nonsignificant	0.943636	0.408416	-0.0836973	Nonsignificant	1.02517	0.707697	0.0358581	Nonsignificant	1	Molecular Function:zinc ion binding (GO:0008270)	E3 ubiquitin-protein ligase UBR4	2.3.2.27	ko05165 Human papillomavirus infection ko05203 Viral carcinogenesis	--	--	--	IPR003126 [Zinc finger, UBR-type] ; IPR025704[E3 ubiquitin ligase, UBR4]
A0A0G2JU95	Triadin	Trdn	349810	309220	353691	493649	305037	216865	0	0	251202	0	0	0	278385	284765	308306	375662	0	397549	355625	0	321125	337964	347329	0.830257	0.190757	-0.26837	Nonsignificant	1.26798	0.00202485	0.342527	Nonsignificant	1.05275	0.661485	0.0741575	Nonsignificant	1	Cellular Component:membrane (GO:0016020)	--	--	--	--	--	--	IPR007943 [Aspartyl beta-hydroxylase/Triadin domain]
A0A0G2JUA5	AHNAK nucleoprotein	Ahnak	15877636	11493327	12308621	14412726	11172442	18560124	12852410	16124836	15912211	12179967	11342835	12041183	9709056	10763028	10231158	11732485	11688067	11637635	13165506	11519120	12478800	10477358	11810050	0.884039	0.247931	-0.177818	Nonsignificant	0.956512	0.52428	-0.0641458	Nonsignificant	0.845593	0.128775	-0.241964	Nonsignificant	--	--	--	--	--	DNA-binding beta-propeller fold protein YncE	R	General function prediction only ;	--
A0A0G2JUA6	WW domain-binding protein 11-like 1	Wbp11l1	0	0	10325.5	6248.9	7966.95	10479.6	12865.1	22911.9	20143.3	11576.4	11636.8	12711.8	12226.8	17693.1	10234.4	8450.35	15177.4	15401.8	11530.7	14758.8	0	16167	15868.2	1.67518	0.0297226	0.744317	Significant	0.948258	0.701564	-0.076649	Nonsignificant	1.5885	0.0117364	0.667668	Significant	1	Biological Process:RNA processing (GO:0006396)	WW domain-binding protein 11	--	ko03040 Spliceosome	--	--	--	IPR019007 [WW domain binding protein 11]
A0A0G2JUB0	Protein FAM3C	Fam3c	1.03182e+06	27169.5	21083	20551.2	27149.2	28853	19224.4	21935.4	803424	872760	16999.1	57485.8	17588.4	1.19663e+06	681118	623926	1.57502e+06	974275	197173	20717.1	687055	14839.6	2157053	2.12524	0.377899	1.08763	Nonsignificant	1.90697	0.241486	0.931282	Nonsignificant	4.05278	0.115388	2.01891	Nonsignificant	--	--	--	--	--	--	--	--	--
A0A0G2JUC7	Dynactin subunit 2	Dctn2	668779	672371	663485	751025	668939	627740	741458	737513	712298	647554	754081	621491	736564	737769	734862	723793	677181	665410	633446	683310	719657	449011	722959	1.05677	0.125263	0.0796626	Nonsignificant	0.9238	0.134486	-0.114347	Nonsignificant	0.976245	0.69557	-0.0346845	Nonsignificant	--	--	dynactin 2	--	ko04962 Vasopressin-regulated water reabsorption ko05016 Huntington's disease	--	--	--	--
A0A0G2JUC9	HECT-type E3 ubiquitin transferase	Herc2	28049.3	0	0	63398	57270.4	0	67829.6	86375.4	77431.7	45859	54882.4	55323.4	57438.2	49036.3	51172.4	53297.1	69646.5	0	55534.4	61499.4	8934.75	61954.3	70162.2	1.22233	0.293558	0.289639	Nonsignificant	0.898314	0.490218	-0.154709	Nonsignificant	1.09804	0.740389	0.13493	Nonsignificant	4	Molecular Function:ubiquitin-protein transferase activity (GO:0004842),Molecular Function:zinc ion binding (GO:0008270),Biological Process:protein ubiquitination (GO:0016567),Molecular Function:metal ion binding (GO:0046872)	E3 ubiquitin-protein ligase HERC2	2.3.2.26	ko04120 Ubiquitin mediated proteolysis	Alpha-tubulin suppressor and related RCC1 domain-containing proteins	DZ	Cell cycle control, cell division, chromosome partitioning ; Cytoskeleton ;	IPR000408 [Regulator of chromosome condensation, RCC1] ; IPR000433[Zinc finger, ZZ-type] ; IPR000569[HECT domain] ; IPR001199[Cytochrome b5-like heme/steroid binding domain] ; IPR004939[APC10/DOC domain] ; IPR010606[Mib-herc2] ; IPR021097[CPH domain]
A0A0G2JUE4	Golgin subfamily A member 4	Golga4	312117	17267	22081.9	20109	62077.7	139378	173419	21511	19520.6	18293.3	28172.9	129520	19772.6	27987	21611	15768.1	20938.6	24953.3	22903.6	21244.7	24987.8	20936.8	22350.7	0.534942	0.340078	-0.902546	Nonsignificant	0.425927	0.168474	-1.23132	Nonsignificant	0.227846	0.17986	-2.13387	Nonsignificant	2	Biological Process:protein targeting to Golgi (GO:0000042),Molecular Function:protein binding (GO:0005515)	golgin subfamily A member 4	--	--	--	--	--	IPR000237 [GRIP domain]
A0A0G2JUG4	Regulator of G-protein-signaling 6	Rgs6	14242.2	34559.1	21699.3	33385.3	24217.4	14637.3	25977.6	0	18630.4	36762.8	23421.2	40174.7	68237.8	27470.9	16715.3	20854.6	71296	25200.6	32525.8	31214.1	28510.4	39159	37250.5	1.3524	0.28734	0.435526	Nonsignificant	1.11119	0.663976	0.15211	Nonsignificant	1.50278	0.118452	0.587636	Nonsignificant	4	Molecular Function:signal transducer activity (GO:0004871),Cellular Component:heterotrimeric G-protein complex (GO:0005834),Biological Process:G-protein coupled receptor signaling pathway (GO:0007186),Biological Process:intracellular signal transduction (GO:0035556)	regulator of G-protein signaling	--	--	--	--	--	IPR000591 [DEP domain] ; IPR015898[G-protein gamma-like domain] ; IPR016137[RGS domain]
A0A0G2JUJ9	SEC63 homolog, protein translocation regulator	Sec63	40917.8	40221.1	28980.2	29319.4	18865.1	28988.5	26931	32728.9	26912	35090.9	24240.5	27809.7	24774.8	35357.4	29022.7	24788	39875.8	28563.9	30409.5	25908.3	29041.9	27753.4	26631.7	0.935678	0.542756	-0.0959154	Nonsignificant	0.997057	0.968778	-0.00425259	Nonsignificant	0.932924	0.557763	-0.100168	Nonsignificant	--	--	translocation protein SEC63	--	ko03060 Protein export ko04141 Protein processing in endoplasmic reticulum	DnaJ-class molecular chaperone with C-terminal Zn finger domain	O	Posttranslational modification, protein turnover, chaperones ;	IPR001623 [DnaJ domain] ; IPR004179[Sec63 domain]
A0A0G2JUK2	LSM14A mRNA-processing body assembly factor	Lsm14a	41538.1	35362.4	18826.6	31224.2	0	0	27501.6	48300.9	38538.3	40812.3	67631.3	39365.3	60519.9	59132.4	58288.9	47619.8	59549.8	57448.6	53879.5	39115.5	58721.8	59632.3	62287.8	1.54072	0.0410799	0.623601	Significant	1.12031	0.289486	0.163895	Nonsignificant	1.72608	0.00114099	0.787496	Significant	--	--	protein LSM14	--	--	--	--	--	IPR019050 [FDF domain] ; IPR025609[Lsm14-like, N-terminal]
A0A0G2JUK4	Ubiquitin-conjugating enzyme E2H	Ube2h	58132.6	44567.8	30232.5	57474.9	39641.4	88015.1	62788.1	52056.8	54443.4	51015.8	67663.3	67208.9	73590.2	59418.7	72474.4	69491.2	67341.8	66778.6	35724.1	81810.7	55991.5	57610.8	59332.2	1.17515	0.32694	0.232845	Nonsignificant	0.991405	0.922042	-0.0124533	Nonsignificant	1.16505	0.347371	0.220391	Nonsignificant	--	--	ubiquitin-conjugating enzyme E2 H	2.3.2.23	ko04120 Ubiquitin mediated proteolysis	Ubiquitin-protein ligase	O	Posttranslational modification, protein turnover, chaperones ;	IPR000608 [Ubiquitin-conjugating enzyme E2]
A0A0G2JUL7	Septin	2022-09-11	570245	417610	467821	446685	410508	463085	491810	589570	539977	486323	443303	422738	457685	428761	439804	482682	468679	441950	481102	426777	464203	400421	462064	1.03267	0.621099	0.0463811	Nonsignificant	0.94916	0.287336	-0.0752763	Nonsignificant	0.980171	0.700464	-0.0288952	Nonsignificant	1	Molecular Function:GTP binding (GO:0005525)	septin 6/8/11	--	ko05100 Bacterial invasion of epithelial cells	--	--	--	IPR030379 [Septin-type guanine nucleotide-binding (G) domain]
A0A0G2JUM2	VPS35 endosomal protein-sorting factor-like	Vps35l	28649.4	43968.2	9419.71	22741.7	28423.8	35703.7	10098.7	42871.2	13942.4	33806.6	27678.2	11500.1	32582.9	29472	27373.8	28768.2	27599.1	35965.2	30703.1	27709.2	31071.7	31289.1	38846.4	0.905139	0.664939	-0.143788	Nonsignificant	1.236	0.163646	0.305675	Nonsignificant	1.11875	0.528486	0.161887	Nonsignificant	--	--	--	--	--	--	--	--	--
A0A0G2JUM4	1-acylglycerol-3-phosphate O-acyltransferase 1 (Fragment)	Agpat1	86498	75903.1	27862	46311	51426.9	49948.6	54468.4	92413.2	91803.1	83212.9	37550.6	36815.4	71681.3	29201.6	73682.9	34866.3	44332.2	66812.1	80634.6	24530.4	33846	36816.2	26118.2	1.12606	0.57436	0.171288	Nonsignificant	0.685757	0.0891175	-0.54423	Nonsignificant	0.772207	0.270088	-0.372941	Nonsignificant	1	Biological Process:metabolic process (GO:0008152)	lysophosphatidate acyltransferase	2.3.1.51	ko00561 Glycerolipid metabolism ko00564 Glycerophospholipid metabolism ko01100 Metabolic pathways ko04072 Phospholipase D signaling pathway ko04975 Fat digestion and absorption	1-acyl-sn-glycerol-3-phosphate acyltransferase	I	Lipid transport and metabolism ;	IPR002123 [Phospholipid/glycerol acyltransferase]
A0A0G2JUN5	Inositol-1-monophosphatase	Impa2	351024	489637	428365	390223	378856	591942	846454	807960	770694	1.55371e+06	858371	697109	878016	899077	831885	1.15871e+06	926408	1.13818e+06	1.35325e+06	503972	1285228	1.25685e+06	1.20544e+06	2.06416	0.000365679	1.04556	Significant	1.2196	0.139057	0.286409	Nonsignificant	2.51746	0.000128192	1.33197	Significant	1	Biological Process:phosphatidylinositol phosphorylation (GO:0046854)	myo-inositol-1(or 4)-monophosphatase	3.1.3.25	ko00562 Inositol phosphate metabolism ko01100 Metabolic pathways ko04070 Phosphatidylinositol signaling system	Archaeal fructose-1,6-bisphosphatase or related enzyme of inositol monophosphatase family	G	Carbohydrate transport and metabolism ;	IPR000760 [Inositol monophosphatase-like]
A0A0G2JUN7	Thioredoxin-disulfide reductase	Txnrd1	309490	295749	276878	258004	193045	294949	319996	270021	262308	348176	278795	203172	261847	227277	259459	392451	230496	259603	512441	231894	232986	257810	232142	0.995446	0.957456	-0.00658513	Nonsignificant	1.08741	0.564034	0.120897	Nonsignificant	1.08246	0.629984	0.114312	Nonsignificant	3	Molecular Function:oxidoreductase activity (GO:0016491),Biological Process:cell redox homeostasis (GO:0045454),Biological Process:oxidation-reduction process (GO:0055114)	thioredoxin reductase (NADPH)	1.8.1.9	ko00450 Selenocompound metabolism ko05200 Pathways in cancer ko05225 Hepatocellular carcinoma	Pyruvate/2-oxoglutarate dehydrogenase complex, dihydrolipoamide dehydrogenase (E3) component or related enzyme	C	Energy production and conversion ;	IPR004099 [Pyridine nucleotide-disulphide oxidoreductase, dimerisation domain] ; IPR023753[FAD/NAD(P)-binding domain]
A0A0G2JUN8	Proteasome subunit beta	Psmb7	457534	519045	500089	467328	548265	682470	457115	196065	210378	301563	255004	459649	498548	235718	484864	284053	518947	627693	612078	470017	508794	286149	520208	0.650744	0.00822705	-0.619838	Significant	1.38966	0.0494517	0.474734	Nonsignificant	0.904314	0.422678	-0.145104	Nonsignificant	3	Molecular Function:threonine-type endopeptidase activity (GO:0004298),Cellular Component:proteasome core complex (GO:0005839),Biological Process:proteolysis involved in cellular protein catabolic process (GO:0051603)	20S proteasome subunit beta 2	3.4.25.1	ko03050 Proteasome	20S proteasome, alpha and beta subunits	O	Posttranslational modification, protein turnover, chaperones ;	IPR001353 [Proteasome, subunit alpha/beta]
A0A0G2JUP3	Non-specific serine/threonine protein kinase	Obscn	1.53711e+06	1.14411e+06	1.01997e+06	1.20557e+06	1.1058e+06	886690	1416434	1.3723e+06	1439238	990320	1.57341e+06	1.00491e+06	1.02506e+06	1.32996e+06	1.33757e+06	1.03809e+06	1.17558e+06	1.26752e+06	1.0898e+06	1.06934e+06	1.30755e+06	1.27719e+06	1.12552e+06	1.11019	0.287204	0.150805	Nonsignificant	0.915593	0.21732	-0.127222	Nonsignificant	1.01648	0.83271	0.0235827	Nonsignificant	3	Molecular Function:Rho guanyl-nucleotide exchange factor activity (GO:0005089),Molecular Function:protein binding (GO:0005515),Biological Process:regulation of Rho protein signal transduction (GO:0035023)	obscurin-RhoGEF	2.7.11.1	--	Outer membrane protein assembly factor BamB, contains PQQ-like beta-propeller repeat	M	Cell wall/membrane/envelope biogenesis ;	IPR000048 [IQ motif, EF-hand binding site] ; IPR000219[Dbl homology (DH) domain] ; IPR003961[Fibronectin type III] ; IPR013098[Immunoglobulin I-set]
A0A0G2JUQ3	Protein FAM134B	LOC103689968	6703.45	4227.76	5948.9	5574.14	10248.4	3144.52	8200.01	6162.1	7888.74	3730.24	6798.75	5520.06	5854.28	8073.28	7019.27	4972.77	5981.49	5201.15	5145.27	5264.84	4568.51	7889.71	7866.6	1.10184	0.553265	0.139913	Nonsignificant	0.890372	0.299667	-0.16752	Nonsignificant	0.981046	0.912545	-0.0276071	Nonsignificant	--	--	--	--	--	--	--	--	--
A0A0G2JUR5	Myosin phosphatase Rho-interacting protein	Mprip	0	0	12230.7	0	16082.3	0	0	17910.8	15729.7	0	0	0	9863.41	13657	13505.7	0	0	14973.8	12380.2	0	0	13412	16469.7	0.998363	0.992835	-0.00236432	Nonsignificant	1.01242	0.920943	0.0178121	Nonsignificant	1.01077	0.936177	0.0154478	Nonsignificant	--	--	--	--	--	Chromosome segregation ATPase	D	Cell cycle control, cell division, chromosome partitioning ;	IPR001849 [Pleckstrin homology domain]
A0A0G2JUS7	Transmembrane protein 11, mitochondrial	Tmem11	348632	342857	324013	343728	308446	265499	348394	294788	378476	403139	304462	360866	326748	402299	411822	315227	383942	370151	236508	378124	366141	389852	343500	1.11423	0.100227	0.156043	Nonsignificant	0.969169	0.636968	-0.0451803	Nonsignificant	1.07987	0.300681	0.110863	Nonsignificant	2	Biological Process:mitochondrion organization (GO:0007005),Cellular Component:integral component of mitochondrial inner membrane (GO:0031305)	--	--	--	--	--	--	IPR026120 [Transmembrane protein 11]
A0A0G2JUT0	Heat shock-related 70 kDa protein 2	Hspa2	19549.2	21796.3	34257.6	36717.3	47580.8	35043.1	31382.8	40147.6	45454.9	30158.3	32421.5	26256.6	27765.2	24304.4	28966.5	61067.9	26246.1	51716.2	80371.9	23551.8	57703.2	77529.3	63887.7	0.98099	0.890612	-0.0276892	Nonsignificant	1.73373	0.0162128	0.793878	Significant	1.70077	0.0322302	0.766189	Significant	--	--	heat shock 70kDa protein 1/2/6/8	--	ko03040 Spliceosome ko04010 MAPK signaling pathway ko04141 Protein processing in endoplasmic reticulum ko04144 Endocytosis ko04213 Longevity regulating pathway - multiple species ko04612 Antigen processing and presentation ko04915 Estrogen signaling pathway ko05134 Legionellosis ko05145 Toxoplasmosis ko05162 Measles ko05164 Influenza A ko05169 Epstein-Barr virus infection	Molecular chaperone DnaK (HSP70)	O	Posttranslational modification, protein turnover, chaperones ;	IPR013126 [Heat shock protein 70 family]
A0A0G2JUU7	Gamma-tubulin complex component	Tubgcp3	260315	187870	16213.8	301502	0	14184.1	166628	223509	383367	0	42960.1	49273.2	199781	55266.9	149909	232005	267214	35316.2	353264	14734.8	263064	32309.1	0	1.01807	0.968537	0.0258422	Nonsignificant	1.07739	0.854404	0.107544	Nonsignificant	1.09687	0.85501	0.133387	Nonsignificant	5	Biological Process:microtubule cytoskeleton organization (GO:0000226),Cellular Component:spindle pole (GO:0000922),Cellular Component:microtubule organizing center (GO:0005815),Biological Process:microtubule nucleation (GO:0007020),Molecular Function:gamma-tubulin binding (GO:0043015)	gamma-tubulin complex component 3	--	--	--	--	--	IPR007259 [Gamma-tubulin complex component protein]
A0A0G2JUW8	Leucyl-cystinyl aminopeptidase	LOC108348118	439529	315720	309108	353407	491037	401582	450161	567519	588163	440730	496236	465481	414765	448485	470651	390266	596730	452960	508059	447026	514298	509557	468250	1.25295	0.0129379	0.325329	Nonsignificant	1.0071	0.907749	0.0102134	Nonsignificant	1.26185	0.0151881	0.335543	Nonsignificant	2	Molecular Function:metallopeptidase activity (GO:0008237),Molecular Function:zinc ion binding (GO:0008270)	cystinyl aminopeptidase	3.4.11.3	ko04614 Renin-angiotensin system	Aminopeptidase N	E	Amino acid transport and metabolism ;	IPR014782 [Peptidase M1, membrane alanine aminopeptidase, N-terminal] ; IPR024571[ERAP1-like C-terminal domain]
A0A0G2JUX4	Ubiquitin-specific peptidase 47	Usp47	68141.7	71814.7	72840.4	75705.9	47321.4	87579.5	75222.4	53605	76926.3	77396.4	69128	59693.2	72151.1	107940	68188.2	82019.2	44189.5	69482.6	77726.7	64124.5	72016.3	82364.7	75929	1.03959	0.719915	0.0560169	Nonsignificant	0.967564	0.731396	-0.0475716	Nonsignificant	1.00587	0.953103	0.00844538	Nonsignificant	2	Biological Process:protein deubiquitination (GO:0016579),Molecular Function:thiol-dependent ubiquitinyl hydrolase activity (GO:0036459)	ubiquitin carboxyl-terminal hydrolase 47	3.4.19.12	--	--	--	--	IPR001394 [Peptidase C19, ubiquitin carboxyl-terminal hydrolase]
A0A0G2JUX5	Transcriptional activator protein Pur-beta	Purb	196716	151583	113711	185304	148200	117015	171503	203385	201089	161017	222558	236396	192621	220015	139272	179216	221232	165236	216713	142857	157554	240370	162397	1.27693	0.029219	0.35268	Nonsignificant	0.956184	0.609093	-0.0646406	Nonsignificant	1.22098	0.100291	0.28804	Nonsignificant	--	--	transcriptional activator protein Pur-beta	--	--	--	--	--	IPR006628 [Purine-rich element binding protein family]
A0A0G2JUZ0	Phosphatidylinositol-3,5-bisphosphate 3-phosphatase	Mtmr1	21594.1	23889.2	31800.8	38949.3	21486.5	48620.3	24510.9	58692.5	37173.7	0	171592	0	30587.6	30968	33738.1	33673.2	35214.3	36801.3	34034.4	31604.4	33954.8	0	32749.1	1.78137	0.273263	0.832984	Nonsignificant	0.61465	0.32332	-0.702162	Nonsignificant	1.09492	0.542936	0.130822	Nonsignificant	--	--	--	--	ko00562 Inositol phosphate metabolism ko01100 Metabolic pathways ko04070 Phosphatidylinositol signaling system	--	--	--	IPR004182 [GRAM domain] ; IPR010569[Myotubularin-like phosphatase domain]
A0A0G2JV05	Maestro heat-like repeat family member 1	Mroh1	53910.9	81921.8	86476.8	69633.6	52986	68165	52321.9	36013.4	40373.2	54945.9	35055.7	57429.1	54908.9	49215.2	41860.2	36583.8	58182.7	46039.9	51588.5	52185.4	57996	59391.8	42698.3	0.681238	0.00219607	-0.553768	Nonsignificant	1.07848	0.384818	0.108993	Nonsignificant	0.734699	0.00922307	-0.444775	Nonsignificant	--	--	--	--	--	--	--	--	--
A0A0G2JV12	Collagen type XV alpha 1 chain	Col15a1	941916	799469	601717	833057	761731	882006	518067	544973	288401	454128	448330	744114	538935	421385	383975	525525	552980	550522	564391	709287	415844	314868	359035	0.600609	0.000277148	-0.735502	Significant	1.03436	0.79317	0.0487374	Nonsignificant	0.621245	0.000664396	-0.686765	Significant	3	Molecular Function:structural molecule activity (GO:0005198),Biological Process:cell adhesion (GO:0007155),Cellular Component:extracellular matrix (GO:0031012)	collagen, type XV, alpha	--	ko04974 Protein digestion and absorption	Autotransporter adhesin	UW	Intracellular trafficking, secretion, and vesicular transport ; Extracellular structures ;	IPR008160 [Collagen triple helix repeat] ; IPR010515[Collagenase NC10/endostatin]
A0A0G2JV31	X-prolyl aminopeptidase (Aminopeptidase P) 1, soluble, isoform CRA_a	Xpnpep1	181047	290926	326895	221142	233685	378739	236347	275599	304201	300287	241110	189759	269008	184538	282009	330758	232161	284056	281987	237401	274847	233738	293080	0.932292	0.552279	-0.101145	Nonsignificant	1.06841	0.385664	0.0954676	Nonsignificant	0.996072	0.97157	-0.00567787	Nonsignificant	1	Molecular Function:hydrolase activity (GO:0016787)	Xaa-Pro aminopeptidase	3.4.11.9	--	Xaa-Pro aminopeptidase	E	Amino acid transport and metabolism ;	IPR000587 [Creatinase, N-terminal] ; IPR000994[Peptidase M24] ; IPR032416[Peptidase M24, C-terminal domain]
A0A0G2JV32	Pleckstrin homology-like domain family B member 1	Phldb1	100460	88963.3	83427.2	99827.9	56455.7	66502.7	78308.4	66780.4	67540.8	78866.1	67983	81498.6	82488.8	76714.8	81752.8	63343	81265.4	67868.7	53843.7	88699.7	77398.4	67690.9	69166.2	0.91725	0.404729	-0.124613	Nonsignificant	0.939146	0.300862	-0.0905786	Nonsignificant	0.861432	0.162662	-0.215192	Nonsignificant	--	--	--	--	--	--	--	--	IPR001849 [Pleckstrin homology domain]
A0A0G2JV35	Hyaluronoglucosaminidase 3, isoform CRA_d	Naa80	13839.2	22419.2	22853.4	26608	41402.3	27931.4	23577.9	33078.1	47861.8	22743	23363.3	25629.8	31163	25584.7	30104.8	22188.7	22131.6	32745.3	24929.7	29636.8	22467	25411.3	24409.5	1.13125	0.456241	0.177918	Nonsignificant	0.871927	0.243338	-0.19772	Nonsignificant	0.986368	0.931589	-0.0198022	Nonsignificant	1	Molecular Function:N-acetyltransferase activity (GO:0008080)	--	--	--	Ribosomal protein S18 acetylase RimI and related acetyltransferases	J	Translation, ribosomal structure and biogenesis ;	IPR000182 [GNAT domain]
A0A0G2JV72	Ubiquitin-conjugating enzyme E2 D3	Ube2d3	584650	466440	643764	483269	487121	857413	660730	470203	716443	1.10358e+06	289169	337887	587024	524986	770992	688604	523730	1.01811e+06	620702	478158	655296	573912	571959	1.0335	0.864675	0.0475437	Nonsignificant	1.05691	0.743598	0.0798468	Nonsignificant	1.09232	0.54164	0.127391	Nonsignificant	--	--	ubiquitin-conjugating enzyme E2 D	2.3.2.23	ko04120 Ubiquitin mediated proteolysis ko04141 Protein processing in endoplasmic reticulum	Ubiquitin-protein ligase	O	Posttranslational modification, protein turnover, chaperones ;	IPR000608 [Ubiquitin-conjugating enzyme E2]
A0A0G2JV77	Misshapen-like kinase 1	Mink1	3198.41	3248.33	3539.77	3137.24	0	1825.12	0	3511.89	0	3550.71	2667.17	3232.83	0	0	3522.08	0	3319.39	0	0	3402.06	0	0	0	1.10274	0.396661	0.14109	Nonsignificant	1.01935	0.829626	0.0276453	Nonsignificant	1.12407	0.49251	0.168735	Nonsignificant	3	Molecular Function:protein kinase activity (GO:0004672),Molecular Function:ATP binding (GO:0005524),Biological Process:protein phosphorylation (GO:0006468)	misshapen/NIK-related kinase	2.7.11.1	--	Serine/threonine protein kinase	T	Signal transduction mechanisms ;	IPR000719 [Protein kinase domain] ; IPR001180[Citron homology (CNH) domain]
A0A0G2JV81	ADP-ribosylation factor 3	Arf3	1.64675e+06	1.91281e+06	2.27341e+06	2.577e+06	1.79324e+06	2.48586e+06	1969758	2.31007e+06	2.19916e+06	1.89058e+06	2.12602e+06	1.90539e+06	1.94879e+06	1.7764e+06	2.06399e+06	2.06504e+06	1.79155e+06	1.83692e+06	2.02174e+06	1.99744e+06	1.86973e+06	2.05781e+06	2.0205e+06	0.955687	0.59352	-0.0653897	Nonsignificant	0.968564	0.375427	-0.0460806	Nonsignificant	0.925644	0.37064	-0.11147	Nonsignificant	1	Molecular Function:GTP binding (GO:0005525)	ADP-ribosylation factor 3	--	ko04144 Endocytosis	GTPase SAR1 family domain	R	General function prediction only ;	IPR006689 [Small GTPase superfamily, ARF/SAR type]
A0A0G2JV89	Spermatid perinuclear RNA-binding protein	Strbp	144989	111246	119437	112482	109022	105267	131523	157013	134023	123444	116198	104986	131552	145841	133159	120419	130593	139887	137415	123108	133312	142454	111571	1.11776	0.10387	0.160606	Nonsignificant	0.992242	0.877467	-0.011236	Nonsignificant	1.10908	0.0805119	0.149369	Nonsignificant	--	--	spermatid perinuclear RNA-binding protein	--	--	--	--	--	IPR006561 [DZF domain] ; IPR014720[Double-stranded RNA-binding domain]
A0A0G2JVB6	Syntaxin-12	Stx12	296018	237718	263962	249106	200329	241490	284093	395948	369883	267102	298864	248884	275269	338471	298116	222855	320747	306921	301227	260161	354608	318956	310964	1.24349	0.0203098	0.314393	Nonsignificant	0.97096	0.690583	-0.0425169	Nonsignificant	1.20738	0.0244427	0.271876	Nonsignificant	1	Molecular Function:protein binding (GO:0005515)	syntaxin 12/13	--	ko04145 Phagosome	--	--	--	IPR000727 [Target SNARE coiled-coil homology domain]
A0A0G2JVC2	SCY1-like pseudokinase 2	Scyl2	51245.7	44761.3	32783.5	41510.2	22208.4	36675.8	45512.2	57779.1	43976.6	42662.7	42261.4	35807.2	39416.7	44865.7	37155.9	34627.7	41421.9	39726.1	44543	37109.7	40752.6	26527.1	40592	1.13282	0.252351	0.179917	Nonsignificant	0.881945	0.101099	-0.181239	Nonsignificant	0.999084	0.993497	-0.00132183	Nonsignificant	3	Molecular Function:protein kinase activity (GO:0004672),Molecular Function:ATP binding (GO:0005524),Biological Process:protein phosphorylation (GO:0006468)	SCY1-like protein 2	--	--	Serine/threonine protein kinase	T	Signal transduction mechanisms ;	IPR000719 [Protein kinase domain]
A0A0G2JVD6	[Histone H3]-lysine(4) N-trimethyltransferase	Kmt2d	189115	195920	176334	184592	127844	172238	149173	112369	111488	141147	134718	159806	152780	117743	132662	128505	131684	112038	130179	152215	93942	147247	105001	0.772362	0.00287094	-0.372651	Nonsignificant	0.929057	0.316085	-0.10616	Nonsignificant	0.717569	0.00136326	-0.478811	Nonsignificant	2	Molecular Function:protein binding (GO:0005515),Cellular Component:nucleus (GO:0005634)	histone-lysine N-methyltransferase MLL2	2.1.1.43	ko00310 Lysine degradation	Cell division protein DamX, binds to the septal ring, contains C-terminal SPOR domain	D	Cell cycle control, cell division, chromosome partitioning ;	IPR000644 [CBS domain] ; IPR001214[SET domain] ; IPR003888[FY-rich, N-terminal] ; IPR003889[FY-rich, C-terminal] ; IPR019787[Zinc finger, PHD-finger]
A0A0G2JVE6	Aminopeptidase	Anpep	84352.6	69813.1	73111	70663.6	70953.5	85996	63415.1	64555.3	48139.9	55015.6	69788.5	55557.9	52003.9	49405.7	40990.3	50245.3	33834.9	46012.7	36709.7	46640.7	48381	51091.6	61647.8	0.731126	0.000530259	-0.451809	Nonsignificant	0.844673	0.0649045	-0.243534	Nonsignificant	0.617562	2.53e-05	-0.695343	Significant	2	Molecular Function:metallopeptidase activity (GO:0008237),Molecular Function:zinc ion binding (GO:0008270)	aminopeptidase N	3.4.11.2	ko00480 Glutathione metabolism ko01100 Metabolic pathways ko04614 Renin-angiotensin system ko04640 Hematopoietic cell lineage	Aminopeptidase N	E	Amino acid transport and metabolism ;	IPR014782 [Peptidase M1, membrane alanine aminopeptidase, N-terminal] ; IPR024571[ERAP1-like C-terminal domain]
A0A0G2JVG4	Peroxisomal trans-2-enoyl-CoA reductase	Pecr	929861	834428	1.01258e+06	786004	937268	822562	1.01082e+06	966634	1.09399e+06	1.17621e+06	845101	982630	1.09702e+06	1.15204e+06	1.01106e+06	1.15749e+06	990893	1.05818e+06	1.01437e+06	1.01036e+06	1.17361e+06	1178193	1.18227e+06	1.16927	0.0116827	0.225604	Nonsignificant	1.0563	0.226243	0.0790134	Nonsignificant	1.23509	0.000706176	0.304617	Nonsignificant	--	--	peroxisomal trans-2-enoyl-CoA reductase	1.3.1.38	ko01040 Biosynthesis of unsaturated fatty acids ko01212 Fatty acid metabolism ko04146 Peroxisome	NAD(P)-dependent dehydrogenase, short-chain alcohol dehydrogenase family	IQR	Lipid transport and metabolism ; Secondary metabolites biosynthesis, transport and catabolism ; General function prediction only ;	--
A0A0G2JVH4	MICOS complex subunit MIC60	Immt	5717258	5.24024e+06	4917781	5.11388e+06	5105414	3.83462e+06	6255351	5175551	5991001	5448830	5.77411e+06	6.42071e+06	4627653	6.03924e+06	5608173	4422628	5.61376e+06	5249425	5.32399e+06	5.91667e+06	7.12851e+06	5499146	6224115	1.1436	0.0377583	0.193585	Nonsignificant	0.99435	0.923434	-0.00817498	Nonsignificant	1.13714	0.106944	0.18541	Nonsignificant	--	--	mitofilin	--	--	--	--	--	IPR019133 [Mitochondrial inner membrane protein Mitofilin]
A0A0G2JVI6	Peripheral plasma membrane protein CASK	Cask	11001.4	0	0	6178.46	0	8694.21	8430.64	8229.36	7027.16	0	9012.98	0	0	0	6918.4	7405.9	6169.89	0	6257.58	0	0	0	0	0.918723	0.565912	-0.122299	Nonsignificant	0.834347	0.0780218	-0.261281	Nonsignificant	0.766534	0.236856	-0.383579	Nonsignificant	4	Molecular Function:protein kinase activity (GO:0004672),Molecular Function:protein binding (GO:0005515),Molecular Function:ATP binding (GO:0005524),Biological Process:protein phosphorylation (GO:0006468)	calcium/calmodulin-dependent serine protein kinase	2.7.11.1	--	Guanylate kinase	F	Nucleotide transport and metabolism ;	IPR000719 [Protein kinase domain] ; IPR001478[PDZ domain] ; IPR008145[Guanylate kinase/L-type calcium channel beta subunit] ; IPR011511[Variant SH3 domain] ; IPR014775[L27 domain, C-terminal]
A0A0G2JVK3	5-AMP-activated protein kinase subunit beta-2	Prkab2	76095.2	62417	89169.4	98819.8	73665	85408.3	104571	80483	87721.1	80996.2	92868.9	51367.9	82615.3	70240	72669.3	62118.7	68419.9	70564.3	75648	68527.6	78434.7	91900.6	78124.7	0.993369	0.944033	-0.00959868	Nonsignificant	0.923187	0.328817	-0.115305	Nonsignificant	0.917066	0.272373	-0.124903	Nonsignificant	1	Molecular Function:protein binding (GO:0005515)	5'-AMP-activated protein kinase, regulatory beta subunit	--	ko04068 FoxO signaling pathway ko04152 AMPK signaling pathway ko04211 Longevity regulating pathway ko04213 Longevity regulating pathway - multiple species ko04371 Apelin signaling pathway ko04530 Tight junction ko04710 Circadian rhythm ko04910 Insulin signaling pathway ko04920 Adipocytokine signaling pathway ko04921 Oxytocin signaling pathway ko04922 Glucagon signaling pathway ko04931 Insulin res…	Carbohydrate-binding DOMON domain	GT	Carbohydrate transport and metabolism ; Signal transduction mechanisms ;	IPR006828 [Association with the SNF1 complex (ASC) domain] ; IPR032640[AMP-activated protein kinase, glycogen-binding domain]
A0A0G2JVL6	NADH dehydrogenase [ubiquinone] 1 alpha subcomplex subunit 8	Ndufa8	4653939	6.95427e+06	4263927	6675549	4.98636e+06	4502355	4.31964e+06	5.62519e+06	3.07381e+06	3.57196e+06	3.5942e+06	4728280	3.97503e+06	4.13774e+06	3.93261e+06	4.01108e+06	7106702	3.87615e+06	3.64958e+06	5.3061e+06	4.1084e+06	4.20466e+06	4078737	0.769093	0.0258452	-0.37877	Nonsignificant	1.10622	0.360783	0.145634	Nonsignificant	0.850784	0.226158	-0.233136	Nonsignificant	--	--	NADH dehydrogenase (ubiquinone) 1 alpha subcomplex subunit 8	--	ko00190 Oxidative phosphorylation ko01100 Metabolic pathways ko04723 Retrograde endocannabinoid signaling ko04932 Non-alcoholic fatty liver disease (NAFLD) ko05010 Alzheimer's disease ko05012 Parkinson's disease ko05016 Huntington's disease	--	--	--	IPR010625 [CHCH]
A0A0G2JVL8	Isoleucyl-tRNA synthetase	Iars	314348	520772	380174	537803	239240	432718	324005	341273	311882	332747	341849	340305	334200	367845	333540	379015	277107	364173	412844	283939	296644	330078	412197	0.832323	0.215168	-0.264784	Nonsignificant	1.02406	0.699939	0.0343036	Nonsignificant	0.852351	0.225286	-0.23048	Nonsignificant	4	Molecular Function:nucleotide binding (GO:0000166),Molecular Function:aminoacyl-tRNA ligase activity (GO:0004812),Molecular Function:ATP binding (GO:0005524),Biological Process:tRNA aminoacylation for protein translation (GO:0006418)	isoleucyl-tRNA synthetase	6.1.1.5	ko00970 Aminoacyl-tRNA biosynthesis	Isoleucyl-tRNA synthetase	J	Translation, ribosomal structure and biogenesis ;	IPR002300 [Aminoacyl-tRNA synthetase, class Ia] ; IPR013155[Methionyl/Valyl/Leucyl/Isoleucyl-tRNA synthetase, anticodon-binding]
A0A0G2JVM2	Uncharacterized protein	Mia3	23595.3	22032.9	25809.9	20805.1	19400.6	10660.7	21501.6	26286.6	26417.4	16915.8	20170.4	18636.7	18970	25741.2	25568.7	15731	21876.4	18362.3	18389.9	19506.3	23372.1	23949.3	18978	1.09131	0.437058	0.126062	Nonsignificant	0.899993	0.193047	-0.152014	Nonsignificant	0.982173	0.869693	-0.0259514	Nonsignificant	--	--	--	--	--	--	--	--	--
A0A0G2JVN4	RCG25629, isoform CRA_a	Usp19	20152.7	17017.7	16638.6	19248.7	18408.6	22439.5	27732.8	22118.2	17126.3	17889	19210.8	17179.1	20521.3	19631.6	20292.9	11928.5	17322.4	19362.3	29904.9	16707.2	16488.5	15258.4	25679.3	1.06346	0.443656	0.0887682	Nonsignificant	0.945136	0.632833	-0.0814065	Nonsignificant	1.00512	0.966575	0.00736172	Nonsignificant	2	Biological Process:protein deubiquitination (GO:0016579),Molecular Function:thiol-dependent ubiquitinyl hydrolase activity (GO:0036459)	ubiquitin carboxyl-terminal hydrolase 19	3.4.19.12	--	--	--	--	IPR001394 [Peptidase C19, ubiquitin carboxyl-terminal hydrolase] ; IPR002893[Zinc finger, MYND-type] ; IPR007052[CS domain]
A0A0G2JVP5	Poly(A)-binding protein-interacting protein 1	Paip1	56281.3	96223.5	85866.7	46734.8	75313.6	77346.2	97767.2	96318.4	51978.3	75444.3	86610.8	81309.2	80095.5	83453.4	69593.7	79607.9	84682.5	66870.1	84929.8	77409	79185.6	83514.2	61966.4	1.10039	0.395477	0.138016	Nonsignificant	0.962447	0.603969	-0.0552209	Nonsignificant	1.05907	0.56678	0.082795	Nonsignificant	2	Molecular Function:RNA binding (GO:0003723),Molecular Function:protein binding (GO:0005515)	polyadenylate-binding protein-interacting protein 1	--	ko03013 RNA transport	--	--	--	IPR003890 [MIF4G-like, type 3] ; IPR009818[Ataxin-2, C-terminal]
A0A0G2JVR0	Receptor-type tyrosine-protein phosphatase alpha	Ptpra	31420.5	28832.9	25815.7	30756.9	72974.6	28801.6	22563.4	46599.2	17747.4	24253.8	25805.6	25516.1	20855.1	15045.1	23748.7	26032.7	23546	360133	22541.9	29671.8	21211.9	18829.9	18549.7	0.677439	0.114976	-0.561837	Nonsignificant	2.63616	0.371002	1.39844	Nonsignificant	1.78584	0.523866	0.836601	Nonsignificant	2	Molecular Function:protein tyrosine phosphatase activity (GO:0004725),Biological Process:protein dephosphorylation (GO:0006470)	receptor-type tyrosine-protein phosphatase A	3.1.3.48	--	Protein tyrosine phosphatase	T	Signal transduction mechanisms ;	IPR000242 [PTP type protein phosphatase]
A0A0G2JVR9	Rho family-interacting cell polarization regulator 1	Ripor1	0	0	33188.8	0	242429	253059	219592	3362.38	180033	47656.2	55456.2	75591.3	205232	177611	7052.18	165393	184959	171755	139531	193893	120071	174044	55127.3	0.612589	0.30896	-0.707008	Nonsignificant	1.39501	0.233557	0.480273	Nonsignificant	0.854567	0.757412	-0.226735	Nonsignificant	--	--	--	--	--	--	--	--	IPR031780 [FAM65, N-terminal]
A0A0G2JVS7	Probable cytosolic iron-sulfur protein assembly protein CIAO1	Ciao1	45295.7	62088.3	52397.1	15407.9	0	41257.4	5521.85	11719	32010.9	40737.8	13926.3	36970.7	36450	15648.5	28120.4	22204.9	51398.2	35354.2	53201.8	59679.6	13170.5	12768.6	36519.8	0.567514	0.0405677	-0.817272	Significant	1.44653	0.17053	0.532592	Nonsignificant	0.820924	0.465957	-0.28468	Nonsignificant	1	Molecular Function:protein binding (GO:0005515)	--	--	--	WD40 repeat	R	General function prediction only ;	IPR001680 [WD40 repeat]
A0A0G2JVS9	Ankyrin repeat domain 27	Ankrd27	3131.47	2459.68	3081	0	0	0	4158.5	4671.6	0	2739.08	0	0	0	2680.81	0	0	4082.77	0	0	2288.8	3508.4	0	2379.31	1.23239	0.329744	0.301463	Nonsignificant	0.8603	0.484057	-0.217088	Nonsignificant	1.06023	0.764034	0.0843749	Nonsignificant	1	Molecular Function:protein binding (GO:0005515)	ankyrin repeat domain-containing protein 27	--	--	Ankyrin repeat	T	Signal transduction mechanisms ;	IPR002110 [Ankyrin repeat] ; IPR003123[VPS9 domain] ; IPR020683[Ankyrin repeat-containing domain]
A0A0G2JVV5	Ubiquitin carboxyl-terminal hydrolase	Usp14	418612	446500	431490	487342	272746	514774	327794	350959	383091	351968	273504	332793	417287	300683	330732	429911	362816	338687	349667	405639	338038	358945	244165	0.795607	0.0188383	-0.329872	Nonsignificant	1.03667	0.60426	0.0519595	Nonsignificant	0.824783	0.0659479	-0.277913	Nonsignificant	2	Biological Process:protein deubiquitination (GO:0016579),Molecular Function:thiol-dependent ubiquitinyl hydrolase activity (GO:0036459)	ubiquitin carboxyl-terminal hydrolase 14	3.4.19.12	--	--	--	--	IPR001394 [Peptidase C19, ubiquitin carboxyl-terminal hydrolase]
A0A0G2JVW5	HECT-type E3 ubiquitin transferase	Huwe1	118118	103285	67660	83802.5	78973.9	117307	86515.4	133927	106536	113218	78616	66449.3	107076	74391.8	77521.8	89169.6	87201.4	100080	108540	63238.1	75017.3	70189.9	70423.7	0.988911	0.928745	-0.0160874	Nonsignificant	0.884622	0.274126	-0.176868	Nonsignificant	0.874812	0.252037	-0.192955	Nonsignificant	--	--	--	--	--	--	--	--	IPR004170 [WWE domain] ; IPR010309[E3 ubiquitin ligase, domain of unknown function DUF908] ; IPR010314[E3 ubiquitin ligase, domain of unknown function DUF913] ; IPR015940[Ubiquitin-associated domain] ; IPR025527[Domain of unknown function DUF4414]
A0A0G2JVY2	CD163 molecule	Cd163	75511.7	60103.5	76179.2	57727.3	85445.4	30894.2	117398	207311	120992	78716.1	115743	63282.4	78014.7	93819.5	74600.7	100644	114357	94047.3	144848	77854.4	104968	70835	99753.8	1.64114	0.0502423	0.714696	Nonsignificant	0.956144	0.791603	-0.0646995	Nonsignificant	1.56916	0.0081461	0.649997	Significant	2	Molecular Function:scavenger receptor activity (GO:0005044),Cellular Component:membrane (GO:0016020)	CD163 antigen	--	--	--	--	--	IPR001190 [SRCR domain]
A0A0G2JVZ6	Integrin subunit alpha V	Itgav	69086.6	46021.9	56066.2	51065	54956.9	49962.9	62414.1	78248.1	73758.7	45926.7	71308.9	48280.6	58539.5	53746.4	60224.3	60490.4	63921.6	61090.1	55905.6	48576	53670.8	56960.9	61355.3	1.12575	0.221668	0.17088	Nonsignificant	0.940754	0.399098	-0.0881107	Nonsignificant	1.05905	0.37123	0.0827695	Nonsignificant	--	--	integrin alpha V	--	ko04145 Phagosome ko04151 PI3K-Akt signaling pathway ko04510 Focal adhesion ko04512 ECM-receptor interaction ko04514 Cell adhesion molecules (CAMs) ko04810 Regulation of actin cytoskeleton ko04919 Thyroid hormone signaling pathway ko05165 Human papillomavirus infection ko05200 Pathways in cancer ko05205 Proteoglycans in cancer ko05222 Small cell lung cancer ko05410 Hypertrophic cardiomyopathy (HC…	Cytolysin, a secreted calcineurin-like phosphatase	U	Intracellular trafficking, secretion, and vesicular transport ;	IPR013517 [FG-GAP repeat] ; IPR013649[Integrin alpha-2] ; IPR018184[Integrin alpha chain, C-terminal cytoplasmic region, conserved site]
A0A0G2JW03	Phosphatidate phosphatase	Lpin1	12800.5	25487.4	18968.7	17695.5	7477.45	23401.2	23970.5	27111.7	21302	24355.7	16909.2	22844.7	25395.2	21390.1	23517.2	10348.4	25927.1	18164.5	20322.2	22181.9	6297.4	19075.4	18925.3	1.30269	0.112585	0.38149	Nonsignificant	0.768378	0.0558844	-0.380112	Nonsignificant	1.00096	0.996244	0.00137729	Nonsignificant	--	--	phosphatidate phosphatase LPIN	3.1.3.4	ko00561 Glycerolipid metabolism ko00564 Glycerophospholipid metabolism ko01100 Metabolic pathways	--	--	--	IPR007651 [Lipin, N-terminal] ; IPR013209[Lipin/Ned1/Smp2 (LNS2)] ; IPR031703[Lipin, middle domain]
A0A0G2JW14	Maspardin	Spg21	33548.1	0	29642.7	24543.5	0	25863.9	0	19653.2	20624.3	0	26433.8	0	19099.8	23802.2	27258.6	0	23055.1	30212.8	15373.9	0	20838.5	19056.3	20143	0.803251	0.0492336	-0.316077	Nonsignificant	0.940147	0.595978	-0.0890422	Nonsignificant	0.755174	0.0494313	-0.405119	Nonsignificant	--	--	maspardin	--	ko04144 Endocytosis	Lysophospholipase, alpha-beta hydrolase superfamily	I	Lipid transport and metabolism ;	IPR000073 [Alpha/beta hydrolase fold-1]
A0A0G2JW28	Gamma-adducin	Add3	138720	106616	63801	105600	107607	117180	113682	146887	121521	83792.5	134183	111695	98342	95635.2	79232.2	121154	106410	123744	120330	102387	125068	108788	118944	1.02677	0.819697	0.0381185	Nonsignificant	1.05859	0.446911	0.0821437	Nonsignificant	1.08693	0.408474	0.120262	Nonsignificant	--	--	adducin	--	--	Ribulose-5-phosphate 4-epimerase/Fuculose-1-phosphate aldolase	G	Carbohydrate transport and metabolism ;	IPR001303 [Class II aldolase/adducin N-terminal]
A0A0G2JW34	CDGSH iron sulfur domain 3	Cisd3	290065	321779	345723	380972	302133	248469	353848	264910	155938	379238	472182	309571	397059	471001	184175	433197	273267	310251	256895	352550	294651	404472	270034	1.05442	0.734383	0.0764487	Nonsignificant	0.977178	0.871176	-0.0333071	Nonsignificant	1.03036	0.766729	0.0431416	Nonsignificant	1	Cellular Component:intracellular membrane-bounded organelle (GO:0043231)	--	--	--	Uncharacterized protein, contains Zn-finger domain of CDGSH type	S	Function unknown ;	IPR018967 [Iron sulphur-containing domain, CDGSH-type]
A0A0G2JW41	Ig-like domain-containing protein		141073	155666	29878	385613	211566	75084.6	644828	209845	293967	654162	358830	339477	92965.1	278586	576683	214061	220897	190485	222687	441668	397262	242668	461790	2.30214	0.0341822	1.20297	Significant	0.779991	0.307996	-0.35847	Nonsignificant	1.79565	0.0606589	0.844504	Nonsignificant	--	--	--	--	--	--	--	--	IPR013106 [Immunoglobulin V-set domain]
A0A0G2JW51	RNA helicase	Dhx30	45920.9	148501	0	87325.2	18494.4	58724.2	40268.4	25607.2	27126.2	81554.1	25416.8	81450	67425.1	30102.5	39749.1	103244	43095.6	24705.2	19229.6	96361.6	16272.4	38513.8	15159.9	0.648003	0.213974	-0.625927	Nonsignificant	0.958098	0.89487	-0.0617548	Nonsignificant	0.620851	0.271037	-0.687682	Nonsignificant	3	Molecular Function:nucleic acid binding (GO:0003676),Molecular Function:helicase activity (GO:0004386),Molecular Function:ATP binding (GO:0005524)	ATP-dependent RNA helicase DHX30	3.6.4.13	--	HrpA-like RNA helicase	J	Translation, ribosomal structure and biogenesis ;	IPR001650 [Helicase, C-terminal] ; IPR007502[Helicase-associated domain] ; IPR011545[DEAD/DEAH box helicase domain] ; IPR011709[Domain of unknown function DUF1605]
A0A0G2JW52	Protein arginine N-methyltransferase 3	Prmt3	0	10531.4	5820.5	0	0	9148.42	9166.69	8520.73	8137.23	9344.23	7988.88	6187.96	5531.87	0	7032.43	8626.07	7137.72	7684.23	10776.9	5373.51	5099.91	7097.52	6844.67	0.910431	0.516384	-0.135379	Nonsignificant	0.947189	0.618365	-0.0782755	Nonsignificant	0.86235	0.400619	-0.213654	Nonsignificant	--	--	type I protein arginine methyltransferase	2.1.1.319	--	Predicted RNA methylase	R	General function prediction only ;	--
A0A0G2JW60	Utrophin	Utrn	45251.2	42040	46211.9	48898.3	41572.5	52473.8	48398.4	57458.7	45974	50873	39366.2	57456.9	47461.3	46009.7	50834	40931.3	59772.6	50081.8	56095.3	46305	56404.6	44296.5	51895.3	1.07032	0.256565	0.0980449	Nonsignificant	1.02855	0.643369	0.0406168	Nonsignificant	1.10088	0.155856	0.138662	Nonsignificant	2	Molecular Function:protein binding (GO:0005515),Molecular Function:zinc ion binding (GO:0008270)	--	--	--	--	--	--	IPR000433 [Zinc finger, ZZ-type] ; IPR001715[Calponin homology domain] ; IPR002017[Spectrin repeat] ; IPR015153[EF-hand domain, type 1] ; IPR015154[EF-hand domain, type 2]
A0A0G2JW85	Ras GTPase-activating protein 3	Rasa3	9978.83	7523.6	4147.73	11346.9	3772.75	8175.85	2855.55	8351.87	2519.21	1745.87	4712.98	4298.86	4774.18	5874.87	4662.51	6194.44	7686.27	4758.04	3754.34	4407.76	3692.84	3400.27	2042.87	0.590282	0.0330936	-0.760524	Significant	1.01591	0.939421	0.0227683	Nonsignificant	0.599671	0.0379865	-0.737756	Significant	3	Molecular Function:protein binding (GO:0005515),Biological Process:intracellular signal transduction (GO:0035556),Biological Process:regulation of GTPase activity (GO:0043087)	Ras GTPase-activating protein 3	--	ko04014 Ras signaling pathway	--	--	--	IPR000008 [C2 domain] ; IPR001562[Zinc finger, Btk motif] ; IPR001849[Pleckstrin homology domain] ; IPR001936[Ras GTPase-activating protein]
A0A0G2JW88	Microtubule-associated protein	Map4	811419	835477	941955	908329	1.13669e+06	988746	1.18636e+06	1.03849e+06	1.3454e+06	1.13293e+06	1.40563e+06	981618	1.17491e+06	1.25378e+06	1.31335e+06	1262017	1.14603e+06	1.30824e+06	1.11851e+06	953240	1.31046e+06	1.23491e+06	1.43227e+06	1.28439	0.00211924	0.361088	Nonsignificant	1.01421	0.809355	0.0203525	Nonsignificant	1.30264	0.00217414	0.38144	Nonsignificant	1	Molecular Function:tubulin binding (GO:0015631)	microtubule-associated protein 4	--	--	--	--	--	IPR001084 [Microtubule associated protein, tubulin-binding repeat]
A0A0G2JW97	Scaffold attachment factor B1	Safb	100502	121112	54213.2	120518	92662.4	99661.8	110046	148362	88512.5	111774	93690.2	88146.1	57986.4	113857	110906	87055.9	110681	103871	103753	95102	99808.8	103251	95671	1.04561	0.736057	0.0643503	Nonsignificant	0.973803	0.762476	-0.0382982	Nonsignificant	1.01822	0.868415	0.0260521	Nonsignificant	1	Molecular Function:nucleic acid binding (GO:0003676)	--	--	--	RNA recognition motif (RRM) domain	J	Translation, ribosomal structure and biogenesis ;	IPR000504 [RNA recognition motif domain]
A0A0G2JWA3	Exportin 7	Xpo7	33417.4	28185.9	29318.2	29061.3	24775.7	35041.9	32453.1	33528.1	32383.8	33365	28236	23153.3	19336.4	26120.6	28471	32976.9	29455.6	27266.1	30412.6	23708.2	23608.4	29143.2	24178.6	0.953083	0.566163	-0.0693255	Nonsignificant	0.966139	0.653636	-0.0496966	Nonsignificant	0.920812	0.244328	-0.119022	Nonsignificant	2	Biological Process:intracellular protein transport (GO:0006886),Molecular Function:Ran GTPase binding (GO:0008536)	exportin-7	--	--	--	--	--	IPR001494 [Importin-beta, N-terminal domain]
A0A0G2JWA5	Sarcolemmal membrane-associated protein	Slmap	501859	696286	715497	865498	732873	563330	1.09321e+06	922328	1065533	652355	1.01905e+06	814414	881336	984440	1.05516e+06	705240	984235	830370	854208	851080	1.06906e+06	981243	899053	1.38849	0.00303805	0.473512	Nonsignificant	0.950926	0.474084	-0.072595	Nonsignificant	1.32035	0.00577704	0.400917	Nonsignificant	1	Molecular Function:protein binding (GO:0005515)	--	--	--	--	--	--	IPR000253 [Forkhead-associated (FHA) domain]
A0A0G2JWA8	Microtubule-actin cross-linking factor 1	Macf1	2.37573e+06	2.68064e+06	2333390	3.2079e+06	3.10081e+06	2.15743e+06	2.0565e+06	2856070	2.4519e+06	2.4528e+06	2.74039e+06	2433630	2.97444e+06	3.74058e+06	3.46987e+06	2.83565e+06	4.18963e+06	3.40002e+06	3.70338e+06	2.16398e+06	3.17809e+06	151983	3841798	1.05854	0.56618	0.0820776	Nonsignificant	1.04851	0.787622	0.0683473	Nonsignificant	1.1099	0.566715	0.150425	Nonsignificant	4	Molecular Function:calcium ion binding (GO:0005509),Molecular Function:protein binding (GO:0005515),Cellular Component:cytoskeleton (GO:0005856),Molecular Function:microtubule binding (GO:0008017)	microtuble-actin crosslinking factor 1	--	--	--	--	--	IPR001101 [Plectin repeat] ; IPR001715[Calponin homology domain] ; IPR002017[Spectrin repeat] ; IPR002048[EF-hand domain] ; IPR003108[Gas2-related domain]
A0A0G2JWB6	Peroxidase	Pxdn	72283.5	76572.6	63235.3	67082.2	48835.4	60954.4	36232.1	42508	31570.2	31589.6	39529	73699.2	39553.4	19723.1	32470.1	32453.6	44868.4	33263.1	31805.8	67043.6	31530.9	29588.8	29844.3	0.594528	0.00213565	-0.750183	Significant	0.974267	0.885382	-0.0376111	Nonsignificant	0.579229	0.000976205	-0.787794	Significant	1	Molecular Function:protein binding (GO:0005515)	peroxidase	1.11.1.7	--	Ca2+-binding protein, RTX toxin-related	Q	Secondary metabolites biosynthesis, transport and catabolism ;	IPR001007 [VWFC domain] ; IPR001611[Leucine-rich repeat] ; IPR013098[Immunoglobulin I-set] ; IPR019791[Haem peroxidase, animal]
A0A0G2JWC6	Similar to RIKEN cDNA D230025D16Rik	RGD621098	29555.7	0	37884.2	70521.8	28716.7	2944.23	0	21358.5	2550.97	0	0	0	29233.2	3734.57	2896.66	0	0	0	2149.55	18878.5	0	0	20858.5	0.352393	0.109887	-1.50474	Nonsignificant	1.16792	0.823635	0.223937	Nonsignificant	0.411566	0.234907	-1.2808	Nonsignificant	--	--	--	--	--	--	--	--	IPR005373 [Uncharacterised protein family UPF0183]
A0A0G2JWC7	Fermitin family member 2	Fermt2	599073	726021	682760	564068	712165	731695	748639	787771	656637	756944	816124	756460	684182	775627	756968	728547	572562	825212	833742	666065	711962	783300	756382	1.11881	0.023245	0.161966	Nonsignificant	0.981177	0.681415	-0.0274154	Nonsignificant	1.09775	0.157624	0.134551	Nonsignificant	--	--	kindlin 2	--	--	--	--	--	IPR001849 [Pleckstrin homology domain] ; IPR019748[FERM central domain]
A0A0G2JWD2	Fragile X mental retardation syndrome-related protein 1	Fxr1	110454	93838.9	114152	81559.7	77875	66290.8	95314.6	87333.2	80928.9	104586	101782	89912.6	107736	120335	113669	98238.3	85878.6	94361.8	118978	76169.5	110589	106148	124178	1.10455	0.266798	0.143465	Nonsignificant	1.01637	0.820439	0.0234277	Nonsignificant	1.12264	0.261407	0.166893	Nonsignificant	1	Molecular Function:RNA binding (GO:0003723)	fragile X mental retardation protein	--	ko03013 RNA transport	--	--	--	IPR004088 [K Homology domain, type 1] ; IPR008395[Agenet-like domain] ; IPR022034[Fragile X-related 1 protein, C-terminal core] ; IPR032172[Fragile X-related 1 protein, C-terminal region 1]
A0A0G2JWD6	AP-3 complex subunit beta	Ap3b1	71179.9	96442.5	80530.1	109570	75557.2	76254.7	67852.8	90978.1	72573.7	68661.9	76614.6	70518.4	61501.3	66251.2	71055.5	57473.1	62897.8	54564.5	56591.2	71391.2	59665.6	73531.1	58799.4	0.845227	0.0463158	-0.24259	Nonsignificant	0.861876	0.0187017	-0.214448	Nonsignificant	0.72848	0.0021915	-0.457038	Nonsignificant	3	Biological Process:intracellular protein transport (GO:0006886),Biological Process:vesicle-mediated transport (GO:0016192),Cellular Component:membrane coat (GO:0030117)	AP-3 complex subunit beta	--	ko04142 Lysosome	--	--	--	IPR002553 [Clathrin/coatomer adaptor, adaptin-like, N-terminal] ; IPR029390[AP-3 complex subunit beta, C-terminal domain] ; IPR029394[AP-3 complex subunit beta 1, serine-rich domain]
A0A0G2JWF4	ASPSCR1 tether for SLC2A4, UBX domain-containing	Aspscr1	17360.6	13138.8	20368.5	16087.1	14126.6	20172.6	17170.5	18134.8	12554.6	12769.3	12706.9	14253.5	11821.9	13527.5	10108.8	15707.6	10222.2	15833.9	14924	9933.35	12893.3	10753.8	16621.8	0.810157	0.0444527	-0.303727	Nonsignificant	0.977273	0.812237	-0.0331671	Nonsignificant	0.791744	0.0425636	-0.336895	Nonsignificant	--	--	tether containing UBX domain for GLUT4	--	ko05202 Transcriptional misregulation in cancer	--	--	--	IPR021569 [TUG ubiquitin-like domain]
A0A0G2JWG0	N-terminal asparagine amidase	Ntan1	0	81398.6	108440	55056.9	78062.7	95515.1	45615.8	71084.6	100585	0	67002.4	0	70732.9	0	68816.7	100588	77286	79250.9	100913	87626.6	87251.2	80956.3	82743.7	0.844016	0.278758	-0.244658	Nonsignificant	1.23269	0.0412343	0.301815	Nonsignificant	1.04041	0.682686	0.0571571	Nonsignificant	1	Molecular Function:protein-N-terminal asparagine amidohydrolase activity (GO:0008418)	protein N-terminal asparagine amidohydrolase	3.5.1.121	--	--	--	--	IPR026750 [Protein N-terminal asparagine amidohydrolase]
A0A0G2JWG8	Sodium channel protein	Scn5a	35139.9	57147.4	462296	0	222018	0	767514	32599.7	283721	418113	381705	26526.2	422613	21403.6	42171.2	13013.9	0	541231	24937.9	101608	20590.1	37439	26166.3	1.37143	0.631608	0.455676	Nonsignificant	0.410436	0.201889	-1.28477	Nonsignificant	0.562882	0.503438	-0.829095	Nonsignificant	7	Cellular Component:voltage-gated sodium channel complex (GO:0001518),Molecular Function:ion channel activity (GO:0005216),Molecular Function:voltage-gated sodium channel activity (GO:0005248),Biological Process:ion transport (GO:0006811),Biological Process:sodium ion transport (GO:0006814),Cellular Component:membrane (GO:0016020),Biological Process:transmembrane transport (GO:0055085)	voltage-gated sodium channel type V alpha	--	ko04261 Adrenergic signaling in cardiomyocytes	--	--	--	IPR005821 [Ion transport domain] ; IPR010526[Sodium ion transport-associated] ; IPR024583[Voltage-gated Na+ ion channel, cytoplasmic domain]
A0A0G2JWH5	Dolichyl-diphosphooligosaccharide--protein glycotransferase	Stt3a	122772	110345	98392.8	120364	53657.1	95618.9	135544	141475	147210	122583	105169	104885	141454	137004	144669	36865.6	104814	90409.9	98678.1	56794.3	115131	70490.7	66898.2	1.3086	0.0126356	0.388021	Nonsignificant	0.610251	0.000220938	-0.712524	Significant	0.798573	0.177827	-0.324503	Nonsignificant	3	Molecular Function:oligosaccharyl transferase activity (GO:0004576),Biological Process:protein glycosylation (GO:0006486),Cellular Component:membrane (GO:0016020)	dolichyl-diphosphooligosaccharide---protein glycosyltransferase	2.4.99.18	ko00510 N-Glycan biosynthesis ko01100 Metabolic pathways ko04141 Protein processing in endoplasmic reticulum	Asparagine N-glycosylation enzyme, membrane subunit Stt3	O	Posttranslational modification, protein turnover, chaperones ;	IPR003674 [Oligosaccharyl transferase, STT3 subunit]
A0A0G2JWJ0	Protein phosphatase 1 regulatory subunit	Ppp1r12a	319105	208916	315680	223283	311765	219107	281140	266401	314076	212961	239599	221972	199028	251333	246763	192399	227533	241897	243056	219425	246716	240414	265514	0.931779	0.444619	-0.10194	Nonsignificant	0.945506	0.368495	-0.0808412	Nonsignificant	0.881003	0.222981	-0.182781	Nonsignificant	1	Molecular Function:protein kinase binding (GO:0019901)	protein phosphatase 1 regulatory subunit 12A	--	ko04022 cGMP-PKG signaling pathway ko04024 cAMP signaling pathway ko04270 Vascular smooth muscle contraction ko04510 Focal adhesion ko04611 Platelet activation ko04810 Regulation of actin cytoskeleton ko04921 Oxytocin signaling pathway ko05205 Proteoglycans in cancer	Chromosome segregation ATPase	D	Cell cycle control, cell division, chromosome partitioning ;	IPR020683 [Ankyrin repeat-containing domain] ; IPR031775[cGMP-dependent protein kinase, interacting domain]
A0A0G2JWK0	Integrin beta	Itgb3	64593	31891.6	48018.7	87518.1	46919.7	30382	22373.5	35309.8	28974.9	30822.6	38104.6	44177.3	31447.1	52128.7	29821.2	34182.9	44163.5	28596.2	58182.1	22233.5	42311.1	24034.1	53765	0.674936	0.120595	-0.567178	Nonsignificant	1.10455	0.515689	0.143464	Nonsignificant	0.745503	0.185491	-0.423714	Nonsignificant	--	--	integrin beta 3	--	ko04015 Rap1 signaling pathway ko04145 Phagosome ko04151 PI3K-Akt signaling pathway ko04380 Osteoclast differentiation ko04510 Focal adhesion ko04512 ECM-receptor interaction ko04611 Platelet activation ko04640 Hematopoietic cell lineage ko04810 Regulation of actin cytoskeleton ko04919 Thyroid hormone signaling pathway ko05165 Human papillomavirus infection ko05205 Proteoglycans in cancer ko05206…	Secreted protein containing bacterial Ig-like domain and vWFA domain	R	General function prediction only ;	IPR002369 [Integrin beta subunit, VWA domain] ; IPR013111[EGF-like domain, extracellular] ; IPR033760[Integrin beta N-terminal]
A0A0G2JWK2	Methyl-CpG-binding protein 2	Mecp2	132256	124048	110167	113299	111232	84113.5	130806	189348	154675	141278	117696	130949	102770	147639	118416	111610	116680	122691	147384	119934	155706	139001	140172	1.21814	0.0573592	0.284677	Nonsignificant	0.96048	0.611961	-0.0581732	Nonsignificant	1.17	0.0488446	0.226504	Nonsignificant	2	Molecular Function:DNA binding (GO:0003677),Cellular Component:nucleus (GO:0005634)	methyl CpG binding protein 2	--	--	--	--	--	IPR001739 [Methyl-CpG DNA binding]
A0A0G2JWK7	Transgelin	Tagln	372853	463355	515529	2.19249e+06	3268962	666679	1597432	786110	1.13517e+06	1.53039e+06	544608	763589	694856	1.24328e+06	385237	1.04931e+06	505739	853620	2392606	503149	732874	775937	1.22631e+06	0.773692	0.601653	-0.370169	Nonsignificant	1.04191	0.875862	0.0592334	Nonsignificant	0.806119	0.630399	-0.310936	Nonsignificant	1	Molecular Function:protein binding (GO:0005515)	transgelin	--	--	--	--	--	IPR000557 [Calponin repeat] ; IPR001715[Calponin homology domain]
A0A0G2JWM2	NAD-dependent protein deacetylase	Sirt2	267529	196153	210274	257835	173065	203979	253490	228838	249573	256123	222154	226080	234201	270557	213297	189435	196262	195486	199071	208164	229680	226551	235820	1.09732	0.162916	0.133981	Nonsignificant	0.877555	0.00522282	-0.188439	Nonsignificant	0.962956	0.596152	-0.0544578	Nonsignificant	1	Molecular Function:NAD+ binding (GO:0070403)	NAD-dependent deacetylase sirtuin 2	3.5.1.-	--	NAD-dependent protein deacetylase, SIR2 family	O	Posttranslational modification, protein turnover, chaperones ;	IPR003000 [Sirtuin family]
A0A0G2JWN8	Rap guanine nucleotide exchange factor 3	Rapgef3	6966.79	4790.04	2893.94	0	0	2126.32	0	4247.03	6008.93	6725.72	5144.11	6879.77	5125.81	6572.19	6732.79	4725.89	5822.45	7570.38	4971.64	3844.17	8870.95	4376.87	5643.43	1.41372	0.077228	0.4995	Nonsignificant	0.966048	0.77585	-0.0498337	Nonsignificant	1.36572	0.205681	0.449666	Nonsignificant	3	Molecular Function:guanyl-nucleotide exchange factor activity (GO:0005085),Biological Process:small GTPase mediated signal transduction (GO:0007264),Biological Process:intracellular signal transduction (GO:0035556)	Rap guanine nucleotide exchange factor 3	--	ko04015 Rap1 signaling pathway ko04024 cAMP signaling pathway ko04072 Phospholipase D signaling pathway ko04261 Adrenergic signaling in cardiomyocytes ko04670 Leukocyte transendothelial migration ko04720 Long-term potentiation ko04726 Serotonergic synapse	cAMP-binding domain of CRP or a regulatory subunit of cAMP-dependent protein kinases	T	Signal transduction mechanisms ;	IPR000591 [DEP domain] ; IPR000595[Cyclic nucleotide-binding domain] ; IPR000651[Ras-like guanine nucleotide exchange factor, N-terminal] ; IPR001895[Ras guanine-nucleotide exchange factors catalytic domain]
A0A0G2JWP1	Cleavage stimulation factor subunit 2	Cstf2	16445.1	8241.4	644916	10280.7	1.04269e+06	995270	16375.1	76921.3	176570	630816	8944.49	14065.2	21162.1	38445.1	22890.7	837786	22032.2	19370.2	532868	6407.91	21036.2	26892.2	242442	0.246811	0.164458	-2.01852	Nonsignificant	1.91061	0.431417	0.934034	Nonsignificant	0.471561	0.292487	-1.08448	Nonsignificant	1	Molecular Function:nucleic acid binding (GO:0003676)	cleavage stimulation factor subunit 2	--	ko03015 mRNA surveillance pathway	RNA recognition motif (RRM) domain	J	Translation, ribosomal structure and biogenesis ;	IPR000504 [RNA recognition motif domain] ; IPR025742[Cleavage stimulation factor subunit 2, hinge domain]
A0A0G2JWS2	Nebulette	Nebl	2.05842e+06	2.37578e+06	2.62268e+06	2.50643e+06	3.68307e+06	1.98817e+06	2.61814e+06	2.39033e+06	2.34749e+06	2327655	2.17651e+06	2752650	2.50602e+06	2.88834e+06	2670552	2.3582e+06	2.49835e+06	2.45526e+06	2.51638e+06	2.94625e+06	2.77977e+06	2.5264e+06	2658197	0.99238	0.943487	-0.0110353	Nonsignificant	1.02882	0.493907	0.0409837	Nonsignificant	1.02098	0.844304	0.0299484	Nonsignificant	1	Molecular Function:protein binding (GO:0005515)	--	--	--	--	--	--	IPR000900 [Nebulin repeat] ; IPR001452[SH3 domain]
A0A0G2JWS6	Discoidin, CUB and LCCL domain-containing protein 2	Dcbld2	24902	0	0	0	0	31815.2	15654.6	21267.9	27556.9	15933.6	22117.5	18951.5	20197.1	17146.1	17882.4	0	22574.5	18111.5	21834.5	20852.3	17417.4	18451.5	15860.5	0.692353	0.0181548	-0.53042	Nonsignificant	0.982995	0.841596	-0.0247439	Nonsignificant	0.68058	0.00647083	-0.555164	Nonsignificant	--	--	--	--	--	--	--	--	IPR000421 [Coagulation factor 5/8 C-terminal domain] ; IPR000859[CUB domain] ; IPR004043[LCCL domain]
A0A0G2JWT6	Peroxisomal membrane protein PEX16	Pex16	1.08302e+06	2.09467e+06	1.32886e+06	1.05863e+06	972822	532347	521924	702437	911397	745634	387990	759201	614218	960608	747562	566458	815259	416712	660422	806630	482582	720230	804478	0.598837	0.0767949	-0.739765	Nonsignificant	0.934009	0.578041	-0.0984912	Nonsignificant	0.559319	0.0576191	-0.838256	Nonsignificant	--	--	peroxin-16	--	ko04146 Peroxisome	--	--	--	IPR013919 [Peroxisome membrane protein, Pex16]
A0A0G2JWU3	Mitochondrial ribosomal protein L1-like	LOC100359687	133029	130716	106981	115317	76700.5	106089	91092.9	79224.3	112060	92426.2	97736	97384.2	108199	120070	100452	99785.6	72798.7	131815	98108.1	115365	159965	129982	132940	0.895733	0.189856	-0.158859	Nonsignificant	1.17772	0.119459	0.236002	Nonsignificant	1.05493	0.651823	0.0771435	Nonsignificant	--	--	large subunit ribosomal protein L1	--	ko03010 Ribosome	Ribosomal protein L1	J	Translation, ribosomal structure and biogenesis ;	IPR028364 [Ribosomal protein L1/ribosomal biogenesis protein]
A0A0G2JWX1	26S proteasome non-ATPase regulatory subunit 11	Psmd11	461235	463488	379907	417732	297930	375562	366321	395557	361098	398718	389901	382567	386814	363260	415099	382034	446487	399452	413655	367981	418192	370148	399747	0.96259	0.590933	-0.0550071	Nonsignificant	1.03991	0.179608	0.0564621	Nonsignificant	1.00101	0.988622	0.00145501	Nonsignificant	1	Molecular Function:protein binding (GO:0005515)	26S proteasome regulatory subunit N6	--	ko03050 Proteasome ko05169 Epstein-Barr virus infection	--	--	--	IPR000717 [Proteasome component (PCI) domain]
A0A0G2JWX4	Keratin, type II cytoskeletal 2 epidermal	Krt2	188220	239217	153412	257408	198040	140766	210783	221742	370914	743075	199914	248483	203082	186572	175042	275443	554522	289865	394548	463626	291326	215551	172648	1.44971	0.195688	0.535767	Nonsignificant	1.16804	0.545954	0.224088	Nonsignificant	1.69332	0.0216886	0.759856	Significant	2	Molecular Function:structural molecule activity (GO:0005198),Cellular Component:intermediate filament (GO:0005882)	type II keratin, basic	--	--	Transcription elongation factor	K	Transcription ;	IPR001664 [Intermediate filament protein] ; IPR032444[Keratin type II head]
A0A0G2JWY8	StAR-related lipid transfer domain-containing 7	Stard7	14301.7	22200.9	20628.3	16429.1	14059.4	15709.6	17525.9	14641.9	11021.1	13795.6	12830.7	13880	14029.6	14442	12436.8	14115.1	14747.6	13811.3	14185	14807.3	14974.1	14280.1	12919.2	0.803927	0.0251523	-0.314864	Nonsignificant	1.02782	0.560365	0.0395825	Nonsignificant	0.826289	0.084019	-0.275282	Nonsignificant	1	Molecular Function:lipid binding (GO:0008289)	--	--	--	--	--	--	IPR002913 [START domain]
A0A0G2JWZ2	Amine oxidase		557179	375264	366204	611802	526435	425009	648810	743049	600080	639497	479152	478501	433654	621561	522982	492649	708899	507079	739744	446506	507185	610727	358138	1.2037	0.0927433	0.267475	Nonsignificant	0.95162	0.628702	-0.0715424	Nonsignificant	1.14546	0.303919	0.195932	Nonsignificant	6	Molecular Function:copper ion binding (GO:0005507),Molecular Function:primary amine oxidase activity (GO:0008131),Cellular Component:proteasome activator complex (GO:0008537),Biological Process:amine metabolic process (GO:0009308),Molecular Function:quinone binding (GO:0048038),Biological Process:oxidation-reduction process (GO:0055114)	primary-amine oxidase	1.4.3.21	ko00260 Glycine, serine and threonine metabolism ko00350 Tyrosine metabolism ko00360 Phenylalanine metabolism ko00410 beta-Alanine metabolism ko01100 Metabolic pathways	Cu2+-containing amine oxidase	Q	Secondary metabolites biosynthesis, transport and catabolism ;	IPR003186 [Proteasome activator pa28, C-terminal domain] ; IPR015798[Copper amine oxidase, C-terminal] ; IPR015800[Copper amine oxidase, N2-terminal] ; IPR015802[Copper amine oxidase, N3-terminal]
A0A0G2JX05	Uridine-cytidine kinase	Uck2	0	29041.2	24679.1	31172.9	0	52363.2	34286.6	20861	60999.8	32284.4	38978.6	0	33024.4	0	37314.1	38563.6	0	24812.1	0	0	0	15508.1	0	1.07307	0.750715	0.101739	Nonsignificant	0.714114	0.239872	-0.485774	Nonsignificant	0.766291	0.423212	-0.384035	Nonsignificant	3	Molecular Function:ATP binding (GO:0005524),Biological Process:metabolic process (GO:0008152),Molecular Function:kinase activity (GO:0016301)	uridine kinase	2.7.1.48	ko00240 Pyrimidine metabolism ko00983 Drug metabolism - other enzymes ko01100 Metabolic pathways	Uridine kinase	F	Nucleotide transport and metabolism ;	IPR006083 [Phosphoribulokinase/uridine kinase]
A0A0G2JX07	Death-associated protein kinase 2	Dapk2	16343.2	8553.63	12702.5	11311.5	15728.1	8485.8	10045	20121.8	24250.5	13599.6	14636.9	11740	16747.3	16766	12520.4	16534.5	0	13727.9	0	10850.3	12717	13498.3	12139.5	1.28026	0.135768	0.356434	Nonsignificant	0.848846	0.246149	-0.236425	Nonsignificant	1.08674	0.521855	0.120009	Nonsignificant	3	Molecular Function:protein kinase activity (GO:0004672),Molecular Function:ATP binding (GO:0005524),Biological Process:protein phosphorylation (GO:0006468)	death-associated protein kinase	2.7.11.1	ko04140 Autophagy - animal ko05200 Pathways in cancer ko05219 Bladder cancer	Serine/threonine protein kinase	T	Signal transduction mechanisms ;	IPR000719 [Protein kinase domain]
A0A0G2JX25	GMP reductase	Gmpr2	31108.5	31315.2	18821.8	26688.3	29416.2	38183.6	31178.7	42318.4	25857.6	46442.6	36406.4	31596	31352.1	36455.5	35107.7	38815.2	33985.9	32370	40341.6	32714.1	18010.7	35933.2	39638.1	1.20287	0.0966824	0.266475	Nonsignificant	0.965489	0.713711	-0.0506683	Nonsignificant	1.16135	0.225589	0.215807	Nonsignificant	2	Molecular Function:catalytic activity (GO:0003824),Biological Process:oxidation-reduction process (GO:0055114)	--	--	--	IMP dehydrogenase/GMP reductase	F	Nucleotide transport and metabolism ;	IPR001093 [IMP dehydrogenase/GMP reductase]
A0A0G2JX36	Ig-like domain-containing protein		0	0	324975	85650.4	0	140400	98690.5	234665	0	143806	235781	133988	90638.8	330392	0	182110	0	0	0	244515	0	227183	0	0.986183	0.971234	-0.0200731	Nonsignificant	1.20315	0.514066	0.266819	Nonsignificant	1.18653	0.670495	0.246746	Nonsignificant	--	--	--	--	--	--	--	--	IPR013106 [Immunoglobulin V-set domain]
A0A0G2JX43	Striatin 4	Strn4	142463	107840	96318.9	83468.1	18628.7	87671.4	67718.9	95126.1	91312.6	89263.7	64838.2	57217.1	72737.5	66479.7	47026.5	116597	71678.7	104484	130052	21608	84742.9	100777	74842.1	0.810007	0.36763	-0.303994	Nonsignificant	1.21659	0.230987	0.282849	Nonsignificant	0.98545	0.948703	-0.0211453	Nonsignificant	1	Molecular Function:protein binding (GO:0005515)	striatin 1/3/4	--		Predicted NTPase, NACHT family domain	T	Signal transduction mechanisms ;	IPR001680 [WD40 repeat] ; IPR013258[Striatin, N-terminal]
A0A0G2JX45	Arginyl-tRNA--protein transferase 1	Ate1	67481.6	43282.3	67086.3	28197.1	0	21429.4	23283.9	47638.1	13139	65340.9	0	0	10772.8	17925	32141.9	22523.6	53838.3	14066.3	20145.5	17137.7	60599.7	42346.4	0	0.660168	0.228785	-0.599096	Nonsignificant	1.09711	0.78473	0.133702	Nonsignificant	0.724274	0.309337	-0.465393	Nonsignificant	2	Molecular Function:arginyltransferase activity (GO:0004057),Biological Process:protein arginylation (GO:0016598)	arginyl-tRNA---protein transferase	2.3.2.8	--	Arginyl-tRNA--protein-N-Asp/Glu arginylyltransferase	O	Posttranslational modification, protein turnover, chaperones ;	IPR007471 [Arginine-tRNA-protein transferase, N-terminal] ; IPR007472[Arginine-tRNA-protein transferase, C-terminal]
A0A0G2JX56	DnaJ (Hsp40) homolog, subfamily C, member 5, isoform CRA_a	Dnajc5	30657.6	17462.6	24754.8	27991.6	0	7784.81	18643.9	0	36677.1	25889.5	44500.7	40482	26240.6	21807.5	21777.7	27800.3	11124.1	0	24410	20009	0	31512.3	31191.7	1.35766	0.180179	0.441125	Nonsignificant	0.82506	0.306634	-0.27743	Nonsignificant	1.12015	0.622643	0.163695	Nonsignificant	--	--	DnaJ homolog subfamily C member 5	--	ko04141 Protein processing in endoplasmic reticulum	DnaJ-class molecular chaperone with C-terminal Zn finger domain	O	Posttranslational modification, protein turnover, chaperones ;	IPR001623 [DnaJ domain]
A0A0G2JX67	Prolyl endopeptidase	Prepl	147959	111534	175072	156289	140560	163101	123647	80067.2	93032.9	136763	113272	90401	138098	127095	134227	149897	132240	125711	124515	96005.2	108692	123063	105273	0.772563	0.0119706	-0.372275	Nonsignificant	1.04772	0.577893	0.0672535	Nonsignificant	0.80943	0.0180038	-0.305021	Nonsignificant	4	Molecular Function:serine-type endopeptidase activity (GO:0004252),Biological Process:proteolysis (GO:0006508),Molecular Function:serine-type peptidase activity (GO:0008236),Molecular Function:serine-type exopeptidase activity (GO:0070008)				Protease II	E	Amino acid transport and metabolism ;	IPR001375 [Peptidase S9, prolyl oligopeptidase, catalytic domain] ; IPR023302[Peptidase S9A, N-terminal domain]
A0A0G2JX72	Muscleblind-like-splicing regulator 1	Mbnl1	188890	124096	162885	188039	202010	161684	159939	113506	163853	162220	162732	146447	176206	173209	200643	185481	180832	153031	186859	160894	157171	187488	154771	0.94638	0.503757	-0.0795089	Nonsignificant	1.05387	0.388143	0.0756997	Nonsignificant	0.997363	0.969849	-0.00380912	Nonsignificant	1	Molecular Function:metal ion binding (GO:0046872)	muscleblind	--	--	--	--	--	IPR000571 [Zinc finger, CCCH-type]
A0A0G2JX74	Serine/threonine-protein kinase mTOR	Mtor	115828	104035	96596.6	110787	74396.3	81688.9	93203.1	93234.9	88632	79772	67887.9	83199.5	81167.2	79875.5	75773.9	78300.9	75345.6	71903.1	75454	84234.2	83571.5	70989.4	83965.9	0.848855	0.037442	-0.23641	Nonsignificant	0.944785	0.204088	-0.081942	Nonsignificant	0.801986	0.0334405	-0.318352	Nonsignificant	3	Molecular Function:protein binding (GO:0005515),Molecular Function:kinase activity (GO:0016301),Molecular Function:macromolecular complex binding (GO:0044877)	serine/threonine-protein kinase mTOR	2.7.11.1	ko01521 EGFR tyrosine kinase inhibitor resistance ko01522 Endocrine resistance ko04012 ErbB signaling pathway ko04066 HIF-1 signaling pathway ko04072 Phospholipase D signaling pathway ko04136 Autophagy - other ko04140 Autophagy - animal ko04150 mTOR signaling pathway ko04151 PI3K-Akt signaling pathway ko04152 AMPK signaling pathway ko04211 Longevity regulating pathway ko04213 Longevity regulating…	--	--	--	IPR000403 [Phosphatidylinositol 3-/4-kinase, catalytic domain] ; IPR003151[PIK-related kinase, FAT] ; IPR003152[FATC domain] ; IPR009076[FKBP12-rapamycin binding domain] ; IPR024585[Domain of unknown function DUF3385, target of rapamycin protein]
A0A0G2JX92	SH3 and PX domains 2A	Sh3pxd2a	39914.8	24489.8	17645.7	35964.7	21728.3	46417.2	18958.9	34833.7	30546.7	17305.1	26136.9	23155.1	19326.6	19036.9	13637.5	23583.6	30297.2	57538.6	14462.6	19229.8	15590.1	92387.5	23520	0.726747	0.0923641	-0.460475	Nonsignificant	1.53341	0.257188	0.61674	Nonsignificant	1.1144	0.769709	0.156265	Nonsignificant	2	Molecular Function:protein binding (GO:0005515),Molecular Function:phosphatidylinositol binding (GO:0035091)	--	--	--	--	--	--	IPR001452 [SH3 domain] ; IPR001683[Phox homologous domain]
A0A0G2JX93	Signal transducer and activator of transcription	Stat1	547528	483655	552997	513931	315750	471297	339542	344130	299671	395724	343635	361953	410877	363549	389732	351451	347352	382015	326316	510562	420551	361606	297516	0.750696	0.0183583	-0.4137	Nonsignificant	1.03793	0.59198	0.0537084	Nonsignificant	0.779169	0.0231019	-0.359992	Nonsignificant	2	Molecular Function:DNA binding (GO:0003677),Biological Process:signal transduction (GO:0007165)	signal transducer and activator of transcription 1	--	ko04062 Chemokine signaling pathway ko04217 Necroptosis ko04380 Osteoclast differentiation ko04620 Toll-like receptor signaling pathway ko04621 NOD-like receptor signaling pathway ko04630 Jak-STAT signaling pathway ko04658 Th1 and Th2 cell differentiation ko04659 Th17 cell differentiation ko04917 Prolactin signaling pathway ko04919 Thyroid hormone signaling pathway ko04933 AGE-RAGE signaling path…	--	--	--	IPR000980 [SH2 domain] ; IPR013799[STAT transcription factor, protein interaction] ; IPR013800[STAT transcription factor, all-alpha domain] ; IPR013801[STAT transcription factor, DNA-binding] ; IPR022752[Signal transducer and activation of transcription 1, TAZ2 binding domain, C-terminal]
A0A0G2JXA1	Rab3 GTPase-activating protein catalytic subunit	Rab3gap1	15004.4	0	49736.1	60841.7	142418	11624.4	23284.4	45077.7	14302.1	32834.8	32468.9	30414.8	12860.6	13212.3	394654	15590.9	13911.4	13537.4	336611	19534.3	349311	14534	14796.8	1.19031	0.85932	0.251332	Nonsignificant	1.46059	0.652647	0.546553	Nonsignificant	1.73855	0.574336	0.797885	Nonsignificant	1	Molecular Function:GTPase activator activity (GO:0005096)	--	--	--	--	--	--	IPR026147 [Rab3 GTPase-activating protein catalytic subunit]
A0A0G2JXB1	Galectin	Lgals3	75363.9	63885.3	77209.1	65831.1	67171.6	131082	105943	159455	99396	69939.6	82225.3	59262.6	52024.1	78551.5	84420.7	126736	84502.5	119631	116280	62792.8	99808.3	79504.5	96267.3	1.09767	0.624645	0.134447	Nonsignificant	1.1169	0.45751	0.159501	Nonsignificant	1.22599	0.18036	0.293949	Nonsignificant	1	Molecular Function:carbohydrate binding (GO:0030246)	galectin-3	--	--	WGR domain, predicted DNA-binding domain in MolR	K	Transcription ;	IPR001079 [Galectin, carbohydrate recognition domain]
A0A0G2JXC1	Protein ERGIC-53	Lman1	297469	358682	314047	403646	340304	228918	278146	392392	405603	251625	295532	297829	198870	258672	253747	182049	214670	284378	250675	225266	179431	227332	254838	0.903184	0.37175	-0.146909	Nonsignificant	0.77722	0.0273674	-0.363605	Nonsignificant	0.701973	0.00258961	-0.510513	Nonsignificant	1	Cellular Component:membrane (GO:0016020)	lectin, mannose-binding 1	--	ko04141 Protein processing in endoplasmic reticulum	--	--	--	IPR005052 [Legume-like lectin]
A0A0G2JXC3	40S ribosomal protein S21	Rps21	849406	684824	742258	655352	818234	666333	935188	637233	834692	780251	867809	815821	792525	880875	859493	689698	772758	901720	738100	756116	911686	866826	816036	1.11763	0.0704635	0.160447	Nonsignificant	0.980506	0.695463	-0.0284013	Nonsignificant	1.09585	0.134482	0.132046	Nonsignificant	4	Molecular Function:structural constituent of ribosome (GO:0003735),Cellular Component:intracellular (GO:0005622),Cellular Component:ribosome (GO:0005840),Biological Process:translation (GO:0006412)	small subunit ribosomal protein S21e	--	ko03010 Ribosome	--	--	--	IPR001931 [Ribosomal protein S21e]
A0A0G2JXC8	Tetratricopeptide repeat protein 39C	Ttc39c	168800	94865.7	100416	176113	71997.5	88710.8	154624	134598	130981	138160	127855	134705	75884.4	120261	76599.7	78722.6	122948	113501	135478	69682.4	66017.6	130138	69673.2	1.04025	0.801542	0.0569255	Nonsignificant	0.808682	0.114767	-0.306356	Nonsignificant	0.841228	0.366455	-0.24943	Nonsignificant	--	--	--	--	--	--	--	--	IPR019412 [Outer membrane protein Iml2/Tetratricopeptide repeat protein 39]
A0A0G2JXC9	Iron-responsive element-binding protein 2	Ireb2	18016.5	11193.8	14914.1	22116.9	15753.8	24819.8	18166	10947.2	17961.7	18819.6	18722	20157.1	21701.9	14850.2	17450.6	22727	19548.5	14891.9	8717.86	16919.6	14163.9	21081.1	12482.2	0.990975	0.939612	-0.0130791	Nonsignificant	0.924877	0.498671	-0.112667	Nonsignificant	0.91653	0.577988	-0.125746	Nonsignificant	1	Biological Process:metabolic process (GO:0008152)				Aconitase A	C	Energy production and conversion ;	IPR000573 [Aconitase A/isopropylmalate dehydratase small subunit, swivel domain] ; IPR001030[Aconitase/3-isopropylmalate dehydratase large subunit, alpha/beta/alpha domain]
A0A0G2JXD0	60S ribosomal protein L9	LOC103692829	230884	195125	260531	205727	226036	166330	263128	215276	231989	157717	176033	188483	178833	230808	188782	147902	209201	226281	229577	175277	227774	189381	196319	0.950232	0.554615	-0.0736476	Nonsignificant	0.984094	0.836171	-0.0231318	Nonsignificant	0.935118	0.415568	-0.0967794	Nonsignificant	4	Molecular Function:structural constituent of ribosome (GO:0003735),Cellular Component:ribosome (GO:0005840),Biological Process:translation (GO:0006412),Molecular Function:rRNA binding (GO:0019843)	large subunit ribosomal protein L9e	--	ko03010 Ribosome	Ribosomal protein L6P/L9E	J	Translation, ribosomal structure and biogenesis ;	IPR020040 [Ribosomal protein L6, alpha-beta domain]
A0A0G2JXD9	DOP1 leucine zipper-like protein B	Dop1b	11684.9	9100.25	5832.63	8766.69	0	10397.2	9962.04	15758.4	13796	9165.67	11646.3	5655.69	9902.38	12684.7	12295.3	10488.9	9978.74	6389.32	14079	6880.45	10253.2	10780.2	10157.9	1.22401	0.20031	0.29161	Nonsignificant	0.8812	0.326457	-0.182459	Nonsignificant	1.07859	0.597685	0.109152	Nonsignificant	--	--	--	--	--	--	--	--	IPR007249 [Dopey, N-terminal]
A0A0G2JXE0	Histone H2B	LOC102549061	46054492	47194068	47936752	56835836	40244204	33592516	45037344	70976600	37578492	44113848	33866588	40249692	33624180	44660540	38541356	30841888	44403520	35413916	42198764	36428908	50848116	43759352	38963208	0.953068	0.695963	-0.0693486	Nonsignificant	0.934558	0.54038	-0.0976432	Nonsignificant	0.890698	0.211985	-0.166992	Nonsignificant	1	Molecular Function:DNA binding (GO:0003677)	histone H2B	--	ko05034 Alcoholism ko05203 Viral carcinogenesis ko05322 Systemic lupus erythematosus	--	--	--	IPR007125 [Histone H2A/H2B/H3]
A0A0G2JXF0	Ig-like domain-containing protein		400151	596362	809162	0	298674	1.22832e+06	0	428973	0	832125	283020	361600	1068643	401417	0	944795	683688	452988	370612	0	0	305303	0	0.844113	0.625559	-0.244492	Nonsignificant	0.980178	0.951052	-0.0288844	Nonsignificant	0.827381	0.585999	-0.273377	Nonsignificant	--	--	--	--	--	--	--	--	IPR013106 [Immunoglobulin V-set domain]
A0A0G2JXG3	Cell cycle control protein	Tmem30a	91583	92719.6	142337	78139.1	52148	116768	219906	78037.8	45912.4	204685	147884	181591	186566	213641	175487	180355	90458.9	97300.5	90654.6	169225	205677	162762	188315	1.6893	0.0306459	0.756425	Significant	0.916854	0.623339	-0.125237	Nonsignificant	1.54884	0.0373638	0.631188	Significant	1	Cellular Component:membrane (GO:0016020)	--	--	--	--	--	--	IPR005045 [CDC50/LEM3 family]
A0A0G2JXH2	Mitochondrial potassium channel	Ccdc51	353775	325143	352861	338454	302891	282193	393169	290478	338634	300838	400488	366497	321348	424812	379632	332484	370392	420269	320047	377199	449990	402256	444301	1.09646	0.167963	0.132856	Nonsignificant	1.09038	0.182724	0.124834	Nonsignificant	1.19556	0.0144179	0.25769	Nonsignificant	--	--	--	--	--	--	--	--	--
A0A0G2JXJ7	Extended synaptotagmin-1	Esyt1	229425	149922	105717	155717	134786	158251	191466	208942	162063	159457	144576	124603	154670	120918	126208	96655.9	140676	160436	158468	123777	164606	105181	106594	0.994414	0.962913	-0.00808166	Nonsignificant	0.853213	0.128407	-0.229022	Nonsignificant	0.848447	0.221118	-0.237104	Nonsignificant	2	Molecular Function:protein binding (GO:0005515),Molecular Function:lipid binding (GO:0008289)	--	--	--	--	--	--	IPR000008 [C2 domain] ; IPR031468[Synaptotagmin-like mitochondrial-lipid-binding domain]
A0A0G2JXK7	F-box only protein 7	Fbxo7	27763.1	20610	31061.9	34872.4	21318.9	30113.4	32763.2	0	26472.2	29653.8	832.616	18292.3	19163.9	19957.6	0	26052.6	18819.9	22267.9	0	16351	22150.7	18475.6	20695.9	0.76093	0.196862	-0.394164	Nonsignificant	0.984218	0.938456	-0.0229502	Nonsignificant	0.748921	0.0176908	-0.417114	Nonsignificant	1	Molecular Function:protein binding (GO:0005515)	F-box protein 7	--	--	--	--	--	IPR001810 [F-box domain] ; IPR021625[PI31 proteasome regulator, N-terminal]
A0A0G2JXM0	MIA SH3 domain ER export factor 2	Mia2	30679.2	23231.9	29586.6	41376.3	19522.6	17921.9	21510	24831.3	22093.6	33287.8	0	26685.4	37235.6	24343.2	24947.1	40388.7	39362.5	22352.7	38758.9	30556.7	20389	20712.7	24643.7	0.993112	0.961691	-0.00997096	Nonsignificant	1.10343	0.460794	0.141996	Nonsignificant	1.09583	0.592942	0.132025	Nonsignificant	--	--	--	--	--	--	--	--	--
A0A0G2JXM6	RNA-binding motif protein 42	Rbm42	23582.4	16630.4	21022.9	32137.3	32733.6	14580.6	29337.7	27902	27884.7	24306.9	24204.8	19571.5	13562.1	31462.8	23295	17588.3	22167.1	29724.4	21722.8	21147.4	29504.7	34901.7	31008.2	1.04974	0.735186	0.0700313	Nonsignificant	1.05511	0.635073	0.0773892	Nonsignificant	1.10759	0.503527	0.14742	Nonsignificant	1	Molecular Function:nucleic acid binding (GO:0003676)	--	--	--	RNA recognition motif (RRM) domain	J	Translation, ribosomal structure and biogenesis ;	IPR000504 [RNA recognition motif domain]
A0A0G2JXN8	Oxysterol-binding protein	Osbpl8	74507.6	40824.5	70586.2	59024	151762	84980.5	73919.5	80317.7	149974	39322.5	110031	70774.8	61499.9	67123.5	39324.6	53829.6	44993	92685.2	62042.2	63992.5	57156.9	109999	53319.4	0.958148	0.862464	-0.061679	Nonsignificant	0.874304	0.511559	-0.193793	Nonsignificant	0.837713	0.435946	-0.255472	Nonsignificant	--	--	oxysterol-binding protein-related protein 8	--	--	--	--	--	IPR000648 [Oxysterol-binding protein] ; IPR001849[Pleckstrin homology domain]
A0A0G2JXP0	Ig-like domain-containing protein		33619.9	25507.7	59998.2	56134.8	37253.1	65044.3	56249.8	83139.8	23332.2	75938	76424.9	50550.1	72758	63697.1	50831.6	48083.7	98777.9	52046.6	25882.4	60085.7	33911.9	34233.6	41735.8	1.32806	0.127203	0.409323	Nonsignificant	0.803192	0.246716	-0.316183	Nonsignificant	1.06669	0.783377	0.0931404	Nonsignificant	--	--	immunoglobulin heavy chain	--	ko04020 Calcium signaling pathway ko04064 NF-kappa B signaling pathway ko04072 Phospholipase D signaling pathway ko04145 Phagosome ko04151 PI3K-Akt signaling pathway ko04640 Hematopoietic cell lineage ko04650 Natural killer cell mediated cytotoxicity ko04662 B cell receptor signaling pathway ko04664 Fc epsilon RI signaling pathway ko04666 Fc gamma R-mediated phagocytosis ko04672 Intestinal immune…	--	--	--	IPR013106 [Immunoglobulin V-set domain]
A0A0G2JXP1	Glycogenin-1	Gyg1	1.62008e+06	1.60049e+06	1785145	1.47341e+06	2.34767e+06	2222705	3559581	2.79644e+06	3.69627e+06	4.00841e+06	4.34574e+06	1.90118e+06	3.31004e+06	3.02674e+06	4840279	3.60003e+06	3.19059e+06	3231222	3.23156e+06	2.0962e+06	4505004	4.16492e+06	4.06553e+06	1.89961	0.000778823	0.925706	Significant	1.00353	0.975749	0.00507754	Nonsignificant	1.90631	0.000324988	0.930783	Significant	--	--	glycogenin	2.4.1.186	ko00500 Starch and sucrose metabolism ko01100 Metabolic pathways	Lipopolysaccharide biosynthesis protein, LPS:glycosyltransferase	M	Cell wall/membrane/envelope biogenesis ;	IPR002495 [Glycosyl transferase, family 8]
A0A0G2JXP4	Transport and golgi organization 2 homolog	Tango2	138924	241713	247592	153797	207689	285350	216784	164893	231403	201993	177614	182346	198895	185117	183950	280905	146315	217792	242220	159996	193789	275213	266391	0.911323	0.467925	-0.133965	Nonsignificant	1.15058	0.173142	0.202356	Nonsignificant	1.04855	0.730922	0.0683911	Nonsignificant	--	--	--	--	--	Uncharacterized conserved protein, contains NRDE domain	S	Function unknown ;	IPR008551 [Transport and Golgi organisation protein 2]
A0A0G2JXR0	LIM domain-binding 3	Ldb3	26141188	23757682	20401530	28642094	21499308	17666542	25174860	18226572	20487388	20043670	17615614	20161988	20357004	20833322	19772798	17657264	19566390	18161428	20285220	23497970	21184150	20370682	19036928	0.881787	0.107147	-0.181498	Nonsignificant	0.983888	0.740716	-0.0234336	Nonsignificant	0.86758	0.0787707	-0.204931	Nonsignificant	1	Molecular Function:protein binding (GO:0005515)	LIM domain-binding protein 3	--	--	--	--	--	IPR001478 [PDZ domain] ; IPR031847[Domain of unknown function DUF4749]
A0A0G2JXT6	Myotubularin-related protein 6	Mtmr6	19285.5	12964.2	134450	16853.7	3811.01	39860.8	0	127982	12438.3	18765.1	11239.1	14027.9	12617	321253	11817.1	25294.9	30997.3	12367.4	1318.15	6819.56	0	33527.5	60901.2	1.74983	0.570435	0.807214	Nonsignificant	0.369124	0.326409	-1.43782	Nonsignificant	0.645903	0.518244	-0.630609	Nonsignificant	--	--	--	--	ko00562 Inositol phosphate metabolism ko01100 Metabolic pathways ko04070 Phosphatidylinositol signaling system	--	--	--	IPR010569 [Myotubularin-like phosphatase domain]
A0A0G2JXT8	Filamin B	Flnb	296663	250383	313374	306598	319899	270986	352322	491779	463603	285527	346245	284312	280887	315215	305716	271372	294674	263772	279952	274155	320759	300409	290136	1.18535	0.0834574	0.245318	Nonsignificant	0.826123	0.0521133	-0.275572	Nonsignificant	0.979247	0.624435	-0.0302546	Nonsignificant	1	Molecular Function:protein binding (GO:0005515)	filamin	--	ko04010 MAPK signaling pathway ko04510 Focal adhesion ko05132 Salmonella infection ko05205 Proteoglycans in cancer	Autotransporter translocation and assembly factor TamB	U	Intracellular trafficking, secretion, and vesicular transport ;	IPR001715 [Calponin homology domain] ; IPR017868[Filamin/ABP280 repeat-like]
A0A0G2JXU9	Uncharacterized protein		37104.9	49705.2	52826.8	54052.1	17036.7	38057.6	37641.8	40400.9	48079.1	37297.4	37077.6	43998.8	42777.3	43701.2	43453.3	42722.5	43684.5	56063.4	49011.8	49845.3	62984.8	48673.9	49732.3	1.00336	0.981891	0.00483396	Nonsignificant	1.21	0.00375278	0.27501	Nonsignificant	1.21406	0.137932	0.279844	Nonsignificant	--	--	--	--	--	--	--	--	--
A0A0G2JXW4	Heterogeneous nuclear ribonucleoprotein C, isoform CRA_a	Hnrnpc	387035	299112	259770	302796	263094	276697	386834	484749	381648	401108	275328	339369	331857	342803	355325	261232	406497	317233	394500	315402	389442	335557	329602	1.22971	0.0316093	0.298323	Nonsignificant	0.937595	0.39813	-0.0929625	Nonsignificant	1.15297	0.107487	0.205361	Nonsignificant	1	Molecular Function:nucleic acid binding (GO:0003676)	heterogeneous nuclear ribonucleoprotein C1/C2	--	ko03040 Spliceosome	RNA recognition motif (RRM) domain	J	Translation, ribosomal structure and biogenesis ;	IPR000504 [RNA recognition motif domain]
A0A0G2JXX9	AP complex subunit sigma	Ap1s2	44492.3	52449.1	23020	29815	0	47581.6	61622.9	56291.5	53385	51109.4	61249.5	45193.1	36602.5	0	29901.3	64926.5	56108.9	0	65275	60023.7	32957.2	54437	32741.8	1.25202	0.168451	0.324263	Nonsignificant	1.05936	0.661533	0.0831909	Nonsignificant	1.32634	0.130805	0.407454	Nonsignificant	--	--	AP-1 complex subunit sigma 1/2	--	ko04142 Lysosome	--	--	--	IPR022775 [AP complex, mu/sigma subunit]
A0A0G2JXY0	Coiled-coil domain containing 9B	Ccdc9b	10630.6	85556.7	59097.6	63297.1	60152.2	54971.8	43212.9	54935.1	31253.1	58116.4	43623.2	35326.6	68547.2	98677.6	94345	62347.8	32102.7	60114	75254.1	35385.2	51953.5	40380.4	100305	1.05489	0.816264	0.0770994	Nonsignificant	0.97545	0.901874	-0.0358609	Nonsignificant	1.029	0.901139	0.0412385	Nonsignificant	--	--	--	--	--	--	--	--	IPR029336 [Protein of unknown function DUF4594]
A0A0G2JXY9	Epsin-2	Epn2	18289.4	9566.88	38624.2	37740	27818.9	27226	21528.6	21009.3	42966.9	18741.5	20437.2	36666.6	18749	32072.8	30076.9	33251.3	14058.4	19681.5	23777.6	28574.4	20772	28445.2	30776.9	1.01403	0.943858	0.0200939	Nonsignificant	0.925719	0.607393	-0.111354	Nonsignificant	0.938702	0.737167	-0.0912605	Nonsignificant	--	--	epsin	--	ko04144 Endocytosis	--	--	--	IPR013809 [ENTH domain]
A0A0G2JY08	Unconventional myosin-XVIIIa	Myo18a	146673	153816	176431	161988	167779	111610	160139	150203	157453	136453	140286	135217	144993	150792	166499	130129	162596	138469	123098	150412	171250	148811	141005	0.974292	0.658785	-0.0375737	Nonsignificant	0.977242	0.613096	-0.0332126	Nonsignificant	0.952119	0.492088	-0.0707863	Nonsignificant	4	Molecular Function:motor activity (GO:0003774),Molecular Function:protein binding (GO:0005515),Molecular Function:ATP binding (GO:0005524),Cellular Component:myosin complex (GO:0016459)	myosin XVIII	--	--	--	--	--	IPR001478 [PDZ domain] ; IPR001609[Myosin head, motor domain] ; IPR002928[Myosin tail]
A0A0G2JY11	Tetraspanin	Tspan9	98105.6	78595.1	85513.1	111412	84370.5	78829.2	87985.9	93042.4	96435.5	66440.7	79096	81040.8	67663.7	77911	73689.2	53144.1	71615.5	70344.2	73377.6	80267.2	77488.6	81262	66786	0.898251	0.156418	-0.15481	Nonsignificant	0.89322	0.0932639	-0.162912	Nonsignificant	0.802336	0.0104445	-0.317722	Nonsignificant	1	Cellular Component:integral component of membrane (GO:0016021)	tetraspanin-9	--	--	--	--	--	IPR018499 [Tetraspanin/Peripherin]
A0A0G2JY12	Paxillin	Pxn	54208.1	71548.4	60436.9	83327.7	87822.9	64330.8	71439.9	103594	83292.9	73445.4	69863.9	61808.3	64418	77934.5	81059.4	91040.8	67605.3	72409.4	92592.5	64715.7	84724.6	87160.6	81267.7	1.08592	0.385273	0.118915	Nonsignificant	1.05074	0.505206	0.0714035	Nonsignificant	1.14102	0.145832	0.190318	Nonsignificant	1	Molecular Function:zinc ion binding (GO:0008270)	paxillin	--	ko04062 Chemokine signaling pathway ko04370 VEGF signaling pathway ko04510 Focal adhesion ko04670 Leukocyte transendothelial migration ko04810 Regulation of actin cytoskeleton ko05100 Bacterial invasion of epithelial cells ko05165 Human papillomavirus infection ko05203 Viral carcinogenesis ko05205 Proteoglycans in cancer	--	--	--	IPR001781 [Zinc finger, LIM-type]
A0A0G2JY18	DNA fragmentation factor subunit alpha	Dffa	831792	36163.2	36891	39491.1	39415.9	44692.2	27751.9	28048.4	34480.2	34892.7	46484.7	29719.7	39110.4	33283.3	30900.5	51125.4	42026.3	36365.2	34981.2	54757.4	30950.6	35702.8	30101.5	0.197497	0.345418	-2.3401	Nonsignificant	1.16687	0.146859	0.222641	Nonsignificant	0.230452	0.363883	-2.11746	Nonsignificant	2	Cellular Component:intracellular (GO:0005622),Biological Process:apoptotic process (GO:0006915)	DNA fragmentation factor, 45 kD, alpha subunit	--	ko04210 Apoptosis	--	--	--	IPR003508 [CIDE-N domain] ; IPR015121[DNA fragmentation factor 45kDa, middle domain]
A0A0G2JY22	Disco-interacting protein 2 homolog B	Dip2b	23554.5	41671.7	24373.8	22830.8	24588.3	14255.5	13102.2	15437	14201.2	18477	19698.7	18252.6	19265.2	26841.7	17175.1	13932.5	15193.8	15268	16623.6	19186.9	19475.9	16994.4	15927	0.715919	0.112457	-0.482132	Nonsignificant	0.918293	0.360085	-0.122973	Nonsignificant	0.657424	0.0643426	-0.605105	Nonsignificant	2	Molecular Function:catalytic activity (GO:0003824),Biological Process:metabolic process (GO:0008152)	--	--	--	Thioesterase domain of type I polyketide synthase or non-ribosomal peptide synthetase	Q	Secondary metabolites biosynthesis, transport and catabolism ;	IPR000873 [AMP-dependent synthetase/ligase] ; IPR010506[DMAP1-binding domain]
A0A0G2JY31	Alpha-1-antiproteinase	Serpina1	7.37516e+06	7943445	7906657	11648363	6.77537e+06	17465858	8239198	9321194	15748194	13970039	13622303	7.60489e+06	15918035	10307919	9981000	14414628	15847362	12139831	12782120	9711926	7.35336e+06	12123015	11038083	1.1809	0.361955	0.239882	Nonsignificant	1.02506	0.842009	0.0357048	Nonsignificant	1.21049	0.271554	0.275587	Nonsignificant	--	--	alpha-1-antitrypsin	--	ko04610 Complement and coagulation cascades	Serine protease inhibitor	O	Posttranslational modification, protein turnover, chaperones ;	IPR023796 [Serpin domain]
A0A0G2JY43	Aldehyde dehydrogenase family 3 member A2	Aldh3a2	285606	282546	289940	303432	330184	292121	377091	393326	338674	231333	285754	252633	246579	311347	229537	263732	251789	256247	225220	274972	267380	287595	259614	0.996461	0.962826	-0.00511432	Nonsignificant	0.880392	0.136281	-0.183782	Nonsignificant	0.877277	0.00276986	-0.188896	Nonsignificant	3	Biological Process:metabolic process (GO:0008152),Molecular Function:oxidoreductase activity (GO:0016491),Biological Process:oxidation-reduction process (GO:0055114)	aldehyde dehydrogenase (NAD+)	1.2.1.3	ko00010 Glycolysis / Gluconeogenesis ko00053 Ascorbate and aldarate metabolism ko00071 Fatty acid degradation ko00280 Valine, leucine and isoleucine degradation ko00310 Lysine degradation ko00330 Arginine and proline metabolism ko00340 Histidine metabolism ko00380 Tryptophan metabolism ko00410 beta-Alanine metabolism ko00561 Glycerolipid metabolism ko00620 Pyruvate metabolism ko01100 Metabolic pa…	Acyl-CoA reductase or other NAD-dependent aldehyde dehydrogenase	C	Energy production and conversion ;	IPR015590 [Aldehyde dehydrogenase domain]
A0A0G2JY68	Ribosomal L1 domain-containing protein 1-like	Rsl1d1l1	0	0	12050.4	0	26943.3	15825.2	16661.4	13890.5	18677.4	21343.2	14098.5	0	13341.9	16282.2	10075.6	15993.6	0	18842.3	27886.5	0	0	17698.9	15378.9	0.850783	0.420278	-0.233137	Nonsignificant	1.23245	0.152976	0.301525	Nonsignificant	1.04854	0.848522	0.0683878	Nonsignificant	--	--	ribosome biogenesis protein UTP30	--	--	--	--	--	IPR028364 [Ribosomal protein L1/ribosomal biogenesis protein]
A0A0G2JY69	Peroxin-19	Pex19	51533.5	60649.8	120871	66574	55579.1	81703.1	88930.8	50450.3	56483.7	82642	98968.8	76785	79436.3	101549	104269	96724.6	70474.7	99573.9	96224.4	61826.8	83788.7	95665.4	99889.5	1.1284	0.431934	0.174281	Nonsignificant	1.07123	0.491806	0.0992646	Nonsignificant	1.20877	0.185205	0.273545	Nonsignificant	1	Cellular Component:peroxisome (GO:0005777)	peroxin-19	--	ko04146 Peroxisome	--	--	--	IPR006708 [Pex19 protein]
A0A0G2JY70	40S ribosomal protein S20		1.34779e+06	1.36549e+06	1.29823e+06	1.27565e+06	909975	1.00507e+06	1.29557e+06	1.5457e+06	1.20563e+06	1319122	1.24957e+06	1.43531e+06	1.22555e+06	1.51778e+06	1559040	1105007	1580389	1457133	1344758	1.36739e+06	1.57726e+06	1.43017e+06	1.47616e+06	1.14347	0.0678277	0.19342	Nonsignificant	1.03256	0.541925	0.0462322	Nonsignificant	1.18071	0.0364558	0.239652	Nonsignificant	--	--	small subunit ribosomal protein S20e	--	ko03010 Ribosome	Ribosomal protein S10	J	Translation, ribosomal structure and biogenesis ;	IPR027486 [Ribosomal protein S10 domain]
A0A0G2JY73	Eukaryotic translation initiation factor 4 gamma, 3	Eif4g3	27094.7	30558.7	18868.1	25459.1	41405.7	31636.6	30468.3	30234.2	24176.4	18217.6	24673.7	36096.1	28856.4	32175.7	32538.1	30524.8	37248.4	34542.4	33550.8	35941.6	36518	31636.9	33220.3	0.980582	0.867102	-0.0282896	Nonsignificant	1.19381	0.0172262	0.255577	Nonsignificant	1.17063	0.170447	0.227287	Nonsignificant	2	Molecular Function:RNA binding (GO:0003723),Molecular Function:protein binding (GO:0005515)	translation initiation factor 4G	--	ko03013 RNA transport ko05416 Viral myocarditis	--	--	--	IPR003307 [W2 domain] ; IPR003890[MIF4G-like, type 3] ; IPR003891[Initiation factor eIF-4 gamma, MA3]
A0A0G2JY82	Secretory carrier-associated membrane protein	Scamp1	178576	86442.3	115415	84825.7	67769	68713.2	77726.6	116030	65023.5	73883.3	96243.5	88008.9	99200.1	157785	123066	65613.1	55894.1	54709.7	101790	82194	73223.4	114685	81906.7	0.993746	0.973058	-0.00905035	Nonsignificant	0.790182	0.113523	-0.339743	Nonsignificant	0.785241	0.231047	-0.348793	Nonsignificant	2	Biological Process:protein transport (GO:0015031),Cellular Component:integral component of membrane (GO:0016021)	secretory carrier-associated membrane protein	--	--	--	--	--	IPR007273 [SCAMP]
A0A0G2JY98	Ig-like domain-containing protein		39538.7	16317.2	280214	190739	84546.2	175984	64740	0	53788.7	134304	117859	81896.8	155241	100246	90008.3	128064	224485	889750	0	74314.2	74126.1	95977	97473.2	0.760236	0.494498	-0.395481	Nonsignificant	2.26856	0.304461	1.18178	Nonsignificant	1.72464	0.451131	0.786297	Nonsignificant	--	--	--	--	--	--	--	--	IPR013106 [Immunoglobulin V-set domain]
A0A0G2JYA2	ADP-ribosylation factor interacting protein 1, isoform CRA_b	Arfip1	74919.5	92841.3	67583.6	75457.5	68309.6	55114.4	69025.8	48799.8	48593.2	54683.5	42383	46289.5	47586	47193.2	52589.9	37382.8	49318.6	81757.4	47957	61234.1	55108	73335.4	52504.5	0.701853	0.00107594	-0.51076	Nonsignificant	1.12858	0.253321	0.174507	Nonsignificant	0.792096	0.0629825	-0.336253	Nonsignificant	1	Molecular Function:protein domain specific binding (GO:0019904)	arfaptin	--	--	--	--	--	IPR010504 [Arfaptin homology (AH) domain]
A0A0G2JYA4	Serine/threonine-protein phosphatase	LOC100362453	2.20587e+06	1.98563e+06	1970366	2.09933e+06	1708077	2.2421e+06	1.87513e+06	1.80974e+06	1891081	2.22134e+06	1.99418e+06	1.63437e+06	2056206	1.70205e+06	1.87429e+06	1973135	1875724	1.83768e+06	2.10463e+06	1.80178e+06	1.84572e+06	1.84935e+06	1.81267e+06	0.931285	0.17527	-0.102706	Nonsignificant	0.995889	0.915188	-0.00594334	Nonsignificant	0.927456	0.0895776	-0.108649	Nonsignificant	1	Molecular Function:hydrolase activity (GO:0016787)	serine/threonine-protein phosphatase 2A catalytic subunit	3.1.3.16	ko03015 mRNA surveillance pathway ko04071 Sphingolipid signaling pathway ko04114 Oocyte meiosis ko04136 Autophagy - other ko04140 Autophagy - animal ko04151 PI3K-Akt signaling pathway ko04152 AMPK signaling pathway ko04261 Adrenergic signaling in cardiomyocytes ko04350 TGF-beta signaling pathway ko04390 Hippo signaling pathway ko04530 Tight junction ko04728 Dopaminergic synapse ko04730 Long-term …	Diadenosine tetraphosphatase ApaH/serine/threonine protein phosphatase, PP2A family	T	Signal transduction mechanisms ;	IPR004843 [Calcineurin-like phosphoesterase domain, ApaH type]
A0A0G2JYB1	F-actin-capping protein subunit beta	Capzb	1.59289e+06	1.73888e+06	1.89137e+06	1.28197e+06	1.49014e+06	1.54345e+06	1.64875e+06	1.66938e+06	1.79402e+06	1.26333e+06	1.54272e+06	2.07105e+06	1.83991e+06	1844376	1.73252e+06	1754083	1.8262e+06	1.77335e+06	1.91647e+06	2.02491e+06	1958303	1.66037e+06	1.74349e+06	1.07674	0.3106	0.106671	Nonsignificant	1.07031	0.200317	0.0980349	Nonsignificant	1.15245	0.018678	0.204706	Nonsignificant	2	Cellular Component:F-actin capping protein complex (GO:0008290),Biological Process:barbed-end actin filament capping (GO:0051016)	capping protein (actin filament) muscle Z-line, beta	--	ko04144 Endocytosis	--	--	--	IPR001698 [F-actin-capping protein subunit beta]
A0A0G2JYC6	RCG62582, isoform CRA_c	Ubap2l	92190.5	88259.9	79905.2	99398.4	90831.8	73561.5	93516.8	74713.4	85120.6	73795.7	77447.7	66261.9	86244.2	95079.4	92851.5	87362.6	87863.1	85669.9	83011.7	76455.6	88094.9	96968	98097.5	0.94761	0.393708	-0.0776341	Nonsignificant	1.06232	0.249643	0.087222	Nonsignificant	1.00667	0.895357	0.00958786	Nonsignificant	--	--	--	--	--	--	--	--	IPR022166 [Protein of unknown function DUF3697, ubiquitin-associated protein 2]
A0A0G2JYC7	Hepatoma-derived growth factor-related protein 2	Hdgfl2	4265.77	0	2939.54	2967.99	0	2659.94	5691.53	0	0	0	6810.13	4152.64	0	6875.12	1887.69	673.372	3223.61	7954.92	0	0	2497.02	7738.95	4602.58	1.58445	0.135217	0.663986	Nonsignificant	0.875082	0.694945	-0.19251	Nonsignificant	1.38653	0.358878	0.471476	Nonsignificant	--	--	--	--	--	--	--	--	IPR000313 [PWWP domain] ; IPR021567[Lens epithelium-derived growth factor (LEDGF)]
A0A0G2JYD1	Ubiquitin-associated protein 2	Ubap2	86384.4	86789.6	24912.2	37118.6	54298.4	50182.7	39779.5	0	0	83502.1	37722.3	62401.9	48979.9	0	78037.9	32786.8	93700	62604.4	82058.5	0	12582.2	101247	34993.6	1.03161	0.893793	0.044899	Nonsignificant	1.02726	0.921403	0.0388034	Nonsignificant	1.05973	0.845223	0.0837024	Nonsignificant	--	--	--	--	--	--	--	--	IPR022166 [Protein of unknown function DUF3697, ubiquitin-associated protein 2]
A0A0G2JYD4	Vacuolar protein sorting 13 homolog D	Vps13d	199679	29914.2	30533.1	32163.1	20767.3	26137.5	21428.5	25700.4	20890.8	25002.7	21497.9	23764.4	20323.4	21898.5	21963.4	20497.4	24044.3	17895.7	21148.8	25409.6	24136.7	21614.2	18871.9	0.397943	0.288657	-1.32937	Nonsignificant	0.964692	0.48353	-0.0518597	Nonsignificant	0.383892	0.278887	-1.38123	Nonsignificant	--	--	vacuolar protein sorting-associated protein 13D	--	--	--	--	--	IPR009543 [Vacuolar protein sorting-associated protein 13, SHR-binding domain] ; IPR015940[Ubiquitin-associated domain] ; IPR026854[Vacuolar protein sorting-associated protein 13, N-terminal domain] ; IPR031642[VPS13, repeated coiled region] ; IPR031645[Vacuolar protein sorting-associated protein 13, C-terminal] ; IPR031646[Vacuolar protein sorting-associated protein 13, second N-terminal domain]
A0A0G2JYE0	Ataxin 2-like	Atxn2l	33686.7	0	31112.1	23057.1	0	29483.9	0	0	0	14908.6	39064.4	0	0	0	25415.9	39597.6	16061.7	16899.3	0	0	9716.34	0	0	0.902096	0.674033	-0.148647	Nonsignificant	0.777265	0.570086	-0.363521	Nonsignificant	0.701168	0.25238	-0.512168	Nonsignificant	--	--	--	--	--	--	--	--	IPR009604 [LsmAD domain] ; IPR009818[Ataxin-2, C-terminal] ; IPR025852[Ataxin 2, SM domain]
A0A0G2JYG5	Unconventional myosin-IXb	Myo9b	35264.3	31964.4	21552.9	29001.5	24939.6	36846.8	20127.4	29902.1	10732.6	15622.1	16010.5	19104.2	15296.7	7689.85	21930.4	17874.1	32845	11872.3	12323.6	19196	16975.9	28519.6	27439.5	0.580707	0.00222987	-0.784118	Significant	1.20146	0.327899	0.264784	Nonsignificant	0.697694	0.0357586	-0.519334	Nonsignificant	5	Molecular Function:motor activity (GO:0003774),Molecular Function:protein binding (GO:0005515),Molecular Function:ATP binding (GO:0005524),Biological Process:signal transduction (GO:0007165),Cellular Component:myosin complex (GO:0016459)	myosin IX	--	--	--	--	--	IPR000048 [IQ motif, EF-hand binding site] ; IPR000159[Ras-associating (RA) domain] ; IPR000198[Rho GTPase-activating protein domain] ; IPR001609[Myosin head, motor domain]
A0A0G2JYI0	LPS-responsive beige-like anchor protein	Lrba	16910.2	30501.4	47918.5	15420.6	26517.8	28427.7	16776.8	20167.4	25947.4	23817.5	20522.3	15273	23558.2	22476	21273.3	20162.1	20057.2	40510.5	21220.5	19895.8	19410.9	20640.8	20458.8	0.763694	0.235992	-0.388933	Nonsignificant	1.08081	0.533103	0.112117	Nonsignificant	0.825411	0.357921	-0.276816	Nonsignificant	--	--	--	--	--	ATP-, maltotriose- and DNA-dependent transcriptional regulator MalT	K	Transcription ;	IPR000409 [BEACH domain] ; IPR010508[Domain of unknown function DUF1088] ; IPR023362[PH-BEACH domain] ; IPR031570[Domain of unknown function DUF4704]
A0A0G2JYJ1	Growth factor receptor-bound protein 10	Grb10	30117	20582.7	23279.3	40090.9	0	24193.3	7549.63	21377.3	13959.6	0	7960.7	0	7057.19	5265.48	6264.72	0	0	7002.46	28489.6	0	0	0	5073.44	0.358708	0.00105064	-1.47912	Significant	1.36319	0.542222	0.446989	Nonsignificant	0.488989	0.0965632	-1.03213	Nonsignificant	1	Biological Process:signal transduction (GO:0007165)	growth factor receptor-bound protein 10	--	ko04150 mTOR signaling pathway	--	--	--	IPR000159 [Ras-associating (RA) domain] ; IPR000980[SH2 domain] ; IPR001849[Pleckstrin homology domain] ; IPR015042[BPS (Between PH and SH2) domain]
A0A0G2JYJ7	RNA-binding motif, single stranded-interacting protein 2	Rbms2	32265	32378.1	27795.9	23696	23848.5	21170.3	22836.6	38752.6	30898.4	22614.2	39028.9	25510.6	26031.6	37252.5	20338.6	39636.5	0	26381.1	19427.9	25667.5	36209.8	36222.2	51480.7	1.08908	0.498897	0.123108	Nonsignificant	1.14781	0.355255	0.198879	Nonsignificant	1.25005	0.184016	0.321988	Nonsignificant	1	Molecular Function:nucleic acid binding (GO:0003676)	--	--	--	RNA recognition motif (RRM) domain	J	Translation, ribosomal structure and biogenesis ;	IPR000504 [RNA recognition motif domain]
A0A0G2JYK0	Serine protease inhibitor A3N	LOC299282	1.11306e+06	1741496	2400396	1.92582e+06	1.61289e+06	3128273	969753	5.03536e+06	890478	1.39545e+06	1.603e+06	1.14059e+06	2691694	1.05602e+06	1.235e+06	1.74615e+06	1.72259e+06	1.08939e+06	2.80584e+06	1.59113e+06	1.05603e+06	1.02265e+06	1.02473e+06	0.895679	0.734346	-0.158946	Nonsignificant	0.846946	0.605437	-0.239658	Nonsignificant	0.758592	0.197427	-0.398604	Nonsignificant	--	--	serpin peptidase inhibitor, clade A	--	--	Serine protease inhibitor	O	Posttranslational modification, protein turnover, chaperones ;	IPR023796 [Serpin domain]
A0A0G2JYK4	Transcription elongation factor, mitochondrial	Tefm	99529.2	84364.6	126844	95292.4	104276	111694	72276.4	81516.1	97650.8	81713.9	87649.3	86126.8	76411.8	86242.4	72635.6	87587.7	79137.9	111976	87859.1	77933.1	105152	106810	125653	0.795523	0.00298345	-0.330024	Nonsignificant	1.18545	0.0298733	0.245441	Nonsignificant	0.943057	0.510699	-0.0845837	Nonsignificant	--	--	transcription elongation factor, mitochondrial	--	--	--	--	--	--
A0A0G2JYM3	ADP-ribosylation factor-binding protein GGA2-like	LOC103694867	87687.3	208731	171714	133252	121963	190181	167548	113108	126764	159103	145968	114050	157989	118976	136737	155060	128381	152070	128306	117365	131777	128964	138582	0.905093	0.493751	-0.143863	Nonsignificant	0.980105	0.7522	-0.0289914	Nonsignificant	0.887086	0.4077	-0.172854	Nonsignificant	2	Cellular Component:intracellular (GO:0005622),Biological Process:intracellular protein transport (GO:0006886)	--	--	--	--	--	--	IPR002014 [VHS domain] ; IPR004152[GAT domain]
A0A0G2JYM6	Hsp90 co-chaperone Cdc37-like 1	Cdc37l1	29156.1	0	49000.9	59826	51225.5	315995	47138.4	42450.3	40273.6	41293.6	831310	35392.4	48513.4	39355.3	439420	41715.8	33341.2	0	977230	28320.3	37667	49725	815189	1.72114	0.593959	0.783363	Nonsignificant	1.62912	0.542081	0.704094	Nonsignificant	2.80394	0.312815	1.48746	Nonsignificant	--	--	--	--	--	--	--	--	IPR013874 [Cdc37, Hsp90 binding]
A0A0G2JYN0	DDB1- and CUL4-associated factor 8	Dcaf8	67156.7	28567.2	21961.7	31971.5	45125.8	44280.4	99160.5	58926.1	69569.8	54151.6	58725.8	53062.2	64406.5	42587.5	56261.6	57466.8	73469.7	50175.4	75623.6	68773.6	74183.9	73414.7	68081.6	1.55287	0.0213358	0.634939	Significant	1.09336	0.380766	0.128765	Nonsignificant	1.69784	0.00145576	0.763704	Significant	1	Molecular Function:protein binding (GO:0005515)	WD repeat-containing protein 42A	--	--	WD40 repeat	R	General function prediction only ;	IPR001680 [WD40 repeat]
A0A0G2JYN7	Paraspeckle component 1	Pspc1	52043.1	23604.4	37964.2	43154.1	61821.9	39611.2	103661	48916.5	51232.9	26151.9	113815	92109.7	60180.8	84291	63712.2	23870.6	51810.9	44803.8	75145.5	20978.2	64475.2	44245.9	49930	1.66298	0.0412812	0.733773	Significant	0.655468	0.0551614	-0.609403	Nonsignificant	1.09003	0.668379	0.12437	Nonsignificant	1	Molecular Function:nucleic acid binding (GO:0003676)	--	--	--	RNA recognition motif (RRM) domain	J	Translation, ribosomal structure and biogenesis ;	IPR000504 [RNA recognition motif domain] ; IPR012975[NOPS]
A0A0G2JYS1	Oxidation resistance protein 1	Oxr1	124651	122096	122588	143436	99362.5	123880	102346	87014	85818.4	124321	82634.7	106914	106600	85633.9	104433	98786.2	86935.9	93844.1	112367	99000	90024.7	90952.6	82053	0.802264	0.00585466	-0.317852	Nonsignificant	0.957654	0.486318	-0.0624239	Nonsignificant	0.768291	0.000629461	-0.380276	Nonsignificant	--	--	--	--	--	--	--	--	IPR006571 [TLDc domain] ; IPR018392[LysM domain]
A0A0G2JYS4	Mitogen-activated protein kinase	Mapk9	68956.1	64816.2	78101.1	87223.1	66208.7	75546.8	78642.4	126710	88909.2	87688.6	90568.9	91428.6	84212.7	105048	88722.9	80284.6	73128.5	90658.2	89963.4	100674	116022	81590.6	118246	1.27319	0.00889648	0.348446	Nonsignificant	1.00292	0.971381	0.00420304	Nonsignificant	1.2769	0.0182685	0.352649	Nonsignificant	3	Molecular Function:protein kinase activity (GO:0004672),Molecular Function:ATP binding (GO:0005524),Biological Process:protein phosphorylation (GO:0006468)	c-Jun N-terminal kinase	2.7.11.24	ko01522 Endocrine resistance ko04010 MAPK signaling pathway ko04012 ErbB signaling pathway ko04014 Ras signaling pathway ko04024 cAMP signaling pathway ko04068 FoxO signaling pathway ko04071 Sphingolipid signaling pathway ko04137 Mitophagy - animal ko04140 Autophagy - animal ko04141 Protein processing in endoplasmic reticulum ko04210 Apoptosis ko04215 Apoptosis - multiple species ko04217 Necropto…	PASTA domain, binds beta-lactams	M	Cell wall/membrane/envelope biogenesis ;	IPR000719 [Protein kinase domain]
A0A0G2JYT1	ELKS/Rab6-interacting/CAST family member 1	Erc1	47177.4	28501.1	39912.3	41702	24279	29300.8	46482.1	45042.4	54201.4	41645.2	44992	40440.1	42421.7	51487.8	48933.9	38635.1	33663.1	56503.5	45041.6	25826.4	49844.3	47453.6	48698.5	1.31405	0.00778521	0.394023	Nonsignificant	0.935589	0.455336	-0.0960533	Nonsignificant	1.22941	0.143777	0.29797	Nonsignificant	1	Cellular Component:presynaptic active zone (GO:0048786)	ELKS/RAB6-interacting/CAST family member 1	--	ko04064 NF-kappa B signaling pathway	Chromosome segregation ATPase	D	Cell cycle control, cell division, chromosome partitioning ;	IPR019018 [Rab-binding domain FIP-RBD] ; IPR019323[Active zone protein ELKS]
A0A0G2JYU0	RNA binding protein fox-1 homolog 1	Rbfox1	73774.4	75352.4	61375.1	51803.2	71096.4	48052.2	73211.4	56047.3	0	65609.8	51065.2	73176.9	58281	64108.6	59292.2	55473.2	66732.9	0	55374.9	71817.9	65799.3	0	56980.7	0.984639	0.854976	-0.0223331	Nonsignificant	0.990907	0.891466	-0.013179	Nonsignificant	0.975685	0.786789	-0.035512	Nonsignificant	1	Molecular Function:nucleic acid binding (GO:0003676)	RNA binding protein fox-1	--	--	RNA recognition motif (RRM) domain	J	Translation, ribosomal structure and biogenesis ;	IPR000504 [RNA recognition motif domain] ; IPR025670[Fox-1 C-terminal domain]
A0A0G2JYU2	Mitochondrial ribosomal protein L11	mrpl11	425073	299704	376191	388898	270939	306226	313922	335231	337076	335186	325039	361734	345901	371477	357110	321951	428022	384500	340611	420774	529146	456989	445676	0.994236	0.940576	-0.00833974	Nonsignificant	1.21441	0.0167283	0.280254	Nonsignificant	1.20741	0.0615462	0.271915	Nonsignificant	3	Molecular Function:structural constituent of ribosome (GO:0003735),Cellular Component:ribosome (GO:0005840),Biological Process:translation (GO:0006412)	large subunit ribosomal protein L11	--	ko03010 Ribosome	Ribosomal protein L11	J	Translation, ribosomal structure and biogenesis ;	IPR020783 [Ribosomal protein L11, C-terminal] ; IPR020784[Ribosomal protein L11, N-terminal]
A0A0G2JYU5	Ubiquitin-conjugating enzyme E2 B	LOC103694902	35747.9	214264	117059	262204	0	93859.4	84953.5	274018	298587	29975.1	112238	0	8170.55	27330.5	33575.8	38368.3	155872	107157	241283	64024	24361.7	0	26300.5	0.750939	0.567475	-0.413232	Nonsignificant	0.86468	0.78225	-0.209761	Nonsignificant	0.649322	0.334547	-0.622993	Nonsignificant	--	--	ubiquitin-conjugating enzyme E2 B	2.3.2.23	ko04120 Ubiquitin mediated proteolysis	Ubiquitin-protein ligase	O	Posttranslational modification, protein turnover, chaperones ;	IPR000608 [Ubiquitin-conjugating enzyme E2]
A0A0G2JYU6	Formin-like 1	Fmnl1	264552	204043	165895	291758	0	190831	0	242093	255498	242414	0	263202	209906	247029	236116	198357	0	0	247198	256812	302075	225492	0	1.08463	0.476741	0.117197	Nonsignificant	1.01512	0.825832	0.0216521	Nonsignificant	1.10103	0.461876	0.138849	Nonsignificant	4	Molecular Function:actin binding (GO:0003779),Biological Process:cellular component organization (GO:0016043),Molecular Function:Rho GTPase binding (GO:0017048),Biological Process:actin cytoskeleton organization (GO:0030036)	--	--	--	--	--	--	IPR010472 [Formin, FH3 domain] ; IPR010473[Formin, GTPase-binding domain] ; IPR015425[Formin, FH2 domain]
A0A0G2JYY2	5-aminolevulinate synthase	Alas1	44488.8	36872.3	10713.3	52768.4	36024.6	74079.8	37892.1	145150	53196.6	40015.8	38582.5	37062.8	54385.1	62445	75520.1	32083.8	36636.4	50237.5	26023.5	40678.9	34136.6	46439.2	41340.4	1.42317	0.274733	0.509107	Nonsignificant	0.635781	0.0947419	-0.653398	Nonsignificant	0.904824	0.668321	-0.144291	Nonsignificant	5	Molecular Function:5-aminolevulinate synthase activity (GO:0003870),Cellular Component:mitochondrial matrix (GO:0005759),Biological Process:porphyrin-containing compound metabolic process (GO:0006778),Biological Process:biosynthetic process (GO:0009058),Molecular Function:pyridoxal phosphate binding (GO:0030170)	5-aminolevulinate synthase	2.3.1.37	ko00260 Glycine, serine and threonine metabolism ko00860 Porphyrin and chlorophyll metabolism ko01100 Metabolic pathways	7-keto-8-aminopelargonate synthetase or related enzyme	H	Coenzyme transport and metabolism ;	IPR004839 [Aminotransferase, class I/classII] ; IPR015118[5-aminolevulinate synthase presequence]
A0A0G2JYY6	Coenzyme Q10A	Coq10a	1.29868e+06	1.47662e+06	1.28081e+06	1.07491e+06	768962	883903	524279	416049	398339	602193	413605	859996	645830	625162	522949	590647	585836	538304	662804	931915	678226	541650	608241	0.492187	0.000132541	-1.02272	Significant	1.15403	0.222202	0.206676	Nonsignificant	0.567996	0.000692575	-0.816047	Significant	--	--	coenzyme Q-binding protein COQ10	--	--	Ribosome association toxin PasT (RatA) of the RatAB toxin-antitoxin module	J	Translation, ribosomal structure and biogenesis ;	IPR005031 [Coenzyme Q-binding protein COQ10, START domain]
A0A0G2JZ13	Src substrate cortactin	Cttn	267912	175559	240977	289278	224306	176278	224474	353384	326813	286173	241915	238221	225659	260226	297782	249502	245249	220329	290493	285674	322201	160771	300056	1.19073	0.0975717	0.251847	Nonsignificant	0.95067	0.579705	-0.0729835	Nonsignificant	1.13199	0.282909	0.178864	Nonsignificant	1	Molecular Function:protein binding (GO:0005515)	cortactin	--	ko04530 Tight junction ko05100 Bacterial invasion of epithelial cells ko05205 Proteoglycans in cancer	--	--	--	IPR001452 [SH3 domain] ; IPR003134[Hs1/Cortactin]
A0A0G2JZ52	Heterogeneous nuclear ribonucleoprotein U	Hnrnpu	1.26003e+06	979575	1.09233e+06	958460	968041	925243	1.30485e+06	1.24948e+06	1101392	1.07718e+06	931684	945491	1.053e+06	1.25201e+06	1.05051e+06	940839	1.08922e+06	1.07714e+06	1065727	979882	1.14959e+06	1.08719e+06	1.07665e+06	1.0744	0.287399	0.103528	Nonsignificant	0.955739	0.365385	-0.0653109	Nonsignificant	1.02684	0.602536	0.0382169	Nonsignificant	1	Molecular Function:protein binding (GO:0005515)	heterogeneous nuclear ribonucleoprotein U	--	ko03040 Spliceosome	--	--	--	IPR003034 [SAP domain] ; IPR003877[SPRY domain]
A0A0G2JZ53	Baculoviral IAP repeat-containing 6	Birc6	44208.5	35893.5	27011.9	39105.6	25501.1	41619.5	35281.9	40231.1	51154.7	36876.2	36906.5	33141.3	36656.2	32012.1	34280	36447	34422.5	31166.8	38238.1	33792.7	31170.9	41305.7	33274.9	1.05165	0.603798	0.0726608	Nonsignificant	0.93539	0.317037	-0.0963607	Nonsignificant	0.983707	0.852938	-0.0236999	Nonsignificant	3	Molecular Function:ubiquitin-protein transferase activity (GO:0004842),Biological Process:apoptotic process (GO:0006915),Biological Process:regulation of cytokinesis (GO:0032465)	baculoviral IAP repeat-containing protein 6 (apollon)	2.3.2.23	ko04120 Ubiquitin mediated proteolysis ko04215 Apoptosis - multiple species	--	--	--	IPR001370 [BIR repeat] ; IPR022103[Baculoviral IAP repeat-containing protein 6]
A0A0G2JZ68	rRNA adenine N(6)-methyltransferase	Tfb1m	6252.77	4386.85	7743.36	4804.63	0	3027.57	2537.3	8635.73	8457	5134.56	2870.2	3701.54	4011.54	6307.68	4915.49	4049.85	4392.34	6214.64	4049.95	4650.46	3328.22	4451.94	4367.57	0.98694	0.954378	-0.0189663	Nonsignificant	0.857681	0.377788	-0.221487	Nonsignificant	0.846479	0.291301	-0.240453	Nonsignificant	--	--	dimethyladenosine transferase 1, mitochondrial	2.1.1.-	--	16S rRNA A1518 and A1519 N6-dimethyltransferase RsmA/KsgA/DIM1 (may also have DNA glycosylase/AP lyase activity)	J	Translation, ribosomal structure and biogenesis ;	IPR001737 [Ribosomal RNA adenine methyltransferase KsgA/Erm]
A0A0G2JZ69	Spectrin alpha chain, non-erythrocytic 1	Sptan1	1.78077e+06	1421342	1.57607e+06	1.59259e+06	2085916	1.54081e+06	1.82649e+06	1.95201e+06	1.73657e+06	1.82684e+06	1.83273e+06	1.96284e+06	1.70719e+06	1.92575e+06	1.81997e+06	1.51609e+06	1791322	1.81563e+06	1.72918e+06	1.8099e+06	1.98421e+06	1.62574e+06	1.78294e+06	1.1063	0.129836	0.145746	Nonsignificant	0.953076	0.14379	-0.0693368	Nonsignificant	1.05439	0.384203	0.076409	Nonsignificant	2	Molecular Function:calcium ion binding (GO:0005509),Molecular Function:protein binding (GO:0005515)	spectrin alpha	--	ko04210 Apoptosis	--	--	--	IPR001452 [SH3 domain] ; IPR002017[Spectrin repeat] ; IPR002048[EF-hand domain] ; IPR014837[EF-hand, Ca insensitive]
A0A0G2JZA2	GrpE protein homolog	Grpel1	1.81404e+06	1.68508e+06	1842562	1.56596e+06	1.26287e+06	1.32027e+06	1931808	1.30437e+06	1.81512e+06	1.65048e+06	1.51708e+06	1.83585e+06	1.67629e+06	2.03179e+06	1510972	1.66568e+06	1.66e+06	1.51726e+06	1.32529e+06	1.58459e+06	1.70641e+06	1.8892e+06	1.84397e+06	1.07288	0.371867	0.101494	Nonsignificant	0.971697	0.64169	-0.0414221	Nonsignificant	1.04252	0.56399	0.0600722	Nonsignificant	4	Molecular Function:adenyl-nucleotide exchange factor activity (GO:0000774),Biological Process:protein folding (GO:0006457),Molecular Function:protein homodimerization activity (GO:0042803),Molecular Function:chaperone binding (GO:0051087)	molecular chaperone GrpE	--	--	Molecular chaperone GrpE (heat shock protein)	O	Posttranslational modification, protein turnover, chaperones ;	IPR000740 [GrpE nucleotide exchange factor]
A0A0G2JZD1	Serine/threonine-protein phosphatase 2A 56 kDa regulatory subunit	Ppp2r5c	162713	328875	272395	212660	118855	291426	172157	196511	109362	196243	155594	202335	177155	173558	181994	163442	152821	133397	186615	175289	92074.9	134950	182244	0.752222	0.146927	-0.41077	Nonsignificant	0.877645	0.163747	-0.188291	Nonsignificant	0.660183	0.0634895	-0.599061	Nonsignificant	3	Cellular Component:protein phosphatase type 2A complex (GO:0000159),Biological Process:signal transduction (GO:0007165),Molecular Function:protein phosphatase regulator activity (GO:0019888)	serine/threonine-protein phosphatase 2A regulatory subunit B'	--	ko03015 mRNA surveillance pathway ko04071 Sphingolipid signaling pathway ko04114 Oocyte meiosis ko04151 PI3K-Akt signaling pathway ko04152 AMPK signaling pathway ko04261 Adrenergic signaling in cardiomyocytes ko04728 Dopaminergic synapse ko05165 Human papillomavirus infection	--	--	--	IPR002554 [Protein phosphatase 2A, regulatory B subunit, B56]
A0A0G2JZD5	GRB2-associated-binding protein 1	Gab1	0	24264.1	34275.3	0	0	18070.2	0	22454.9	0	34392.5	27904.8	37427.4	31934.4	38741	31233.5	32335.4	40240.6	28759.2	39170.2	41363.8	0	0	34727.6	1.2536	0.177831	0.326078	Nonsignificant	1.12766	0.196067	0.173336	Nonsignificant	1.41364	0.043414	0.499413	Nonsignificant	--	--	GRB2-associated-binding protein 1	--	ko01521 EGFR tyrosine kinase inhibitor resistance ko04012 ErbB signaling pathway ko04014 Ras signaling pathway ko04072 Phospholipase D signaling pathway ko04722 Neurotrophin signaling pathway ko05100 Bacterial invasion of epithelial cells ko05205 Proteoglycans in cancer ko05211 Renal cell carcinoma ko05225 Hepatocellular carcinoma ko05226 Gastric cancer	--	--	--	IPR001849 [Pleckstrin homology domain]
A0A0G2JZF0	SEC24 homolog C, COPII coat complex component	Sec24c	202692	173193	175059	200197	154688	163113	91750.3	183298	180853	172776	169038	150418	80415.8	80813.5	93734	75308.4	185327	155905	158684	155719	171012	159701	163042	0.750335	0.0440585	-0.414394	Nonsignificant	1.1452	0.337023	0.195598	Nonsignificant	0.859282	0.124859	-0.218796	Nonsignificant	4	Biological Process:intracellular protein transport (GO:0006886),Biological Process:ER to Golgi vesicle-mediated transport (GO:0006888),Molecular Function:zinc ion binding (GO:0008270),Cellular Component:COPII vesicle coat (GO:0030127)	protein transport protein SEC24	--	ko04141 Protein processing in endoplasmic reticulum	--	--	--	IPR006895 [Zinc finger, Sec23/Sec24-type] ; IPR006896[Sec23/Sec24, trunk domain] ; IPR006900[Sec23/Sec24, helical domain] ; IPR007123[Gelsolin-like domain] ; IPR012990[Sec23/Sec24 beta-sandwich]
A0A0G2JZF6	NADH:ubiquinone oxidoreductase complex assembly factor 2	Ndufaf2	131044	180384	180346	133326	186967	134222	160090	162897	131855	105630	107244	156569	136354	157455	121191	131278	128068	154159	110911	156710	133213	160677	141167	0.873084	0.14708	-0.195807	Nonsignificant	1.01325	0.855517	0.0189932	Nonsignificant	0.884655	0.150029	-0.176814	Nonsignificant	3	Molecular Function:NADH dehydrogenase (ubiquinone) activity (GO:0008137),Molecular Function:electron carrier activity (GO:0009055),Cellular Component:membrane (GO:0016020)	--	--	--	--	--	--	IPR007763 [NADH dehydrogenase [ubiquinone] 1 alpha subcomplex subunit 12]
A0A0G2JZG7	Seryl-tRNA synthetase	Sars	79686.7	90898.2	71031.1	94915.5	67205.8	92549.2	80625	94173.3	109192	101220	97369.1	69049.8	114068	76287.3	96223	122565	76839.7	107572	107684	78953.4	103733	107915	121561	1.12597	0.178278	0.17117	Nonsignificant	1.10972	0.209964	0.150197	Nonsignificant	1.24951	0.0268097	0.321367	Nonsignificant	4	Molecular Function:nucleotide binding (GO:0000166),Molecular Function:aminoacyl-tRNA ligase activity (GO:0004812),Molecular Function:ATP binding (GO:0005524),Biological Process:tRNA aminoacylation for protein translation (GO:0006418)	seryl-tRNA synthetase	6.1.1.11	ko00970 Aminoacyl-tRNA biosynthesis	Seryl-tRNA synthetase	J	Translation, ribosomal structure and biogenesis ;	IPR002314 [Aminoacyl-tRNA synthetase, class II (G/ P/ S/T)] ; IPR015866[Serine-tRNA synthetase, type1, N-terminal]
A0A0G2JZH0	Calcium-binding protein 39	Cab39	127803	159436	112756	164216	133648	195160	130169	152784	102878	135846	133774	113564	145213	126192	127158	166660	118554	134651	110083	130656	108168	132138	116807	0.871633	0.123465	-0.198207	Nonsignificant	0.980604	0.764282	-0.0282575	Nonsignificant	0.854727	0.122225	-0.226464	Nonsignificant	--	--	calcium binding protein 39	--	ko04150 mTOR signaling pathway ko04152 AMPK signaling pathway	--	--	--	IPR013878 [Mo25-like]
A0A0G2JZH8	Dihydrolipoamide acetyltransferase component of pyruvate dehydrogenase complex	Pdhx	3.09963e+06	3.94716e+06	3.93083e+06	3.72367e+06	2.79585e+06	3.17294e+06	2.42267e+06	2.51487e+06	2.32519e+06	2.17898e+06	2433959	2.41403e+06	2.27538e+06	2.27133e+06	2.38039e+06	2.27858e+06	2.27709e+06	2.14762e+06	2.05837e+06	2.81968e+06	2636984	1.90265e+06	2.39784e+06	0.6843	0.00245042	-0.5473	Nonsignificant	0.981943	0.712478	-0.0262893	Nonsignificant	0.671943	0.000164127	-0.573589	Nonsignificant	1	Biological Process:metabolic process (GO:0008152)	dihydrolipoamide dehydrogenase-binding protein of pyruvate dehydrogenase complex	--	ko01100 Metabolic pathways	Pyruvate/2-oxoglutarate dehydrogenase complex, dihydrolipoamide acyltransferase (E2) component	C	Energy production and conversion ;	IPR000089 [Biotin/lipoyl attachment] ; IPR001078[2-oxoacid dehydrogenase acyltransferase, catalytic domain] ; IPR004167[E3-binding domain]
A0A0G2JZI2	Glutamyl-tRNA synthetase	Eprs	392533	312720	342737	268337	298891	347073	267734	323304	309287	378332	365307	370064	397496	327451	373295	352508	348144	362935	372536	410908	357138	326700	333338	1.05736	0.413798	0.0804659	Nonsignificant	1.03533	0.484729	0.050094	Nonsignificant	1.09472	0.120478	0.13056	Nonsignificant	8	Molecular Function:nucleotide binding (GO:0000166),Molecular Function:aminoacyl-tRNA ligase activity (GO:0004812),Molecular Function:proline-tRNA ligase activity (GO:0004827),Molecular Function:ATP binding (GO:0005524),Cellular Component:cytoplasm (GO:0005737),Biological Process:tRNA aminoacylation for protein translation (GO:0006418),Biological Process:prolyl-tRNA aminoacylation (GO:0006433),Bio…	--	--	ko00860 Porphyrin and chlorophyll metabolism ko00970 Aminoacyl-tRNA biosynthesis ko01100 Metabolic pathways	Prolyl-tRNA synthetase	J	Translation, ribosomal structure and biogenesis ;	IPR000738 [WHEP-TRS domain] ; IPR002314[Aminoacyl-tRNA synthetase, class II (G/ P/ S/T)] ; IPR004154[Anticodon-binding] ; IPR016061[Proline-tRNA ligase, class II, C-terminal] ; IPR020058[Glutamyl/glutaminyl-tRNA synthetase, class Ib, catalytic domain] ; IPR020059[Glutamyl/glutaminyl-tRNA synthetase, class Ib, anti-codon binding domain]
A0A0G2JZL1	Ig-like domain-containing protein		6581.67	5285.72	41279.7	836.822	2006.13	26982.3	13487.2	2907.28	10966.8	10432.4	7606.11	11106.1	21780.7	17419.4	14325.6	17038.1	19122.5	8188.48	1081.49	10600.8	12465.6	8026.95	22292.8	0.884081	0.826232	-0.177749	Nonsignificant	1.01034	0.966942	0.0148357	Nonsignificant	0.89322	0.843141	-0.162913	Nonsignificant	--	--	--	--	--	--	--	--	IPR013106 [Immunoglobulin V-set domain]
A0A0G2JZL9	Endothelial cell-selective adhesion molecule	Esam	44851.7	43493.4	50515.9	41972.1	53895.4	33762.3	55200.4	111228	64168.8	57396.5	58097.1	66737.9	47890	74224.3	57716.6	46565.8	53714.2	55356.5	90759.6	54990	76515.7	65528.9	62360.9	1.47158	0.0103085	0.557369	Nonsignificant	0.960105	0.751223	-0.058736	Nonsignificant	1.41287	0.0136632	0.498633	Nonsignificant	--	--	endothelial cell adhesion molecule	--	ko04514 Cell adhesion molecules (CAMs) ko04670 Leukocyte transendothelial migration	--	--	--	IPR013106 [Immunoglobulin V-set domain]
A0A0G2JZM2	Protein transport protein SEC23	Sec23a	307298	301809	287950	286598	252448	285669	297197	309753	244817	234998	277587	283441	241696	204552	214557	229592	257439	209855	235289	256241	257693	222843	210753	0.893884	0.0881322	-0.161841	Nonsignificant	0.915997	0.164453	-0.126585	Nonsignificant	0.818795	0.00038646	-0.288426	Nonsignificant	4	Biological Process:intracellular protein transport (GO:0006886),Biological Process:ER to Golgi vesicle-mediated transport (GO:0006888),Molecular Function:zinc ion binding (GO:0008270),Cellular Component:COPII vesicle coat (GO:0030127)	protein transport protein SEC23	--	ko04141 Protein processing in endoplasmic reticulum	--	--	--	IPR006895 [Zinc finger, Sec23/Sec24-type] ; IPR006896[Sec23/Sec24, trunk domain] ; IPR006900[Sec23/Sec24, helical domain] ; IPR007123[Gelsolin-like domain] ; IPR012990[Sec23/Sec24 beta-sandwich]
A0A0G2JZM8	CLIP-associating protein 2	Clasp2	26582	36750.8	24839.3	33457.9	37242.7	26416.3	23332.9	32275.4	28627.6	25548.8	26432.8	22451.8	26490.3	25589.1	24493.9	23709.1	23733.5	23931.5	27195.7	20077.5	25362.3	23733.2	23943.5	0.846399	0.04989	-0.24059	Nonsignificant	0.9167	0.0977263	-0.125478	Nonsignificant	0.775894	0.0277135	-0.366068	Nonsignificant	--	--	CLIP-associating protein 1/2	--	--	--	--	--	IPR024395 [CLASP N-terminal domain]
A0A0G2JZR1	Oxysterol-binding protein	Osbpl6	44141.1	47272.3	43427.2	68698.1	28253	41867.1	26559.3	21959.2	17358.8	33521.1	19482.2	33956.9	32317	18543.9	23312.2	34190	29881.7	17498.7	26048.5	39419.5	26310.8	17388.9	16673.3	0.553026	0.00148108	-0.854581	Significant	1.02787	0.849876	0.0396599	Nonsignificant	0.568439	0.00497187	-0.814921	Significant	--	--	oxysterol-binding protein-related protein 3/6/7	--	--	--	--	--	IPR000648 [Oxysterol-binding protein]
A0A0G2JZR4	Ras-related protein Rab-11B	Rab11b	1.15221e+06	1.0323e+06	1.11829e+06	1.11963e+06	1.2906e+06	1.42396e+06	1607974	1.26545e+06	2.01957e+06	1.65503e+06	2.02819e+06	1.34756e+06	1.72695e+06	1.82183e+06	1724636	1.75505e+06	1.56387e+06	1.94765e+06	1.48924e+06	1.23606e+06	1.60046e+06	2.03866e+06	1692827	1.41957	0.000972119	0.505453	Nonsignificant	0.98632	0.856812	-0.0198726	Nonsignificant	1.40015	0.00151577	0.485581	Nonsignificant	2	Molecular Function:GTP binding (GO:0005525),Biological Process:small GTPase mediated signal transduction (GO:0007264)	Ras-related protein Rab-11B	--	ko04144 Endocytosis ko04152 AMPK signaling pathway ko04962 Vasopressin-regulated water reabsorption	GTPase SAR1 family domain	R	General function prediction only ;	IPR001806 [Small GTPase superfamily]
A0A0G2JZS1	Importin subunit alpha	Kpna6	103839	117198	93561.9	61731.8	74671.1	78411.3	95207.2	89728.1	115114	106078	161921	80953.3	74910.7	78976.3	36792.9	105173	85028.3	104069	124156	31933.8	98515.9	98459.4	57661.1	1.05738	0.750258	0.0804875	Nonsignificant	0.944548	0.74432	-0.0823034	Nonsignificant	0.998742	0.993873	-0.00181597	Nonsignificant	5	Molecular Function:protein binding (GO:0005515),Cellular Component:nucleus (GO:0005634),Cellular Component:cytoplasm (GO:0005737),Biological Process:protein import into nucleus (GO:0006606),Molecular Function:protein transporter activity (GO:0008565)	--	--	--	--	--	--	IPR000225 [Armadillo] ; IPR002652[Importin-alpha, importin-beta-binding domain] ; IPR032413[Atypical Arm repeat]
A0A0G2JZS5	Apoptosis regulator Bcl-X	Bcl2l1	9285.73	13055	0	13054.6	0	14651.9	16211	7747.29	23347.1	0	12790.7	6752.26	10956.7	0	16625.3	16798.7	14715.7	0	23207.9	0	8896.43	9902.53	0	1.07818	0.756912	0.108604	Nonsignificant	1.09001	0.726878	0.124335	Nonsignificant	1.17523	0.501694	0.232939	Nonsignificant	1	Biological Process:regulation of apoptotic process (GO:0042981)	Bcl-2-like 1 (apoptosis regulator Bcl-X)	--	ko01521 EGFR tyrosine kinase inhibitor resistance ko01524 Platinum drug resistance ko04014 Ras signaling pathway ko04064 NF-kappa B signaling pathway ko04137 Mitophagy - animal ko04140 Autophagy - animal ko04151 PI3K-Akt signaling pathway ko04210 Apoptosis ko04215 Apoptosis - multiple species ko04621 NOD-like receptor signaling pathway ko04630 Jak-STAT signaling pathway ko05014 Amyotrophic latera…	--	--	--	IPR003093 [Apoptosis regulator, Bcl-2 protein, BH4] ; IPR026298[Blc2 family]
A0A0G2JZT5	Septin	2022-09-07	282916	222142	164721	246100	302632	250674	252283	240744	238167	272350	324787	290514	255788	263841	269169	268250	279503	340523	296271	275973	319934	287953	285066	1.09251	0.263182	0.127644	Nonsignificant	1.09969	0.0500763	0.137094	Nonsignificant	1.20142	0.0275305	0.264738	Nonsignificant	1	Molecular Function:GTP binding (GO:0005525)	septin 7	--	--	--	--	--	IPR030379 [Septin-type guanine nucleotide-binding (G) domain]
A0A0G2JZV3	ATP/GTP-binding protein 1	Agtpbp1	20892.7	17973	17652.6	21848.9	7190.71	13624.7	15925.8	31744.2	14083.3	24873.2	14295	14746.9	13631.5	29718.7	13160	13395.5	17306.9	13939.1	13003.4	16903	13044.3	11366.3	13481.2	1.15732	0.478647	0.210783	Nonsignificant	0.734671	0.0812776	-0.44483	Nonsignificant	0.850246	0.327006	-0.234047	Nonsignificant	3	Molecular Function:metallocarboxypeptidase activity (GO:0004181),Biological Process:proteolysis (GO:0006508),Molecular Function:zinc ion binding (GO:0008270)	--	--	--	Murein tripeptide amidase MpaA	M	Cell wall/membrane/envelope biogenesis ;	IPR000834 [Peptidase M14, carboxypeptidase A]
A0A0G2JZV7	Ig-like domain-containing protein		218163	322698	501367	272505	0	161550	291379	0	428316	249654	406914	197472	188548	279308	179517	433842	451791	494729	0	317715	207531	494009	273775	0.94033	0.783056	-0.0887617	Nonsignificant	1.37558	0.0773696	0.460037	Nonsignificant	1.2935	0.249727	0.371275	Nonsignificant	--	--	--	--	--	--	--	--	IPR013106 [Immunoglobulin V-set domain]
A0A0G2JZZ4	Selenoprotein M	Selenom	140877	121482	121687	0	0	102754	144377	155893	168578	167621	110845	103970	140480	100878	125463	161275	0	116143	118615	175083	127009	164163	128418	1.11212	0.362115	0.153314	Nonsignificant	1.04569	0.6382	0.0644606	Nonsignificant	1.16294	0.182031	0.217774	Nonsignificant	--	--	--	--	--	--	--	--	IPR014912 [Sep15/SelM redox]
A0A0G2K007	Non-specific serine/threonine protein kinase	Stk39	118127	107384	115485	98740.4	71910.2	334629	387721	329033	153422	156509	147433	246186	260780	349205	156885	280480	196391	283851	258849	67055.7	367534	393420	369865	1.72298	0.0635988	0.784906	Nonsignificant	1.14057	0.497476	0.189757	Nonsignificant	1.96518	0.0309521	0.974663	Significant	4	Molecular Function:protein kinase activity (GO:0004672),Molecular Function:protein serine/threonine kinase activity (GO:0004674),Molecular Function:ATP binding (GO:0005524),Biological Process:protein phosphorylation (GO:0006468)	serine/threonine-protein kinase OSR1/STK39	2.7.11.1	--	Serine/threonine protein kinase	T	Signal transduction mechanisms ;	IPR000719 [Protein kinase domain] ; IPR024678[Serine/threonine-protein kinase OSR1/WNK, CCT domain]
A0A0G2K012	UBX domain protein 6	Ubxn6	234266	11341.4	143489	20276.3	37093	123435	17986.5	186188	106425	166497	150193	43802	113824	83370.8	54233.8	60575.8	18010.1	412349	132742	58699.1	90466.1	186131	17231.5	1.07916	0.84358	0.109907	Nonsignificant	1.19047	0.704824	0.251527	Nonsignificant	1.2847	0.66991	0.361434	Nonsignificant	1	Molecular Function:protein binding (GO:0005515)	UBX domain-containing protein 6	--	ko04141 Protein processing in endoplasmic reticulum	--	--	--	IPR001012 [UBX domain] ; IPR018997[PUB domain]
A0A0G2K013	Alpha-actinin-4	Actn4	31491106	25848296	28936446	30669184	28706186	21169502	28696362	24601494	26008478	23700646	24553206	27831636	25626658	27478048	28894930	23859582	26140546	26266864	27696262	29122362	29336508	28389122	28012064	0.948689	0.349511	-0.075993	Nonsignificant	1.03701	0.301825	0.0524234	Nonsignificant	0.983796	0.772253	-0.0235696	Nonsignificant	1	Molecular Function:protein binding (GO:0005515)	actinin alpha 1/4	--	ko04510 Focal adhesion ko04520 Adherens junction ko04530 Tight junction ko04670 Leukocyte transendothelial migration ko04810 Regulation of actin cytoskeleton ko05146 Amoebiasis ko05203 Viral carcinogenesis ko05322 Systemic lupus erythematosus	--	--	--	IPR001715 [Calponin homology domain] ; IPR002017[Spectrin repeat] ; IPR014837[EF-hand, Ca insensitive]
A0A0G2K014	Lymphocyte cytosolic protein 1	Lcp1	391790	270764	250180	321831	245263	495519	274580	404479	313023	364399	322187	312040	426441	247566	259326	307414	254060	290649	272807	301840	253612	240738	202535	0.986845	0.918001	-0.0191049	Nonsignificant	0.817059	0.0315991	-0.291489	Nonsignificant	0.80631	0.180175	-0.310594	Nonsignificant	2	Molecular Function:calcium ion binding (GO:0005509),Molecular Function:protein binding (GO:0005515)	plastin-2	--	--	--	--	--	IPR001715 [Calponin homology domain] ; IPR002048[EF-hand domain]
A0A0G2K016	Sad1 and UNC84 domain-containing 1	Sun1	43620.3	31087.7	21575.5	92002.9	17780.8	14449.5	49764.4	60971.4	32642.2	30059.8	25071.5	28817.9	23154.4	29207.4	27728.8	32433.8	27735.4	23546.7	40667.5	32628.8	31732.3	30901.3	25352.9	0.929387	0.843165	-0.105649	Nonsignificant	0.896577	0.459816	-0.157501	Nonsignificant	0.833266	0.630506	-0.26315	Nonsignificant	--	--	SUN domain-containing protein 1/2	--	--	--	--	--	IPR012919 [SUN domain] ; IPR032680[SUN domain-containing protein 1, N-terminal]
A0A0G2K022	Reticulocalbin-3	Rcn3	39649.2	0	0	25659.2	30383.9	29771.1	0	25359	0	0	27738.6	38318.7	28604.8	0	0	29987.6	0	22674.9	0	0	0	0	0	0.956623	0.751743	-0.0639782	Nonsignificant	0.877554	0.489417	-0.18844	Nonsignificant	0.839488	0.367846	-0.252418	Nonsignificant	1	Molecular Function:calcium ion binding (GO:0005509)	--	--	--	--	--	--	IPR002048 [EF-hand domain]
A0A0G2K038	Oligoribonuclease, mitochondrial	Rexo2	81895.8	117271	125362	149363	74550.1	124622	176599	182149	139070	135266	64224.1	71882.4	173980	157932	117763	195474	133449	105345	107852	92674.9	172670	88824	160198	1.20728	0.273728	0.271761	Nonsignificant	0.975127	0.871171	-0.036338	Nonsignificant	1.17725	0.322144	0.235423	Nonsignificant	--	--	oligoribonuclease	3.1.-.-	ko03008 Ribosome biogenesis in eukaryotes	Oligoribonuclease (3'-5' exoribonuclease)	A	RNA processing and modification ;	IPR013520 [Exonuclease, RNase T/DNA polymerase III]
A0A0G2K046	Myopalladin	Mypn	248348	258101	204724	265742	225395	264520	270032	269108	289665	336166	360429	302702	364697	347298	233430	220240	370338	319776	322264	281591	345897	362984	310478	1.26055	0.00898997	0.334057	Nonsignificant	1.02767	0.716278	0.0393741	Nonsignificant	1.29543	0.00612565	0.373432	Nonsignificant	--	--	myopalladin	--	--	PKD repeat	S	Function unknown ;	IPR013098 [Immunoglobulin I-set]
A0A0G2K047	Acyl-CoA synthetase short-chain family member 3, mitochondrial	Acss3	72589.8	10270.6	14700.5	134222	13844.2	89329.8	19629.2	19764.3	27621.4	35736.3	53824.6	17294.4	20726	33241.8	22276.2	75061	28443.2	34433	48820.6	32199.9	48587.6	37930.4	43104.4	0.497803	0.240503	-1.00635	Nonsignificant	1.56789	0.0264035	0.648828	Significant	0.780502	0.591048	-0.357525	Nonsignificant	2	Molecular Function:catalytic activity (GO:0003824),Biological Process:metabolic process (GO:0008152)	propionyl-CoA synthetase	6.2.1.17	ko00640 Propanoate metabolism ko01100 Metabolic pathways	Acyl-coenzyme A synthetase/AMP-(fatty) acid ligase	I	Lipid transport and metabolism ;	IPR000873 [AMP-dependent synthetase/ligase] ; IPR025110[AMP-binding enzyme C-terminal domain] ; IPR032387[Acetyl-coenzyme A synthetase, N-terminal domain]
A0A0G2K051	Early endosome antigen 1	Eea1	100988	107953	623627	724113	730355	605430	817512	1029845	651498	664459	669813	744181	547549	713319	672831	540406	509272	711611	721972	603282	607814	111591	659838	1.50068	0.0508102	0.585618	Nonsignificant	0.771618	0.0590728	-0.374041	Nonsignificant	1.15795	0.572347	0.211577	Nonsignificant	1	Molecular Function:metal ion binding (GO:0046872)	early endosome antigen 1	--	ko04144 Endocytosis ko04145 Phagosome ko05152 Tuberculosis	--	--	--	IPR000306 [FYVE zinc finger]
A0A0G2K059	Calcium uniporter protein	Mcu	74536.7	99678.7	92163.8	79673.1	78377.1	72193.1	62464.4	64165.3	34040.8	120115	61510.8	83808.3	66449.5	61308.2	68607.4	31558.7	82428.2	71108	51581.1	64915.9	95024.9	68145.3	63100.4	0.835605	0.203148	-0.259108	Nonsignificant	0.954014	0.762559	-0.0679172	Nonsignificant	0.797179	0.078274	-0.327025	Nonsignificant	--	--	calcium uniporter protein, mitochondrial	--	ko04020 Calcium signaling pathway ko04218 Cellular senescence ko04621 NOD-like receptor signaling pathway	--	--	--	IPR006769 [Coiled-coil domain containing protein 109, C-terminal]
A0A0G2K064	Tyrosine-protein phosphatase non-receptor type	Ptpn6	28519.1	17649.3	18362.2	25140.5	17242.6	37478.8	16205.4	36909.1	19192.2	0	23457.4	0	32093.3	0	13307.2	0	15964.8	20569.3	13052.1	21052.6	13283.7	9133.12	0	0.977644	0.916467	-0.0326182	Nonsignificant	0.659199	0.08744	-0.601214	Nonsignificant	0.644462	0.04723	-0.633832	Significant	2	Molecular Function:protein tyrosine phosphatase activity (GO:0004725),Biological Process:protein dephosphorylation (GO:0006470)	tyrosine-protein phosphatase non-receptor type 6	3.1.3.48	ko04520 Adherens junction ko04630 Jak-STAT signaling pathway ko04650 Natural killer cell mediated cytotoxicity ko04660 T cell receptor signaling pathway ko04662 B cell receptor signaling pathway ko05140 Leishmaniasis ko05205 Proteoglycans in cancer	Protein tyrosine phosphatase	T	Signal transduction mechanisms ;	IPR000242 [PTP type protein phosphatase] ; IPR000980[SH2 domain]
A0A0G2K080	Lysophospholipase D GDPD1	Gdpd1	116048	71009.4	90018.1	89218.8	50875	68844.6	78048.2	58924.5	86887.6	75182.5	79477	60972.2	69770.7	65046.2	85669.8	54414.6	79600.1	77490.9	75701.8	112185	101394	168435	91396	0.905294	0.461827	-0.143541	Nonsignificant	1.29655	0.12341	0.374677	Nonsignificant	1.17376	0.402833	0.231135	Nonsignificant	2	Biological Process:lipid metabolic process (GO:0006629),Molecular Function:phosphoric diester hydrolase activity (GO:0008081)				Glycerophosphoryl diester phosphodiesterase	I	Lipid transport and metabolism ;	IPR030395 [Glycerophosphodiester phosphodiesterase domain]
A0A0G2K089	DENN domain-containing 4C	Dennd4c	49841.3	63567.5	53060.5	33026.2	38288	34090.1	37876.9	68915.8	43801	60688.8	50875.1	56209.4	49513.9	41219.2	46812.8	56986.7	49953.2	39824.8	55115.7	56157.5	47317.7	44848	45760	1.11795	0.365491	0.160859	Nonsignificant	0.97707	0.778643	-0.0334663	Nonsignificant	1.09232	0.414156	0.127393	Nonsignificant	--	--	DENN domain-containing protein 4	--	--	--	--	--	IPR001194 [DENN domain] ; IPR005112[dDENN domain] ; IPR005113[uDENN domain]
A0A0G2K093	Heat shock 70 kDa protein 13	Hspa13	63594	38362.4	51815.4	43541.4	49622.8	25684	30967.3	72294.9	71171.3	42681.2	46240.2	46300.9	40755.9	45497.5	42576.3	33899	47711.8	38269.7	54194.2	27436.7	45784.1	37242.8	33361.9	1.07227	0.651866	0.100675	Nonsignificant	0.815621	0.137159	-0.294029	Nonsignificant	0.87457	0.343721	-0.193355	Nonsignificant	--	--	stress 70 protein chaperone microsome-associated 60kDa protein	--	--	Molecular chaperone DnaK (HSP70)	O	Posttranslational modification, protein turnover, chaperones ;	IPR013126 [Heat shock protein 70 family]
A0A0G2K098	MCC regulator of WNT-signaling pathway	Mcc	10788.7	7915.57	6966.93	10375.7	10088.5	10130.3	7789.15	11369.2	11797.3	2604.57	10121.3	0	8382.11	10763.3	11085.7	8266.79	10961.9	8259.21	9303.42	10066.4	15009.8	0	3686.95	0.985227	0.920731	-0.0214721	Nonsignificant	1.01362	0.940785	0.0195191	Nonsignificant	0.998647	0.99347	-0.00195296	Nonsignificant	--	--	--	--	--	--	--	--	IPR019536 [Usher syndrome type-1C protein-binding protein 1, PDZ domain]
A0A0G2K0B0	Protein CDV3 homolog	Cdv3	219548	227697	248546	181370	256674	275898	249297	172723	162147	125580	224206	191096	165920	168703	209088	151003	118782	195611	164493	196895	186986	158453	240655	0.789161	0.0208213	-0.341608	Nonsignificant	0.952496	0.631642	-0.0702148	Nonsignificant	0.751673	0.00988877	-0.411823	Nonsignificant	--	--	--	--	--	--	--	--	IPR026806 [Protein CDV3]
A0A0G2K0B4	E3 ubiquitin-protein ligase	Nedd4	231011	214134	297818	239041	209826	354173	317221	260205	257836	308376	324359	307163	319041	281192	298317	289402	277592	247374	339422	290451	301734	260912	290602	1.15296	0.158809	0.205339	Nonsignificant	0.9667	0.45036	-0.0488592	Nonsignificant	1.11456	0.220929	0.156479	Nonsignificant	2	Molecular Function:ubiquitin-protein transferase activity (GO:0004842),Molecular Function:protein binding (GO:0005515)	E3 ubiquitin-protein ligase NEDD4	2.3.2.26	ko04120 Ubiquitin mediated proteolysis ko04144 Endocytosis ko04530 Tight junction ko05169 Epstein-Barr virus infection	--	--	--	IPR000008 [C2 domain] ; IPR000569[HECT domain] ; IPR001202[WW domain]
A0A0G2K0C9	Poly(A) polymerase	Papola	7676.91	5873.28	5442.28	5477.25	0	0	6917.06	6335.27	0	5118.63	5421.65	4283.34	6815.02	7534.98	0	0	0	6794.08	5685.81	4576.97	0	0	34789.9	0.990751	0.937727	-0.0134056	Nonsignificant	2.13859	0.413965	1.09666	Nonsignificant	2.11881	0.417502	1.08326	Nonsignificant	4	Molecular Function:RNA binding (GO:0003723),Molecular Function:polynucleotide adenylyltransferase activity (GO:0004652),Molecular Function:nucleotidyltransferase activity (GO:0016779),Biological Process:RNA polyadenylation (GO:0043631)	poly(A) polymerase	2.7.7.19	ko03015 mRNA surveillance pathway	Poly(A) polymerase Pap1	A	RNA processing and modification ;	IPR002934 [Polymerase, nucleotidyl transferase domain] ; IPR007010[Poly(A) polymerase, RNA-binding domain] ; IPR007012[Poly(A) polymerase, central domain]
A0A0G2K0F3	Band 4.1-like protein 1	Epb41l1	68783.2	50618.6	17922.3	61432.3	43434.5	45056	39068.6	37901.6	61214.2	51288.3	59612.5	52270.5	44064.9	72351.7	48592.5	18180.6	42532.2	23242.4	47759.8	48381.7	55448.1	109072	61132.4	1.08238	0.60225	0.114205	Nonsignificant	0.978778	0.919103	-0.0309469	Nonsignificant	1.05941	0.83087	0.0832576	Nonsignificant	5	Molecular Function:actin binding (GO:0003779),Molecular Function:structural molecule activity (GO:0005198),Cellular Component:cytoskeleton (GO:0005856),Molecular Function:cytoskeletal protein binding (GO:0008092),Biological Process:cortical actin cytoskeleton organization (GO:0030866)	erythrocyte membrane protein band 4.1	--	--	--	--	--	IPR007477 [SAB domain] ; IPR008379[Band 4.1, C-terminal] ; IPR014847[FERM adjacent (FA)] ; IPR018979[FERM, N-terminal] ; IPR018980[FERM, C-terminal PH-like domain] ; IPR019748[FERM central domain]
A0A0G2K0G3	Thioredoxin-disulfide reductase	Txnrd3	57506.9	39492.6	58907.1	56158.9	51983.2	72071.4	62203.4	76518.1	91298.5	82170.4	71254.2	51917.1	61657.7	67659.1	56553.9	92483.2	57958.8	67451.5	77837	57748.2	67962.5	76790.1	79817.2	1.23216	0.0583981	0.301194	Nonsignificant	1.0468	0.595683	0.0659821	Nonsignificant	1.28983	0.0207668	0.367177	Nonsignificant	5	Molecular Function:electron carrier activity (GO:0009055),Molecular Function:protein disulfide oxidoreductase activity (GO:0015035),Molecular Function:oxidoreductase activity (GO:0016491),Biological Process:cell redox homeostasis (GO:0045454),Biological Process:oxidation-reduction process (GO:0055114)	thioredoxin reductase (NADPH)	1.8.1.9	ko00450 Selenocompound metabolism ko05200 Pathways in cancer ko05225 Hepatocellular carcinoma	Pyruvate/2-oxoglutarate dehydrogenase complex, dihydrolipoamide dehydrogenase (E3) component or related enzyme	C	Energy production and conversion ;	IPR002109 [Glutaredoxin] ; IPR004099[Pyridine nucleotide-disulphide oxidoreductase, dimerisation domain] ; IPR023753[FAD/NAD(P)-binding domain]
A0A0G2K0I1	Spermatogenesis-associated 5	Spata5	2.18637e+06	3310269	3305429	2.25527e+06	3.00004e+06	2934609	3.3863e+06	3.20816e+06	2508155	3170792	3.30782e+06	2.65909e+06	3.1672e+06	2.96572e+06	3.16899e+06	3.21104e+06	2897770	3.10951e+06	3.35068e+06	2597230	3.12864e+06	3.02966e+06	3.16485e+06	1.0806	0.282627	0.111828	Nonsignificant	1.0003	0.994385	0.000437026	Nonsignificant	1.08092	0.268897	0.112265	Nonsignificant	1	Molecular Function:ATP binding (GO:0005524)	AAA family ATPase	--	ko03008 Ribosome biogenesis in eukaryotes	ATP-dependent 26S proteasome regulatory subunit	O	Posttranslational modification, protein turnover, chaperones ;	IPR003959 [ATPase, AAA-type, core]
A0A0G2K0I3	Nicotinamide phosphoribosyltransferase	Nampt	1181044	1270303	1.21047e+06	1.20199e+06	924597	1.36191e+06	1.13151e+06	1.07896e+06	1.0918e+06	1262523	968156	938997	1.0042e+06	905281	932008	1.23715e+06	816061	852761	931072	1.07587e+06	828510	954786	802955	0.868346	0.0377517	-0.203658	Nonsignificant	0.90585	0.155424	-0.142656	Nonsignificant	0.786591	0.00838061	-0.346314	Nonsignificant	--	--	nicotinamide phosphoribosyltransferase	2.4.2.12	ko00760 Nicotinate and nicotinamide metabolism ko01100 Metabolic pathways ko04621 NOD-like receptor signaling pathway	Nicotinic acid phosphoribosyltransferase	H	Coenzyme transport and metabolism ;	IPR007229 [Nicotinate phosphoribosyltransferase family]
A0A0G2K0I6	Cadherin-5	Cdh5	96573.1	85435.9	158348	130965	160153	57116.9	254297	41800.4	105443	108744	280939	101248	110191	265007	101925	173193	81621.6	116808	100798	61545	96770.6	234137	114799	1.32598	0.356315	0.407064	Nonsignificant	0.804713	0.427951	-0.313453	Nonsignificant	1.06704	0.781904	0.0936114	Nonsignificant	3	Molecular Function:calcium ion binding (GO:0005509),Biological Process:homophilic cell adhesion via plasma membrane adhesion molecules (GO:0007156),Cellular Component:membrane (GO:0016020)	cadherin 5, type 2, VE-cadherin	--	ko04514 Cell adhesion molecules (CAMs) ko04670 Leukocyte transendothelial migration ko05418 Fluid shear stress and atherosclerosis	Large exoprotein involved in heme utilization or adhesion	U	Intracellular trafficking, secretion, and vesicular transport ;	IPR000233 [Cadherin, cytoplasmic domain] ; IPR002126[Cadherin]
A0A0G2K0I8	Phosphoinositide-3-kinase adaptor protein 1	Pik3ap1	12965.1	11570.4	16460	14465.2	0	16630.8	8382.17	7898.29	0	15121.3	0	9883	12088.4	7048.14	8442.28	9301.96	14234.6	9438.08	10648	6845.63	8732.37	0	5111.58	0.682303	0.0132845	-0.551516	Nonsignificant	0.933908	0.678785	-0.0986476	Nonsignificant	0.637208	0.00683836	-0.650164	Significant	--	--	phosphoinositide 3-kinase adapter protein 1	--	ko04151 PI3K-Akt signaling pathway ko04662 B cell receptor signaling pathway	--	--	--	IPR017893 [DBB domain]
A0A0G2K0J2	Voltage-dependent calcium channel subunit alpha-2/delta-2	Cacna2d2	40415.4	70375.8	47153.2	104409	50596.1	62697.3	69543.7	62587.8	45288.9	42650.7	59611.6	46212.3	52303.7	32485.8	54961.9	37307.4	62634.9	64345.5	39223.4	42102.6	54690.6	35020	53383.6	0.82639	0.244218	-0.275106	Nonsignificant	0.939117	0.580906	-0.0906237	Nonsignificant	0.776076	0.161395	-0.365729	Nonsignificant	--	--	voltage-dependent calcium channel alpha-2/delta-2	--	ko04010 MAPK signaling pathway ko04260 Cardiac muscle contraction ko04261 Adrenergic signaling in cardiomyocytes ko04921 Oxytocin signaling pathway ko05410 Hypertrophic cardiomyopathy (HCM) ko05412 Arrhythmogenic right ventricular cardiomyopathy (ARVC) ko05414 Dilated cardiomyopathy (DCM)	Secreted protein containing bacterial Ig-like domain and vWFA domain	R	General function prediction only ;	IPR002035 [von Willebrand factor, type A] ; IPR013608[VWA N-terminal] ; IPR013680[Voltage-dependent calcium channel, alpha-2/delta subunit, conserved region]
A0A0G2K0J3	Ankyrin-3	Ank3	396726	314864	326145	303094	320039	284379	318962	255874	276617	277645	302873	295437	281277	268722	286739	203357	295198	255790	255259	267787	279432	271317	269771	0.878773	0.019725	-0.186438	Nonsignificant	0.920443	0.0608439	-0.1196	Nonsignificant	0.80886	0.00396747	-0.306038	Nonsignificant	2	Molecular Function:protein binding (GO:0005515),Biological Process:signal transduction (GO:0007165)	ankyrin	--	ko05205 Proteoglycans in cancer	Chromosome segregation ATPase	D	Cell cycle control, cell division, chromosome partitioning ;	IPR000488 [Death domain] ; IPR000906[ZU5 domain] ; IPR002110[Ankyrin repeat] ; IPR020683[Ankyrin repeat-containing domain]
A0A0G2K0K8	Ral GTPase-activating protein subunit beta	Ralgapb	0	0	0	0	0	0	16055.1	16804.6	453496	15738.7	15110.5	16579.8	19740.5	16332.6	15577.6	15142.9	0	0	14582.4	20003.9	0	17681.3	13885	Inf	0	Inf	Significant	0.249954	0.344524	-2.00026	Nonsignificant	NA	NA	NA	NA	--	--	--	--	--	--	--	--	--
A0A0G2K0M1	Kinesin family member 15, isoform CRA_a	Kif15	2.27415e+06	2.16687e+06	3.06428e+06	2.32062e+06	2.29175e+06	1.85033e+06	2482397	2682568	843621	1.75671e+06	1.52312e+06	2291382	2.10862e+06	2.43888e+06	2.38601e+06	2.21994e+06	2.59675e+06	2023559	2.27327e+06	2.84622e+06	2.65931e+06	2.10309e+06	2.60474e+06	0.883606	0.341967	-0.178525	Nonsignificant	1.17444	0.139255	0.231972	Nonsignificant	1.03774	0.645191	0.0534462	Nonsignificant	4	Molecular Function:microtubule motor activity (GO:0003777),Molecular Function:ATP binding (GO:0005524),Biological Process:microtubule-based movement (GO:0007018),Molecular Function:microtubule binding (GO:0008017)	kinesin family member 15	--	--	--	--	--	IPR001752 [Kinesin motor domain] ; IPR031794[Hyaluronan-mediated motility receptor, C-terminal]
A0A0G2K0N6	Ig-like domain-containing protein		0	68517.1	144714	30605.2	0	170111	0	0	0	0	183449	0	273602	105519	106747	128277	166110	0	0	0	0	172854	0	1.61691	0.26065	0.693243	Nonsignificant	0.93078	0.820889	-0.103488	Nonsignificant	1.50499	0.249944	0.589755	Nonsignificant	--	--	--	--	--	--	--	--	IPR013106 [Immunoglobulin V-set domain]
A0A0G2K0P8	CDW92 antigen, isoform CRA_b	Slc44a1	18542.2	4715.61	10902.2	14497.5	12714.8	24816	18676.6	28415.5	13425.1	18984.1	18133.6	17025.6	0	13993.4	11095.5	18387.1	18738.8	15987.3	14066.4	19367.4	10992.5	0	14340.2	1.21608	0.354744	0.282239	Nonsignificant	0.914941	0.523578	-0.128249	Nonsignificant	1.11264	0.582868	0.15399	Nonsignificant	--	--	solute carrier family 44 (choline transporter-like protein), member 1	--	ko05231 Choline metabolism in cancer	--	--	--	IPR007603 [Choline transporter-like]
A0A0G2K0Q7	Myosin light chain kinase, smooth muscle	Mylk	338764	445968	338655	480482	332204	429896	352390	340639	286493	420165	287015	296135	340876	318780	293278	344487	293197	317486	377734	321872	305570	313049	290999	0.827222	0.0297778	-0.273654	Nonsignificant	0.982686	0.759526	-0.0251971	Nonsignificant	0.8129	0.014045	-0.298851	Nonsignificant	4	Molecular Function:protein kinase activity (GO:0004672),Molecular Function:protein binding (GO:0005515),Molecular Function:ATP binding (GO:0005524),Biological Process:protein phosphorylation (GO:0006468)	myosin-light-chain kinase	2.7.11.18	ko04020 Calcium signaling pathway ko04022 cGMP-PKG signaling pathway ko04270 Vascular smooth muscle contraction ko04371 Apelin signaling pathway ko04510 Focal adhesion ko04611 Platelet activation ko04810 Regulation of actin cytoskeleton ko04921 Oxytocin signaling pathway ko04971 Gastric acid secretion	Serine/threonine protein kinase	T	Signal transduction mechanisms ;	IPR000719 [Protein kinase domain] ; IPR003961[Fibronectin type III] ; IPR013098[Immunoglobulin I-set]
A0A0G2K0Q8	Sushi domain-containing 2	Susd2	76874.4	50687.7	49024.3	67414.3	51144.5	49067.4	61733.4	77443.2	73876.6	63018.7	57852.1	60598.7	39486.4	45073.1	38998.1	51463.7	55274	64259.4	50949.9	66898.8	59614.9	44946.2	56071	1.00341	0.977901	0.00491392	Nonsignificant	0.976032	0.804932	-0.0350002	Nonsignificant	0.979362	0.820475	-0.0300863	Nonsignificant	3	Molecular Function:scavenger receptor activity (GO:0005044),Biological Process:immune response (GO:0006955),Molecular Function:polysaccharide binding (GO:0030247)	--	--	--	Outer membrane protein assembly factor BamB, contains PQQ-like beta-propeller repeat	M	Cell wall/membrane/envelope biogenesis ;	IPR000436 [Sushi/SCR/CCP domain] ; IPR001212[Somatomedin B domain] ; IPR001846[von Willebrand factor, type D domain] ; IPR005533[AMOP domain]
A0A0G2K0S1	Calcium-binding and coiled-coil domain-containing protein 1	Calcoco1	1.23704e+06	1.61444e+06	72762.2	2773835	2.01593e+06	3.91959e+06	814635	1.66609e+06	3.25368e+06	3.23955e+06	3.37476e+06	1.45525e+06	1468921	1.80761e+06	4.17371e+06	1.1394e+06	3.94568e+06	2.30308e+06	1.98042e+06	1.38898e+06	4.09046e+06	4.43522e+06	4.01812e+06	1.21798	0.522834	0.284489	Nonsignificant	1.23336	0.378022	0.30259	Nonsignificant	1.5022	0.201961	0.587079	Nonsignificant	--	--	--	--	--	--	--	--	IPR012852 [Calcium binding and coiled-coil domain-like]
A0A0G2K0S7	RAP1 GTPase-activating protein 2	Rap1gap2	59998.9	80930.5	71366.9	62408.8	56362.1	72932.5	53720.1	41631.7	29101.4	66136.6	50039.7	62994.9	53952.5	50271.2	44443.5	62507.5	62176.9	55087.1	40982.2	62695.4	45906	50772.2	43573.4	0.746356	0.0085593	-0.422063	Nonsignificant	1.05388	0.592472	0.0757172	Nonsignificant	0.786574	0.0126985	-0.346346	Nonsignificant	2	Molecular Function:GTPase activator activity (GO:0005096),Biological Process:regulation of small GTPase mediated signal transduction (GO:0051056)	RAP1 GTPase activating protein 2	--	--	--	--	--	IPR000331 [Rap GTPase activating protein domain]
A0A0G2K0T2	Tetraspanin	Cd63	106232	99010.1	136007	123943	153959	125932	127182	129407	168978	102424	123165	104579	90623.4	98281.9	92480	100345	93154.1	113286	149661	101563	85500.7	120058	92860.8	0.927967	0.476547	-0.107854	Nonsignificant	0.928997	0.475552	-0.106253	Nonsignificant	0.862079	0.144135	-0.214108	Nonsignificant	1	Cellular Component:integral component of membrane (GO:0016021)	CD63 antigen	--	ko04142 Lysosome ko05205 Proteoglycans in cancer	--	--	--	IPR018499 [Tetraspanin/Peripherin]
A0A0G2K0T6	Gamma-synuclein	Sncg	238187	246014	45178.4	86202.4	215129	171598	190553	150559	138282	261166	94563.4	280569	212717	181695	45778.4	94124.4	278639	162458	198009	188546	164650	179023	184745	1.03487	0.890379	0.0494445	Nonsignificant	1.04858	0.793986	0.0684373	Nonsignificant	1.08514	0.699054	0.117882	Nonsignificant	--	--	--	--	--	--	--	--	IPR001058 [Synuclein]
A0A0G2K0V3	3(2),5-bisphosphate nucleotidase 1	Bpnt1	443765	432624	438751	427451	514114	536110	581822	446462	392764	644228	555866	408975	628734	505374	538543	599411	570377	438136	457514	534584	479831	460469	491281	1.12259	0.185212	0.166828	Nonsignificant	0.964444	0.629423	-0.0522313	Nonsignificant	1.08267	0.209522	0.114597	Nonsignificant	1	Biological Process:phosphatidylinositol phosphorylation (GO:0046854)	3'(2'), 5'-bisphosphate nucleotidase	3.1.3.7	ko00920 Sulfur metabolism ko01100 Metabolic pathways	3'-Phosphoadenosine 5'-phosphosulfate (PAPS) 3'-phosphatase	P	Inorganic ion transport and metabolism ;	IPR000760 [Inositol monophosphatase-like]
A0A0G2K0V4	Guanine nucleotide exchange factor H1	Arhgef2	58341.6	26326	43732.7	33214.9	24615.3	25239.1	17537.1	25004.8	32461.5	31846.5	89149.6	24720.9	38435.2	54609.9	60152.8	29839.1	33501.4	63436.9	23119.9	18326.7	43267	24316.2	37410.2	1.17879	0.552779	0.23731	Nonsignificant	0.822023	0.440869	-0.282749	Nonsignificant	0.968995	0.887231	-0.0454388	Nonsignificant	2	Molecular Function:Rho guanyl-nucleotide exchange factor activity (GO:0005089),Biological Process:regulation of Rho protein signal transduction (GO:0035023)	Rho guanine nucleotide exchange factor 2	--	ko04530 Tight junction ko05418 Fluid shear stress and atherosclerosis	--	--	--	IPR000219 [Dbl homology (DH) domain]
A0A0G2K0W9	Proteasome subunit alpha type	Psma7	938298	1.15524e+06	993013	1.25119e+06	1.17089e+06	1.24951e+06	1.30436e+06	1.23955e+06	1243288	1.31435e+06	1.31875e+06	1.12159e+06	1.29305e+06	1103914	1.20792e+06	1.33435e+06	1135646	1.13426e+06	1.32399e+06	1.11338e+06	1.0371e+06	1249115	1.23467e+06	1.09959	0.0601534	0.136967	Nonsignificant	0.965108	0.357427	-0.0512383	Nonsignificant	1.06122	0.29907	0.0857284	Nonsignificant	5	Molecular Function:endopeptidase activity (GO:0004175),Molecular Function:threonine-type endopeptidase activity (GO:0004298),Cellular Component:proteasome core complex (GO:0005839),Biological Process:ubiquitin-dependent protein catabolic process (GO:0006511),Biological Process:proteolysis involved in cellular protein catabolic process (GO:0051603)	20S proteasome subunit alpha 4	3.4.25.1	ko03050 Proteasome	20S proteasome, alpha and beta subunits	O	Posttranslational modification, protein turnover, chaperones ;	IPR000426 [Proteasome alpha-subunit, N-terminal domain] ; IPR001353[Proteasome, subunit alpha/beta]
A0A0G2K0X1	Pericentriolar material 1	Pcm1	16241.9	68089.4	99177.5	0	108959	53587.9	92065.5	192471	110883	19414	17217.1	250337	7430.68	17665.9	20731.1	11924	97399.2	118849	74127	133352	360754	41496.6	8536.62	1.16907	0.786086	0.225361	Nonsignificant	1.30764	0.618739	0.386967	Nonsignificant	1.52872	0.419372	0.612328	Nonsignificant	--	--	pericentriolar material 1 protein	--	--	--	--	--	IPR031446 [Pericentriolar material 1 protein, C-terminal]
A0A0G2K0X9	Protein transport protein Sec31A	Sec31a	224030	220240	232052	253123	225459	234966	265233	367990	275754	237860	250526	218449	239890	214684	225152	229519	216115	218615	245162	228389	232845	214895	215504	1.10108	0.185651	0.13892	Nonsignificant	0.882658	0.0967969	-0.180073	Nonsignificant	0.971878	0.303479	-0.0411534	Nonsignificant	--	--	protein transport protein SEC31	--	ko04141 Protein processing in endoplasmic reticulum	Predicted NTPase, NACHT family domain	T	Signal transduction mechanisms ;	IPR024298 [Ancestral coatomer element 1, Sec16/Sec31]
A0A0G2K0Y6	Transcriptional coactivator YAP1	Yap1	0	9636.01	0	0	17927.8	72962.6	3596.15	8128.24	14359.4	17792.8	13761.6	14419.6	18332.6	13454	17848.8	18223.4	12866.8	20600.3	0	10310.7	15018.9	20230.8	14094.7	0.403519	0.420499	-1.30929	Nonsignificant	1.17639	0.307855	0.23437	Nonsignificant	0.474697	0.469344	-1.07492	Nonsignificant	1	Molecular Function:protein binding (GO:0005515)	transcriptional coactivator YAP1	--	ko04390 Hippo signaling pathway ko04392 Hippo signaling pathway - multiple species	--	--	--	IPR001202 [WW domain]
A0A0G2K0Z7	Glycerol-3-phosphate dehydrogenase, mitochondrial	Gpd2	78018.7	85483.5	101034	127651	75468.6	77268.4	45944.9	41369.4	35156.5	53290.3	41417.1	83005.5	53247.2	52135.9	55157.6	52977.6	54478.1	53259.4	53372.3	70517.4	52825.8	41450.8	43375.7	0.563656	0.000568633	-0.827114	Significant	1.03107	0.783252	0.0441422	Nonsignificant	0.581169	0.00445608	-0.782971	Significant	3	Molecular Function:calcium ion binding (GO:0005509),Molecular Function:oxidoreductase activity (GO:0016491),Biological Process:oxidation-reduction process (GO:0055114)	glycerol-3-phosphate dehydrogenase	1.1.5.3	ko00564 Glycerophospholipid metabolism	Glycerol-3-phosphate dehydrogenase	C	Energy production and conversion ;	IPR002048 [EF-hand domain] ; IPR006076[FAD dependent oxidoreductase] ; IPR031656[Alpha-glycerophosphate oxidase, C-terminal]
A0A0G2K110	Eukaryotic translation initiation factor 6	Eif6	87796.6	198104	130128	166919	161478	185857	330697	296223	246565	222624	195740	150708	211566	166105	175252	181321	159214	185769	304072	172031	172785	183427	250750	1.43002	0.03436	0.516033	Nonsignificant	0.90732	0.459425	-0.140316	Nonsignificant	1.29748	0.088874	0.375717	Nonsignificant	2	Biological Process:mature ribosome assembly (GO:0042256),Molecular Function:ribosome binding (GO:0043022)	translation initiation factor 6	--	ko03008 Ribosome biogenesis in eukaryotes	Translation initiation factor 6 (eIF-6)	J	Translation, ribosomal structure and biogenesis ;	IPR002769 [Translation initiation factor IF6]
A0A0G2K121	Unc-119 lipid-binding chaperone B	Mlec	74316.4	62863.5	80444.9	86727.3	64137.8	79031.6	50758.8	127596	60039.9	73245.6	101831	67924	74291.7	85391.1	83363.7	71657.7	79160.2	86329.7	75438	61828.5	91065.6	76100.2	79396.2	1.07919	0.565928	0.109951	Nonsignificant	0.964325	0.736412	-0.052408	Nonsignificant	1.04069	0.550093	0.0575432	Nonsignificant	--	--	--	--	--	Glucose/arabinose dehydrogenase, beta-propeller fold	G	Carbohydrate transport and metabolism ;	IPR021720 [Malectin]
A0A0G2K135	Complement factor I	Cfi	274958	283469	220872	111109	164210	246472	94678.6	93310.8	167118	275978	312123	258230	589536	249859	266804	327980	305739	274244	186827	199145	330321	290063	281471	1.18241	0.553577	0.241735	Nonsignificant	1.07047	0.739736	0.0982476	Nonsignificant	1.26574	0.100908	0.339983	Nonsignificant	5	Molecular Function:serine-type endopeptidase activity (GO:0004252),Molecular Function:scavenger receptor activity (GO:0005044),Molecular Function:protein binding (GO:0005515),Biological Process:proteolysis (GO:0006508),Cellular Component:membrane (GO:0016020)	complement factor I	3.4.21.45	ko04610 Complement and coagulation cascades ko05150 Staphylococcus aureus infection	Secreted trypsin-like serine protease	O	Posttranslational modification, protein turnover, chaperones ;	IPR001190 [SRCR domain] ; IPR001254[Serine proteases, trypsin domain] ; IPR002172[Low-density lipoprotein (LDL) receptor class A repeat] ; IPR002350[Kazal domain]
A0A0G2K139	Cullin-associated NEDD8-dissociated protein 2	Cand2	771946	565637	803072	924737	650716	768464	624279	522907	720803	736632	650457	677296	726405	544171	629287	661378	512926	579913	630350	571734	660818	643897	621021	0.867007	0.0771202	-0.205884	Nonsignificant	0.941713	0.260245	-0.0866408	Nonsignificant	0.816472	0.0427233	-0.292525	Nonsignificant	--	--	--	--	--	--	--	--	IPR013932 [TATA-binding protein interacting (TIP20)]
A0A0G2K151	Apolipoprotein E	Apoe	1.65136e+06	1.79797e+06	1.82069e+06	2.51551e+06	10013016	6.82204e+06	6945125	1337194	7.44817e+06	607584	7446752	1.03198e+06	6143061	7289990	7149982	5257128	820211	7.85643e+06	891801	1.68559e+06	448847	432113	480436	1.22932	0.591317	0.29786	Nonsignificant	0.442879	0.0680098	-1.17502	Nonsignificant	0.544439	0.286859	-0.877157	Nonsignificant	4	Cellular Component:extracellular region (GO:0005576),Biological Process:lipid transport (GO:0006869),Molecular Function:lipid binding (GO:0008289),Biological Process:lipoprotein metabolic process (GO:0042157)	apolipoprotein E	--	ko04979 Cholesterol metabolism ko05010 Alzheimer's disease	--	--	--	IPR000074 [Apolipoprotein A/E]
A0A0G2K189	Secernin 3	Scrn3	382222	513893	632635	534623	494703	655785	443795	458817	423618	485535	348838	412108	476883	372346	407059	485771	339330	408165	443079	450678	383948	415211	403884	0.794268	0.0118345	-0.332302	Nonsignificant	0.978408	0.682593	-0.031492	Nonsignificant	0.777118	0.0102714	-0.363794	Nonsignificant	2	Biological Process:proteolysis (GO:0006508),Molecular Function:dipeptidase activity (GO:0016805)	secernin	--	--	Dipeptidase	E	Amino acid transport and metabolism ;	IPR005322 [Peptidase C69, dipeptidase A]
A0A0G2K191	Tubulin-folding cofactor E	Tbce	19513.9	21020.3	22624	29142	19207.5	29880.5	21998.5	24160.1	30197.1	32567.7	25443.5	10854.2	19956.1	18209.3	23258.2	13489.7	20794.4	16272.8	34853.6	20357.6	22917.4	23401.9	21210.9	0.97436	0.84772	-0.0374731	Nonsignificant	0.943459	0.680829	-0.083969	Nonsignificant	0.919268	0.548619	-0.121442	Nonsignificant	1	Molecular Function:protein binding (GO:0005515)	tubulin-specific chaperone E	--	--	--	--	--	IPR000626 [Ubiquitin domain] ; IPR000938[CAP Gly-rich domain]
A0A0G2K1A0	N-acetyltransferase domain-containing protein	LOC102553099	53688.3	45199.9	39858.8	31046	39436.2	51094.6	49124.1	50770.5	50300.5	46181.8	45578.1	41206.4	46053.8	51482.1	50306.4	54950.7	42743.6	55465.9	55615.6	43471.3	44957.5	49439.3	51140.1	1.10376	0.255942	0.14243	Nonsignificant	1.03829	0.410727	0.0542097	Nonsignificant	1.14603	0.110676	0.19664	Nonsignificant	1	Molecular Function:N-acetyltransferase activity (GO:0008080)	N-alpha-acetyltransferase 50	2.3.1.258	--	Ribosomal protein S18 acetylase RimI and related acetyltransferases	J	Translation, ribosomal structure and biogenesis ;	IPR000182 [GNAT domain]
A0A0G2K1B0	RCG20569, isoform CRA_b	Rbfa	0	36062.7	21683.3	0	16995.3	23241.2	22158.4	38594.2	38406.1	48483.8	30380.4	156388	31165.7	39542.6	31312.7	34125.2	38287.1	46100.9	34268.9	0	57837.4	43733.6	55739.3	1.97963	0.126742	0.985234	Nonsignificant	0.913523	0.774196	-0.130488	Nonsignificant	1.80844	0.00734577	0.854747	Significant	1	Biological Process:rRNA processing (GO:0006364)	--	--	--	--	--	--	IPR000238 [Ribosome-binding factor A]
A0A0G2K1B6	Nuclear factor 1	Nf1x	53212	27072.3	33453.8	41187.4	30249.2	43007.4	23784.7	43968.9	31306.8	40893.7	37702.5	46339.8	31020.5	37946.3	35869.7	34178.2	43295	35902.5	33466.1	42354.9	41021.1	33179.3	38952.6	0.960732	0.733327	-0.0577947	Nonsignificant	1.0344	0.664917	0.0487895	Nonsignificant	0.993778	0.956857	-0.0090052	Nonsignificant	3	Cellular Component:intracellular (GO:0005622),Cellular Component:nucleus (GO:0005634),Biological Process:DNA replication (GO:0006260)	nuclear factor I/X	--	--	--	--	--	IPR000647 [CTF transcription factor/nuclear factor 1] ; IPR003619[MAD homology 1, Dwarfin-type] ; IPR019548[CTF transcription factor/nuclear factor 1, N-terminal]
A0A0G2K1C0	Actin-like protein 3	Actr3	342226	387430	302432	320262	464179	385001	409273	415547	428138	421837	361230	376376	450682	370660	411013	434073	373206	378362	350967	410228	402058	390323	351399	1.1037	0.117711	0.142353	Nonsignificant	0.953958	0.208819	-0.0680026	Nonsignificant	1.05289	0.427531	0.0743503	Nonsignificant	--	--	actin-related protein 3	--	ko04530 Tight junction	Actin-related protein	Z	Cytoskeleton ;	IPR004000 [Actin family]
A0A0G2K1D2	RAP1, GTP-GDP dissociation stimulator 1 (Predicted), isoform CRA_a	Rap1gds1	101503	64420.2	53581.1	55361.1	43151.4	81149.9	44280	50999.7	41955.4	58843.2	41384.1	43450.1	53351.1	41923.7	42675.4	59580.5	45536.6	50425.2	48796.4	51703.3	41459.7	48309.7	43566.5	0.699561	0.070667	-0.515477	Nonsignificant	1.04581	0.474067	0.0646188	Nonsignificant	0.731607	0.0969421	-0.450858	Nonsignificant	1	Molecular Function:protein binding (GO:0005515)	--	--	--	--	--	--	IPR000225 [Armadillo]
A0A0G2K1E2	Integrin alpha 5 (Mapped)	Itga5	101107	104812	116191	122450	196541	102499	257395	271821	337002	227534	216823	157373	118925	308858	271492	160289	229181	196366	164180	165913	199275	270061	189726	1.943	0.00240004	0.958288	Significant	0.817574	0.132543	-0.290578	Nonsignificant	1.58855	0.00337609	0.66771	Significant	--	--	integrin alpha 5	--	ko04145 Phagosome ko04151 PI3K-Akt signaling pathway ko04510 Focal adhesion ko04512 ECM-receptor interaction ko04640 Hematopoietic cell lineage ko04810 Regulation of actin cytoskeleton ko05100 Bacterial invasion of epithelial cells ko05133 Pertussis ko05165 Human papillomavirus infection ko05205 Proteoglycans in cancer ko05206 MicroRNAs in cancer ko05410 Hypertrophic cardiomyopathy (HCM) ko05412 …	Cytolysin, a secreted calcineurin-like phosphatase	U	Intracellular trafficking, secretion, and vesicular transport ;	IPR013517 [FG-GAP repeat] ; IPR013649[Integrin alpha-2]
A0A0G2K1F2	Acetyl-CoA carboxylase	Acacb	422986	329856	396405	446688	249368	389904	385040	351799	522876	511151	471997	398819	442904	520215	437387	460483	455622	485498	526698	416629	530294	592300	526398	1.20561	0.0470355	0.269765	Nonsignificant	1.11157	0.102322	0.152595	Nonsignificant	1.34012	0.00286688	0.42236	Nonsignificant	3	Molecular Function:acetyl-CoA carboxylase activity (GO:0003989),Molecular Function:ATP binding (GO:0005524),Biological Process:fatty acid biosynthetic process (GO:0006633)	--	--	ko00061 Fatty acid biosynthesis ko00620 Pyruvate metabolism ko00640 Propanoate metabolism ko01100 Metabolic pathways ko04152 AMPK signaling pathway ko04910 Insulin signaling pathway ko04920 Adipocytokine signaling pathway ko04922 Glucagon signaling pathway ko04931 Insulin resistance	Biotin carboxylase	I	Lipid transport and metabolism ;	IPR000022 [Carboxyl transferase] ; IPR000089[Biotin/lipoyl attachment] ; IPR005479[Carbamoyl-phosphate synthetase large subunit-like, ATP-binding domain] ; IPR005481[Biotin carboxylase-like, N-terminal domain] ; IPR005482[Biotin carboxylase, C-terminal] ; IPR013537[Acetyl-CoA carboxylase, central domain]
A0A0G2K1G0	Mitochondrial fission regulator 2	Bclaf1	13455.8	2252.22	18337.9	0	17213.1	0	0	0	4014.79	28328.5	27410.8	0	20852.3	29926.8	40981.1	21962.5	2847.55	40858.3	24094.8	0	12830.7	21706.3	40777.2	1.97056	0.10937	0.978609	Nonsignificant	0.933872	0.823532	-0.0987034	Nonsignificant	1.84026	0.187875	0.879906	Nonsignificant	--	--	bcl2 associated transcription factor 1	--	--	--	--	--	IPR007972 [Mitochondrial fission regulator 1] ; IPR029199[THRAP3/BCLAF1 family]
A0A0G2K1G1	Solute carrier family 41 member 3	Slc41a3	25723.4	32296.6	16362.6	15723.6	15025.3	22571.5	23178.2	32197.9	21815.7	24168.5	26509.4	18256.6	120251	23674.6	17624.1	28310.3	17751.3	50700.6	37424.6	17304.5	24789.2	23721.1	21242	1.60621	0.279364	0.68366	Nonsignificant	0.808964	0.584711	-0.305853	Nonsignificant	1.29937	0.248222	0.377807	Nonsignificant	2	Biological Process:cation transport (GO:0006812),Molecular Function:cation transmembrane transporter activity (GO:0008324)	solute carrier family 41	--	--	Permease, similar to cation transporters	P	Inorganic ion transport and metabolism ;	IPR006667 [SLC41 divalent cation transporters, integral membrane domain]
A0A0G2K1K5	Trafficking protein particle complex subunit 11	Trappc11	29266.4	55230.6	29550.7	40568.8	56086.8	34668.9	16475.6	42476.8	41578.8	25071.4	20165.1	29691.7	29161.3	32723.2	27074.3	36415.3	19197.2	45138	36519.2	37975	54349.4	22373.4	66512.7	0.718415	0.051217	-0.477112	Nonsignificant	1.35501	0.104503	0.438306	Nonsignificant	0.97346	0.890405	-0.0388058	Nonsignificant	--	--	trafficking protein particle complex subunit 11	--	--	--	--	--	IPR021773 [Foie gras liver health family 1] ; IPR025876[Trafficking protein particle complex subunit 11, C-terminal]
A0A0G2K1M2	Disks large homolog 1	Dlg1	104082	96306.3	110255	111564	90147	95804	97294.9	100501	76615	111716	95977.8	116538	89043.3	116020	131996	90290.8	107789	109492	111989	125450	102139	69321	97692.2	1.02572	0.732733	0.0366401	Nonsignificant	0.978873	0.790797	-0.0308062	Nonsignificant	1.00405	0.957423	0.00583389	Nonsignificant	1	Molecular Function:protein binding (GO:0005515)	disks large protein 1	--	ko04390 Hippo signaling pathway ko04530 Tight junction ko04660 T cell receptor signaling pathway ko05165 Human papillomavirus infection ko05166 HTLV-I infection ko05203 Viral carcinogenesis	Guanylate kinase	F	Nucleotide transport and metabolism ;	IPR001478 [PDZ domain] ; IPR008145[Guanylate kinase/L-type calcium channel beta subunit] ; IPR011511[Variant SH3 domain] ; IPR015143[L27-1] ; IPR019583[PDZ-associated domain of NMDA receptors] ; IPR019590[Disks large homologue 1, N-terminal PEST domain]
A0A0G2K1M5	Divergent protein kinase domain 2A	Dipk2a	13958.8	5862.2	12152.6	12338.3	0	0	0	17361	17152.5	0	0	0	0	7753.27	0	0	0	0	0	0	0	0	0	1.27179	0.415067	0.346866	Nonsignificant	NA	NA	NA	NA	NA	NA	NA	NA	--	--	--	--	--	--	--	--	IPR022049 [FAM69, protein-kinase domain]
A0A0G2K1M7	Anoctamin	Ano6	13216	8870.79	32130.5	26133	20860.8	0	17241	31405.7	27874.4	9560.19	25164.7	23639.8	19650.4	28479.3	22706.8	1918.27	20026.3	26916.1	23251.8	17031.1	0	21618.4	26585.4	1.12923	0.553305	0.175336	Nonsignificant	0.858387	0.40795	-0.220299	Nonsignificant	0.969315	0.907609	-0.044963	Nonsignificant	1	Molecular Function:protein dimerization activity (GO:0046983)	anoctamin-6	--	--	--	--	--	IPR007632 [Anoctamin] ; IPR032394[Anoctamin, dimerisation domain]
A0A0G2K1M8	Prolyl endopeptidase	Prep	246158	260870	222756	270657	193328	325918	208770	193566	235479	279591	210181	210203	250886	164540	187812	300169	201434	240243	260370	249414	223792	246943	248368	0.851504	0.091349	-0.231916	Nonsignificant	1.14222	0.0673947	0.191836	Nonsignificant	0.972601	0.730067	-0.0400799	Nonsignificant	4	Molecular Function:serine-type endopeptidase activity (GO:0004252),Biological Process:proteolysis (GO:0006508),Molecular Function:serine-type peptidase activity (GO:0008236),Molecular Function:serine-type exopeptidase activity (GO:0070008)	prolyl oligopeptidase	3.4.21.26	ko04614 Renin-angiotensin system	Prolyl oligopeptidase PreP, S9A serine peptidase family	E	Amino acid transport and metabolism ;	IPR001375 [Peptidase S9, prolyl oligopeptidase, catalytic domain] ; IPR023302[Peptidase S9A, N-terminal domain]
A0A0G2K1N3	Hydroxymethylbilane synthase	Hmbs	59656.3	104024	157329	166820	102095	168605	113328	118401	118519	139327	123107	109438	156088	111858	101664	153422	92686.7	125808	120922	105468	82196.1	119408	80167.4	0.959514	0.796902	-0.0596238	Nonsignificant	0.906898	0.283901	-0.140987	Nonsignificant	0.870182	0.395086	-0.200611	Nonsignificant	2	Molecular Function:hydroxymethylbilane synthase activity (GO:0004418),Biological Process:tetrapyrrole biosynthetic process (GO:0033014)	hydroxymethylbilane synthase	2.5.1.61	ko00860 Porphyrin and chlorophyll metabolism ko01100 Metabolic pathways	Porphobilinogen deaminase	H	Coenzyme transport and metabolism ;	IPR022417 [Porphobilinogen deaminase, N-terminal] ; IPR022418[Porphobilinogen deaminase, C-terminal]
A0A0G2K1N9	Selenoprotein O	Selenoo	78399	84683.4	51700.7	64098.5	45597.4	70757.9	48088.8	65412.9	48185	61295.9	60630.5	87160.2	74815.1	54628.1	81744.8	70596	60167.9	56868.8	64424	95566.7	52443.8	57322.8	36904.5	0.981624	0.876414	-0.0267572	Nonsignificant	0.95553	0.706068	-0.0656274	Nonsignificant	0.937971	0.64777	-0.0923846	Nonsignificant	--	--	--	--	--	Uncharacterized conserved protein YdiU, UPF0061 family	S	Function unknown ;	IPR003846 [Uncharacterised protein family UPF0061]
A0A0G2K1P3	BCL2-interacting protein 2	Bnip2	74236.8	59709.2	35960.3	74258.9	63950.2	75968.9	81110.4	93709.6	83214.1	69637.5	74024.6	67123	70484.2	66665.1	77174.1	64983.5	69703.7	58393	62132.1	62901.3	46788.9	71648.5	48625.8	1.18575	0.0768368	0.245801	Nonsignificant	0.79899	0.00319802	-0.323751	Nonsignificant	0.947403	0.612912	-0.0779499	Nonsignificant	--	--	BCL2/adenovirus E1B 19 kDa protein-interacting protein 2	--	--	--	--	--	IPR001251 [CRAL-TRIO lipid binding domain] ; IPR022181[Bcl2-/adenovirus E1B 19kDa-interacting protein 2]
A0A0G2K1P8	TRIO and F-actin-binding protein	Triobp	24048.6	15625.9	20628.7	12925.4	24850.7	18878.9	25913.3	32484.4	21649.3	19866.6	23251.4	31236	20018.6	47114.9	17508.7	12633.6	17366.5	17226.5	20576.1	13263.9	21552.1	20980.7	30694.3	1.36256	0.109852	0.446316	Nonsignificant	0.726146	0.0742199	-0.461668	Nonsignificant	0.989415	0.943757	-0.0153516	Nonsignificant	--	--	--	--	--	--	--	--	IPR001849 [Pleckstrin homology domain]
A0A0G2K1R2	BAF chromatin-reHGing complex subunit BCL7A	Bcl7a	50964.4	30417.4	44969.5	0	28745.6	40308	44232.4	0	52545.1	39265.2	30296.2	41719.6	39828.7	36360.9	41046.1	43541.7	0	43111.1	38296.7	38445.6	46735.8	36472	37534	1.04045	0.723734	0.0572065	Nonsignificant	0.99826	0.98002	-0.00251267	Nonsignificant	1.03864	0.708171	0.0546938	Nonsignificant	--	--	--	--	--	--	--	--	IPR006804 [BCL7]
A0A0G2K1S4	Nucleolar autoantigen 36	Zfp330	88454.9	118454	117423	135528	73256.3	142117	124506	130145	108470	145714	126528	179517	173878	117516	142294	0	131945	0	0	163121	126812	114238	162702	1.23273	0.0714839	0.301856	Nonsignificant	1.00745	0.938795	0.0107096	Nonsignificant	1.24191	0.103317	0.312566	Nonsignificant	2	Cellular Component:nucleus (GO:0005634),Molecular Function:zinc ion binding (GO:0008270)	--	--	--	--	--	--	IPR010531 [Zinc finger protein NOA36]
A0A0G2K1S6	Malic enzyme	Me1	199249	475924	335146	360129	270687	613304	805789	422143	545273	744376	817384	525129	601458	384259	611325	951220	370150	667074	761348	346299	370533	849348	567825	1.61375	0.0137951	0.690414	Significant	1.00681	0.966213	0.00978445	Nonsignificant	1.62473	0.0539218	0.700198	Nonsignificant	3	Molecular Function:malate dehydrogenase (decarboxylating) (NAD+) activity (GO:0004471),Molecular Function:NAD binding (GO:0051287),Biological Process:oxidation-reduction process (GO:0055114)	malate dehydrogenase (oxaloacetate-decarboxylating)(NADP+)	1.1.1.40	ko00620 Pyruvate metabolism ko01100 Metabolic pathways ko01200 Carbon metabolism	Malic enzyme	C	Energy production and conversion ;	IPR012301 [Malic enzyme, N-terminal domain] ; IPR012302[Malic enzyme, NAD-binding]
A0A0G2K1T0	Glutaminase	Gls	81104.7	78037.1	79340.6	86688.9	113213	95519	110152	128862	133733	88158.9	110215	91873.1	105192	99936.7	95489.3	104155	93172.4	92182.5	98116.4	79070.9	94616.1	104448	96961.1	1.20323	0.0386314	0.26691	Nonsignificant	0.890464	0.0775288	-0.16737	Nonsignificant	1.07143	0.290726	0.0995402	Nonsignificant	2	Molecular Function:glutaminase activity (GO:0004359),Biological Process:glutamine metabolic process (GO:0006541)	glutaminase	3.5.1.2	ko00220 Arginine biosynthesis ko00250 Alanine, aspartate and glutamate metabolism ko00471 D-Glutamine and D-glutamate metabolism ko01100 Metabolic pathways ko04724 Glutamatergic synapse ko04727 GABAergic synapse ko04964 Proximal tubule bicarbonate reclamation ko05206 MicroRNAs in cancer ko05230 Central carbon metabolism in cancer	Glutaminase	E	Amino acid transport and metabolism ;	IPR015868 [Glutaminase] ; IPR020683[Ankyrin repeat-containing domain]
A0A0G2K1T3	SET-binding factor 2	Sbf2	8505.84	5813	0	9132.51	0	0	9255.04	9354.3	7914.83	8504.56	9011.71	8449.02	8636.44	8944.05	9190.81	6078.56	9620.16	13314.5	9628.44	6393.26	9719.29	28347.7	0	1.1266	0.43413	0.171974	Nonsignificant	1.34802	0.330807	0.430844	Nonsignificant	1.51868	0.405413	0.602817	Nonsignificant	--	--	myotubularin-related protein 5/13	--	--	--	--	--	IPR001194 [DENN domain] ; IPR005113[uDENN domain] ; IPR022096[SBF1/SBF2 domain]
A0A0G2K1U4	E3 ubiquitin-protein ligase	Ubr2	12690.8	12387.7	11658.8	0	0	3923.11	1535.22	1696	8280.23	11957.4	16046.4	6120.27	12616.5	11431.1	11269.9	11828	9482.75	14334.6	10975.5	10387.8	10285.9	14092.3	10953	0.884868	0.692427	-0.176465	Nonsignificant	1.28324	0.182989	0.359794	Nonsignificant	1.1355	0.429767	0.183329	Nonsignificant	2	Molecular Function:zinc ion binding (GO:0008270),Biological Process:protein catabolic process (GO:0030163)	E3 ubiquitin-protein ligase UBR2	2.3.2.27	--	ATP-dependent Clp protease adapter protein ClpS	O	Posttranslational modification, protein turnover, chaperones ;	IPR003126 [Zinc finger, UBR-type] ; IPR003769[Adaptor protein ClpS, core]
A0A0G2K1V7	Beta-sarcoglycan	Sgcb	632010	619164	649312	780688	666781	644770	942027	735972	646903	670829	599064	695057	678098	752212	794042	635125	699968	705517	781224	715973	715926	728120	714399	1.08768	0.224471	0.121252	Nonsignificant	0.98374	0.752287	-0.0236506	Nonsignificant	1.06999	0.101705	0.0976016	Nonsignificant	2	Cellular Component:sarcoglycan complex (GO:0016012),Cellular Component:integral component of membrane (GO:0016021)	beta-sarcoglycan	--	ko05410 Hypertrophic cardiomyopathy (HCM) ko05412 Arrhythmogenic right ventricular cardiomyopathy (ARVC) ko05414 Dilated cardiomyopathy (DCM) ko05416 Viral myocarditis	--	--	--	IPR006875 [Sarcoglycan complex subunit protein]
A0A0G2K1W1	RAB11 family-interacting protein 5	Rab11fip5	48454.9	54840.8	67055.9	32607.3	62801.8	52095.7	59725.5	112405	75037.9	63232.8	88455.7	60433.2	63441.2	81987.9	75199.1	65601.8	59714.4	67527.1	74875.4	66140.3	62565.6	78628.2	53434	1.42605	0.0155279	0.512024	Nonsignificant	0.87444	0.17311	-0.193569	Nonsignificant	1.24699	0.0312237	0.318455	Nonsignificant	--	--	Rab11 family-interacting protein 1/2/5	--	ko04144 Endocytosis	--	--	--	IPR019018 [Rab-binding domain FIP-RBD]
A0A0G2K1W9	Lactate dehydrogenase D	Ldhd	682271	860258	804218	742991	525361	640377	273022	579513	400904	508383	375823	636216	375915	470235	369882	498407	466272	453933	500687	347885	520334	536585	564839	0.62506	0.000849259	-0.677933	Significant	1.09654	0.371037	0.132952	Nonsignificant	0.685401	0.000781727	-0.544981	Nonsignificant	4	Molecular Function:catalytic activity (GO:0003824),Molecular Function:oxidoreductase activity (GO:0016491),Molecular Function:flavin adenine dinucleotide binding (GO:0050660),Biological Process:oxidation-reduction process (GO:0055114)	D-lactate dehydrogenase (cytochrome)	1.1.2.4	ko00620 Pyruvate metabolism	FAD/FMN-containing dehydrogenase	C	Energy production and conversion ;	IPR004113 [FAD-linked oxidase, C-terminal] ; IPR006094[FAD linked oxidase, N-terminal]
A0A0G2K1Y8	Spectrin alpha chain, non-erythrocytic 1	Sptan1	238410	248708	254737	240807	363031	271076	306918	346138	245113	239216	319474	249374	300996	285854	313903	247932	268168	285308	176080	287363	260771	310573	314398	1.07498	0.373095	0.104307	Nonsignificant	0.928052	0.308181	-0.107723	Nonsignificant	0.997635	0.979687	-0.0034165	Nonsignificant	2	Molecular Function:calcium ion binding (GO:0005509),Molecular Function:protein binding (GO:0005515)	spectrin alpha	--	ko04210 Apoptosis	--	--	--	IPR001452 [SH3 domain] ; IPR002017[Spectrin repeat] ; IPR002048[EF-hand domain] ; IPR014837[EF-hand, Ca insensitive]
A0A0G2K1Z5	Aldehyde oxidase	Aox3	138390	166780	108354	22239.3	135273	233396	196131	242520	143523	201184	189254	172366	66200.4	133865	26361.4	170351	30296.2	136331	131617	96353.2	115688	106507	107388	1.13654	0.623502	0.184648	Nonsignificant	0.733809	0.165889	-0.446524	Nonsignificant	0.834003	0.463215	-0.261876	Nonsignificant	5	Molecular Function:electron carrier activity (GO:0009055),Molecular Function:oxidoreductase activity (GO:0016491),Molecular Function:metal ion binding (GO:0046872),Molecular Function:iron-sulfur cluster binding (GO:0051536),Biological Process:oxidation-reduction process (GO:0055114)	aldehyde oxidase	1.2.3.1	ko00280 Valine, leucine and isoleucine degradation ko00350 Tyrosine metabolism ko00380 Tryptophan metabolism ko00750 Vitamin B6 metabolism ko00760 Nicotinate and nicotinamide metabolism ko00830 Retinol metabolism ko00982 Drug metabolism - cytochrome P450 ko01100 Metabolic pathways ko04630 Jak-STAT signaling pathway	Xanthine dehydrogenase, molybdopterin-binding subunit B	F	Nucleotide transport and metabolism ;	IPR000674 [Aldehyde oxidase/xanthine dehydrogenase, a/b hammerhead] ; IPR001041[2Fe-2S ferredoxin-type iron-sulfur binding domain] ; IPR002346[Molybdopterin dehydrogenase, FAD-binding] ; IPR002888[[2Fe-2S]-binding] ; IPR005107[CO dehydrogenase flavoprotein, C-terminal] ; IPR008274[Aldehyde oxidase/xanthine dehydrogenase, molybdopterin binding]
A0A0G2K1Z9	Histocompatibility 13 (Predicted), isoform CRA_d	Hm13	136386	155244	189730	261526	128591	179383	113401	215384	171354	53723.1	169117	158797	150848	144965	129496	137940	52622.4	175792	74926.1	182076	171891	160008	169990	0.829216	0.241339	-0.27018	Nonsignificant	0.968491	0.844177	-0.0461893	Nonsignificant	0.803088	0.218318	-0.31637	Nonsignificant	2	Molecular Function:aspartic-type endopeptidase activity (GO:0004190),Cellular Component:integral component of membrane (GO:0016021)	minor histocompatibility antigen H13	3.4.23.-	--	--	--	--	IPR007369 [Peptidase A22B, signal peptide peptidase]
A0A0G2K212	Non-specific serine/threonine protein kinase	Mast2	28362.5	15985.1	0	40849.6	37669.6	0	32634.8	28948.1	29042.1	29101.2	34410.9	0	27008.4	27088.5	32672.8	28343.3	39959.1	33413	30841.9	27702.5	30897.3	29553.2	30837.4	0.980357	0.921532	-0.0286212	Nonsignificant	1.04417	0.442063	0.0623582	Nonsignificant	1.02366	0.906512	0.033737	Nonsignificant	6	Molecular Function:magnesium ion binding (GO:0000287),Molecular Function:protein kinase activity (GO:0004672),Molecular Function:protein serine/threonine kinase activity (GO:0004674),Molecular Function:protein binding (GO:0005515),Molecular Function:ATP binding (GO:0005524),Biological Process:protein phosphorylation (GO:0006468)	microtubule-associated serine/threonine kinase	2.7.11.1	--	Serine/threonine protein kinase	T	Signal transduction mechanisms ;	IPR000719 [Protein kinase domain] ; IPR001478[PDZ domain] ; IPR015022[Microtubule-associated serine/threonine-protein kinase, domain]
A0A0G2K214	Zinc finger CCCH-type-containing 7B	Zc3h7b	20462.8	32174.2	43565.7	38589.9	0	35865.2	62853.8	0	0	37400.2	46372.7	55083.1	50471	52917.5	44445.4	0	48892.6	430647	46349.7	35615.2	46550.9	43685.8	45616.1	1.46301	0.00926602	0.54894	Nonsignificant	1.99505	0.403166	0.996425	Nonsignificant	2.91878	0.280908	1.54537	Nonsignificant	2	Molecular Function:protein binding (GO:0005515),Molecular Function:metal ion binding (GO:0046872)	--	--	--	Tetratricopeptide (TPR) repeat	R	General function prediction only ;	IPR000571 [Zinc finger, CCCH-type] ; IPR019734[Tetratricopeptide repeat]
A0A0G2K235	RAB1A, member RAS oncogene family	Rab1a	748920	431364	880936	490287	538359	788855	648330	500615	698538	689201	696179	819773	773918	780861	770074	771605	692436	699960	645662	803881	748937	722147	749946	1.09615	0.402335	0.132445	Nonsignificant	1.02923	0.591405	0.0415639	Nonsignificant	1.12819	0.325766	0.174009	Nonsignificant	2	Molecular Function:GTP binding (GO:0005525),Biological Process:small GTPase mediated signal transduction (GO:0007264)	Ras-related protein Rab-1A	--	ko05134 Legionellosis	GTPase SAR1 family domain	R	General function prediction only ;	IPR001806 [Small GTPase superfamily]
A0A0G2K242	Zinc finger protein 516	Zfp516	197858	165925	187163	187081	142866	279196	170020	136694	145389	161530	148122	138393	168445	131959	27453.9	171193	119674	131178	146227	155326	112247	136251	132777	0.705696	0.0303451	-0.50288	Nonsignificant	1.0122	0.918423	0.0174876	Nonsignificant	0.714303	0.0319366	-0.485393	Nonsignificant	1	Molecular Function:metal ion binding (GO:0046872)				--	--	--	IPR007087 [Zinc finger, C2H2]
A0A0G2K245	Ig-like domain-containing protein		64085.2	35722.6	56848.3	75274.9	0	73095.4	101157	146011	23015.3	78816.4	114899	54417.8	71287.5	49385.6	43578.2	45708.8	133868	121060	0	66911.1	49274.4	102335	45765.5	1.24318	0.436915	0.314041	Nonsignificant	1.06411	0.805316	0.0896531	Nonsignificant	1.32289	0.302164	0.403694	Nonsignificant	--	--	immunoglobulin heavy chain	--	ko04020 Calcium signaling pathway ko04064 NF-kappa B signaling pathway ko04072 Phospholipase D signaling pathway ko04145 Phagosome ko04151 PI3K-Akt signaling pathway ko04640 Hematopoietic cell lineage ko04650 Natural killer cell mediated cytotoxicity ko04662 B cell receptor signaling pathway ko04664 Fc epsilon RI signaling pathway ko04666 Fc gamma R-mediated phagocytosis ko04672 Intestinal immune…	--	--	--	IPR013106 [Immunoglobulin V-set domain]
A0A0G2K261	Isoleucyl-tRNA synthetase	Iars2	1.3275e+06	1.503e+06	1.66187e+06	1.56471e+06	1.52032e+06	1337053	1.94705e+06	1.66122e+06	1.53704e+06	1.59688e+06	1.98654e+06	1.83216e+06	1849708	1.94191e+06	1.75628e+06	1470855	1.78739e+06	1.85364e+06	1.64129e+06	1.90178e+06	1.85867e+06	1.65961e+06	1.92733e+06	1.2047	0.00212475	0.268668	Nonsignificant	0.98475	0.731002	-0.0221713	Nonsignificant	1.18632	0.00458176	0.246497	Nonsignificant	4	Molecular Function:nucleotide binding (GO:0000166),Molecular Function:aminoacyl-tRNA ligase activity (GO:0004812),Molecular Function:ATP binding (GO:0005524),Biological Process:tRNA aminoacylation for protein translation (GO:0006418)	isoleucyl-tRNA synthetase	6.1.1.5	ko00970 Aminoacyl-tRNA biosynthesis	Isoleucyl-tRNA synthetase	J	Translation, ribosomal structure and biogenesis ;	IPR002300 [Aminoacyl-tRNA synthetase, class Ia] ; IPR013155[Methionyl/Valyl/Leucyl/Isoleucyl-tRNA synthetase, anticodon-binding]
A0A0G2K266	E3 UFM1-protein ligase 1	Ufl1	39273.2	28077.2	28313.2	34843.8	29710.3	27419.7	36518.2	46620.1	41035.8	31606.7	37461.8	33684.4	35378	37743.7	37347.1	38207.5	36213.7	39873.5	41177.9	31281.1	35386.8	39041.7	39142.9	1.19875	0.0212156	0.261531	Nonsignificant	1.00139	0.977983	0.00200837	Nonsignificant	1.20042	0.0115788	0.26354	Nonsignificant	--	--	--	--	--	--	--	--	IPR018611 [E3 UFM1-protein ligase 1]
A0A0G2K277	Enoyl-CoA delta isomerase 2	Eci3	1115573	1.90089e+06	988425	1.5106e+06	964148	1.26112e+06	1.62725e+06	1.97577e+06	801624	1.59171e+06	1.49665e+06	1.48776e+06	1.68418e+06	1.92087e+06	1.66111e+06	1.59682e+06	1.9054e+06	1.72243e+06	1.60486e+06	1.50418e+06	1.86756e+06	1.81464e+06	1928532	1.227	0.133171	0.29514	Nonsignificant	1.10111	0.241232	0.138965	Nonsignificant	1.35107	0.00778042	0.434105	Nonsignificant	3	Molecular Function:fatty-acyl-CoA binding (GO:0000062),Molecular Function:catalytic activity (GO:0003824),Biological Process:metabolic process (GO:0008152)	--	--	--	Enoyl-CoA hydratase/carnithine racemase	I	Lipid transport and metabolism ;	IPR000582 [Acyl-CoA-binding protein, ACBP] ; IPR001753[Crotonase superfamily]
A0A0G2K290	Ig-like domain-containing protein		1.68598e+06	2.63493e+06	3.31971e+06	3.30467e+06	1.9268e+06	4.07009e+06	3408278	1.76815e+06	1729041	3301509	3899389	2.82719e+06	2.89631e+06	2358205	2745786	2.64791e+06	5019184	3679026	1280624	3.17537e+06	1.53734e+06	1.81262e+06	1.8271e+06	0.981135	0.901907	-0.0274767	Nonsignificant	0.946567	0.769784	-0.0792229	Nonsignificant	0.92871	0.749357	-0.1067	Nonsignificant	--	--	--	--	--	--	--	--	IPR013106 [Immunoglobulin V-set domain]
A0A0G2K2A5	Ubiquitin carboxyl-terminal hydrolase	Uchl5	21978.9	0	49407.1	26438.5	38744.2	0	38746.1	0	38124.8	29707.5	33171.6	26766.6	51087.8	21136.1	27354.7	25358.1	41070.1	28276.3	39988.3	31585.7	32791.5	42607.8	36592.4	0.974217	0.892222	-0.0376843	Nonsignificant	1.04575	0.707558	0.0645436	Nonsignificant	1.01879	0.905345	0.0268593	Nonsignificant	3	Molecular Function:thiol-dependent ubiquitin-specific protease activity (GO:0004843),Cellular Component:intracellular (GO:0005622),Biological Process:ubiquitin-dependent protein catabolic process (GO:0006511)	ubiquitin carboxyl-terminal hydrolase L5	3.4.19.12	--	--	--	--	IPR001578 [Peptidase C12, ubiquitin carboxyl-terminal hydrolase]
A0A0G2K2B3	Far upstream element-binding protein 2	Khsrp	238017	170657	193663	218655	189130	233501	253122	259696	276994	210020	184036	187169	198445	193603	201365	182959	213904	192688	237387	190031	234916	206940	230961	1.05308	0.528291	0.0746128	Nonsignificant	0.967706	0.630962	-0.0473588	Nonsignificant	1.01907	0.764932	0.027254	Nonsignificant	1	Molecular Function:RNA binding (GO:0003723)	far upstream element-binding protein	--	--	--	--	--	IPR004088 [K Homology domain, type 1] ; IPR015096[Domain of unknown function DUF1897]
A0A0G2K2B6	Thiopurine S-methyltransferase	Tpmt	56386.3	121917	82804.8	120616	78758.8	140311	52050.4	46545.1	27847.7	53133.7	41452.6	79893.8	62485.1	30636.4	35757.1	58957.3	45093	48709.6	55406.5	98059.8	35664.3	48208.5	35694.2	0.476926	0.00108081	-1.06816	Significant	1.11451	0.544756	0.156406	Nonsignificant	0.531538	0.00553347	-0.911755	Significant	1	Molecular Function:S-adenosylmethionine-dependent methyltransferase activity (GO:0008757)	thiopurine S-methyltransferase	2.1.1.67	ko00983 Drug metabolism - other enzymes	SAM-dependent methyltransferase	QR	Secondary metabolites biosynthesis, transport and catabolism ; General function prediction only ;	IPR008854 [TPMT family]
A0A0G2K2B8	14-3-3 protein eta	Ywhah	1.41073e+06	1.44315e+06	2294094	1468936	1.56358e+06	2.13068e+06	1.90795e+06	2.48747e+06	1.46353e+06	1544914	2.15474e+06	1.49058e+06	2.00809e+06	1.24047e+06	1464216	1.33677e+06	1.85299e+06	1.6495e+06	1.38948e+06	1.77743e+06	1.47189e+06	1.27882e+06	1.23351e+06	1.01909	0.879034	0.0272767	Nonsignificant	0.855806	0.145166	-0.224644	Nonsignificant	0.87214	0.211734	-0.197368	Nonsignificant	--	--	14-3-3 protein gamma/eta	--	ko04110 Cell cycle ko04114 Oocyte meiosis ko04151 PI3K-Akt signaling pathway ko04390 Hippo signaling pathway ko05169 Epstein-Barr virus infection ko05203 Viral carcinogenesis	--	--	--	IPR023410 [14-3-3 domain]
A0A0G2K2C7	Ubiquitinyl hydrolase 1	Usp9x	402327	443106	210820	218167	146873	201785	158942	272542	217005	205984	112349	128540	201601	199450	181614	208829	500631	204856	146866	200180	217956	192318	246199	0.689236	0.156822	-0.53693	Nonsignificant	1.28577	0.232821	0.362638	Nonsignificant	0.886202	0.626898	-0.174292	Nonsignificant	2	Biological Process:protein deubiquitination (GO:0016579),Molecular Function:thiol-dependent ubiquitinyl hydrolase activity (GO:0036459)	ubiquitin carboxyl-terminal hydrolase 9/24	3.4.19.12	--	--	--	--	IPR001394 [Peptidase C19, ubiquitin carboxyl-terminal hydrolase]
A0A0G2K2E8	DEAH-box helicase 16 (Fragment)	Dhx16	5144.95	3592.76	4706.2	4032.36	0	3609.3	5585.7	5346.55	4522.46	3457.74	3017.52	3033.83	5618.88	4183.65	4519.13	3277.75	6210.14	5310.03	4616.64	2982.48	3391.53	4790.93	3989.48	1.03508	0.780692	0.0497434	Nonsignificant	0.989936	0.933887	-0.0145925	Nonsignificant	1.02466	0.855957	0.0351509	Nonsignificant	3	Molecular Function:nucleic acid binding (GO:0003676),Molecular Function:helicase activity (GO:0004386),Molecular Function:ATP binding (GO:0005524)	pre-mRNA-splicing factor ATP-dependent RNA helicase DHX16	3.6.4.13	ko03040 Spliceosome	HrpA-like RNA helicase	J	Translation, ribosomal structure and biogenesis ;	IPR001650 [Helicase, C-terminal] ; IPR007502[Helicase-associated domain] ; IPR011545[DEAD/DEAH box helicase domain]
A0A0G2K2F5	Zinc finger protein 692	Zfp692	1108674	1.29074e+06	1.51824e+06	1084153	1121882	390391	1.09425e+06	1.48724e+06	910181	1.04915e+06	948480	374784	1033128	1.4476e+06	1.24276e+06	1.23328e+06	1.45212e+06	1.32063e+06	1.1534e+06	1.11406e+06	1.2361e+06	1.29721e+06	1.50452e+06	0.981216	0.913502	-0.0273577	Nonsignificant	1.20993	0.0897566	0.274919	Nonsignificant	1.1872	0.255467	0.247561	Nonsignificant	--	--	--	--	--	FOG: Zn-finger	R	General function prediction only ;	--
A0A0G2K2F6	40S ribosomal protein S15a		319136	351380	336493	325809	383702	258822	336316	328387	326802	316534	468708	317911	332552	396032	407209	366943	371207	470738	365026	356547	467273	540657	439985	1.09026	0.268993	0.12467	Nonsignificant	1.17651	0.0468696	0.234519	Nonsignificant	1.2827	0.0118177	0.359189	Nonsignificant	3	Molecular Function:structural constituent of ribosome (GO:0003735),Cellular Component:ribosome (GO:0005840),Biological Process:translation (GO:0006412)	small subunit ribosomal protein S15Ae	--	ko03010 Ribosome	Ribosomal protein S8	J	Translation, ribosomal structure and biogenesis ;	IPR000630 [Ribosomal protein S8]
A0A0G2K2G7	Ankyrin repeat and sterile alpha motif domain-containing 1A	Anks1a	90767.9	55202.8	107707	98587.5	83966.2	103349	89047	96089.3	72380.6	75143.2	83549.8	71556	77802.8	76851.5	64698.3	78519.7	72674.1	68031.5	68320.1	93810.6	79275.7	76084.4	63302.2	0.873665	0.147747	-0.194847	Nonsignificant	0.954608	0.45243	-0.0670204	Nonsignificant	0.834008	0.0761593	-0.261868	Nonsignificant	1	Molecular Function:protein binding (GO:0005515)	ankyrin repeat and SAM domain-containing protein 1	--	--	Ankyrin repeat	T	Signal transduction mechanisms ;	IPR001660 [Sterile alpha motif domain] ; IPR006020[PTB/PI domain] ; IPR020683[Ankyrin repeat-containing domain]
A0A0G2K2I6	Dedicator of cytokinesis protein 9	Dock9	35362.5	35174.7	45653.4	47907.8	19154.7	32445.4	59822.3	70221.9	51831.2	37085.1	35023.9	31309	43855.3	53071.6	315766	41501	37404	18856.8	32032.2	29849.2	44869.1	29564	31712.1	2.15729	0.206464	1.10922	Nonsignificant	0.428392	0.179706	-1.223	Nonsignificant	0.924167	0.588393	-0.113775	Nonsignificant	--	--	dedicator of cytokinesis protein 9/10/11	--	--	--	--	--	IPR001849 [Pleckstrin homology domain] ; IPR010703[Dedicator of cytokinesis, C-terminal] ; IPR021816[Dedicator of cytokinesis C/D, N-terminal] ; IPR027007[DHR-1 domain]
A0A0G2K2L1	Podocalyxin	Podxl	310339	389059	301261	398358	308545	307056	252353	524275	224196	240777	198185	239925	232266	281978	250804	215042	254454	246957	237557	250739	257757	258841	255037	0.809006	0.158648	-0.305777	Nonsignificant	0.909469	0.474861	-0.136904	Nonsignificant	0.735766	0.00386591	-0.442681	Nonsignificant	--	--	podocalyxin-like	--	--	--	--	--	IPR013836 [CD34/Podocalyxin]
A0A0G2K2M2	Mitochondrial fission factor	LOC102556337	71241.2	60500.6	58397.4	55869.3	53930.5	49408.1	65762.7	58963.2	68610.9	57118.5	65197	59623.6	61794.3	74306.2	64317.6	44429.7	53870.8	65393.8	50614.2	53397.8	51711.3	75361	68292.7	1.09861	0.104119	0.135678	Nonsignificant	0.904917	0.147452	-0.144143	Nonsignificant	0.99415	0.947474	-0.00846437	Nonsignificant	--	--	mitochondrial fission factor	--	--	--	--	--	--
A0A0G2K2M9	Serine/arginine repetitive matrix 2	Srrm2	31099.2	18726.5	27900.6	29320.6	34082.8	16337.6	17235.7	23556.5	43190.4	14813.8	0	20614.2	13796	24446.3	16069.1	4314.32	24331	26250.8	19597.9	11387.3	25944.7	26577	18583.4	0.82742	0.348687	-0.273309	Nonsignificant	0.903665	0.643178	-0.14614	Nonsignificant	0.74771	0.136835	-0.419449	Nonsignificant	--	--	serine/arginine repetitive matrix protein 2	--	--	--	--	--	IPR013170 [mRNA splicing factor Cwf21 domain]
A0A0G2K2N3	TEA domain transcription factor 1	Tead1	53046.5	0	0	2215.18	32584	5155.81	2009.15	21948.9	60929.3	0	21066	0	874.002	0	0	0	0	0	2821.07	38313.4	0	0	66350.7	0.918931	0.910888	-0.121972	Nonsignificant	1.67693	0.491559	0.745822	Nonsignificant	1.54098	0.574918	0.623851	Nonsignificant	--	--	transcriptional enhancer factor	--	ko04390 Hippo signaling pathway ko04392 Hippo signaling pathway - multiple species	--	--	--	IPR000818 [TEA/ATTS domain]
A0A0G2K2P3	TNF alpha-induced protein 8	Tnfaip8	50329.9	53958.1	57573.4	63870.4	32947.6	83882.6	21697.9	21158.4	29777.7	33834.8	35372.2	42852.8	39136.1	18253.5	37669.9	31394.2	23259.9	28333.4	19299.8	58562.4	37428.3	48165.8	37978.8	0.544433	0.00165787	-0.877173	Significant	1.14378	0.415352	0.193807	Nonsignificant	0.622711	0.0186926	-0.683366	Significant	--	--	--	--	--	--	--	--	IPR008477 [Protein of unknown function DUF758]
A0A0G2K2P4	Cytochrome P450, family 2, subfamily t, polypeptide 1	Cyp2t1	13317.6	13363.3	12383.8	9689.61	0	6002.18	9226.32	14010	11390.8	6988.88	7813.64	8679.91	8404.23	8347.96	6772.81	8906.12	6958.67	5327.87	11235.9	7222.82	10770.1	5857.48	9717.53	0.828258	0.220511	-0.271847	Nonsignificant	0.909493	0.467251	-0.136865	Nonsignificant	0.753295	0.0956705	-0.408712	Nonsignificant	3	Molecular Function:iron ion binding (GO:0005506),Molecular Function:heme binding (GO:0020037),Biological Process:oxidation-reduction process (GO:0055114)	cytochrome P450 family 2 subfamily T	--	--	Cytochrome P450	QV	Secondary metabolites biosynthesis, transport and catabolism ; Defense mechanisms ;	IPR001128 [Cytochrome P450]
A0A0G2K2P5	Tight junction protein ZO-1	Tjp1	106901	111048	95335.3	111210	95682.4	73837.9	96002.4	122615	102680	101631	83042.6	87187.8	89848	104230	99823.5	77477.1	112623	106952	100726	88521.2	104873	95006.7	97481.9	0.995554	0.94868	-0.00642805	Nonsignificant	0.993866	0.914768	-0.00887715	Nonsignificant	0.989447	0.879841	-0.0153052	Nonsignificant	1	Molecular Function:protein binding (GO:0005515)	tight junction protein 1	--	ko04520 Adherens junction ko04530 Tight junction ko04540 Gap junction ko05132 Salmonella infection	--	--	--	IPR000906 [ZU5 domain] ; IPR001478[PDZ domain] ; IPR008145[Guanylate kinase/L-type calcium channel beta subunit] ; IPR011511[Variant SH3 domain]
A0A0G2K2P6	HBS1-like protein	Hbs1l	60457.1	94335.6	76016	94631.1	68688.9	58933.7	75316.9	85367.5	54349.9	51226.9	63410.9	76919.7	56590	44747.1	70791.3	67641.4	71468.5	52149.4	74577.6	71843	56874.1	62667	53714.6	0.851568	0.167254	-0.231806	Nonsignificant	0.99323	0.939489	-0.00979971	Nonsignificant	0.845803	0.104586	-0.241606	Nonsignificant	--	--	elongation factor 1 alpha-like protein	--	ko03015 mRNA surveillance pathway ko05134 Legionellosis	Translation elongation factor EF-1alpha (GTPase)	J	Translation, ribosomal structure and biogenesis ;	IPR004160 [Translation elongation factor EFTu/EF1A, C-terminal] ; IPR015033[HBS1-like protein, N-terminal]
A0A0G2K2Q1	Protein cordon-bleu	Cobl	0	47863	0	0	38287	112385	56812	40841.9	53160.6	47641.6	10961	0	29596.4	144319	2157.35	19309.4	38734.1	7830.25	34265.3	19961.8	54761.3	17206.6	31157.9	0.728126	0.550119	-0.45774	Nonsignificant	0.579073	0.244859	-0.788182	Nonsignificant	0.421638	0.238151	-1.24592	Nonsignificant	1	Molecular Function:actin binding (GO:0003779)	protein cordon-bleu	--	--	--	--	--	IPR003124 [WH2 domain] ; IPR019025[Cordon-bleu, ubiquitin-like domain]
A0A0G2K2Q2	Glycine C-acetyltransferase	Gcat	75491.2	84616.2	107866	109324	80314.7	98699.7	0	0	0	71396.9	0	30130.8	0	0	0	0	0	0	0	26990.7	0	0	0	0.547504	0.0280229	-0.869058	Significant	NA	NA	NA	NA	NA	NA	NA	NA	2	Biological Process:biosynthetic process (GO:0009058),Molecular Function:pyridoxal phosphate binding (GO:0030170)	glycine C-acetyltransferase	2.3.1.29	ko00260 Glycine, serine and threonine metabolism	7-keto-8-aminopelargonate synthetase or related enzyme	H	Coenzyme transport and metabolism ;	IPR004839 [Aminotransferase, class I/classII]
A0A0G2K2T1	Taxilin beta	Txlnb	307981	356703	329701	354629	341080	378039	371475	318473	397437	305004	294369	248900	359638	329019	319102	312756	306822	323503	237890	268581	302876	328770	292558	0.948816	0.393883	-0.0757995	Nonsignificant	0.90727	0.125588	-0.140396	Nonsignificant	0.860833	0.00789706	-0.216195	Nonsignificant	1	Molecular Function:syntaxin binding (GO:0019905)	--	--	--	--	--	--	IPR026183 [Taxilin family]
A0A0G2K2T6	Interleukin enhancer-binding factor 3	Ilf3	68457.2	48328	49530	52473.4	65769.3	48304.9	66736	87431.6	85735	62237.8	75147.3	51085.7	56708.3	38318.6	49112.1	52187.1	54994.5	66579.4	67576.7	49623.3	68372	63419.2	63182.2	1.14664	0.301678	0.197416	Nonsignificant	0.954873	0.650986	-0.0666198	Nonsignificant	1.0949	0.256513	0.130796	Nonsignificant	--	--	interleukin enhancer-binding factor 3	--	--	--	--	--	IPR006561 [DZF domain] ; IPR014720[Double-stranded RNA-binding domain]
A0A0G2K2U5	RILP-like protein 1	Rilpl1	28032.3	28351.9	64093.4	40537.7	30767.7	27841.7	36764.1	35757.4	43136	20208.8	17208	39185.4	19674.9	27616.6	17626.6	23667.6	20948.6	27307.5	34133.2	30778.6	34445	37240.4	34766	0.780659	0.225828	-0.357236	Nonsignificant	1.06424	0.662972	0.0898176	Nonsignificant	0.830805	0.354676	-0.267419	Nonsignificant	--	--	RILP-like protein 1	--	--	--	--	--	IPR019143 [JNK/Rab-associated protein-1, N-terminal] ; IPR021563[Rab interacting lysosomal protein]
A0A0G2K2U7	Glycerol-3-phosphate acyltransferase 1, mitochondrial	Gpam	76424.3	74614.2	93614.1	98438.7	90637.2	62535.4	113577	86435.5	143089	126577	159657	111953	141204	183057	161762	114331	150127	133995	136366	111106	152891	131474	140247	1.64873	0.00129312	0.721359	Significant	0.981294	0.830567	-0.0272419	Nonsignificant	1.61789	2.81e-05	0.694117	Significant	1	Biological Process:metabolic process (GO:0008152)	glycerol-3-phosphate O-acyltransferase 1/2	2.3.1.15	ko00561 Glycerolipid metabolism ko00564 Glycerophospholipid metabolism ko01100 Metabolic pathways	Glycerol-3-phosphate O-acyltransferase	I	Lipid transport and metabolism ;	IPR002123 [Phospholipid/glycerol acyltransferase]
A0A0G2K2V1	Ubiquitin carboxyl-terminal hydrolase 46	Usp46	59067.7	40926.4	37550.9	47915.4	26389.1	35358.3	36256.9	45721.9	35313.3	40239.2	36355.2	37703.6	33007.4	37041.2	31841.7	31794.4	41301.2	33566.3	36426.1	38953.4	35835.9	33567.9	34443.7	0.899325	0.419897	-0.153085	Nonsignificant	0.96445	0.471283	-0.052222	Nonsignificant	0.867354	0.293874	-0.205307	Nonsignificant	2	Biological Process:protein deubiquitination (GO:0016579),Molecular Function:thiol-dependent ubiquitinyl hydrolase activity (GO:0036459)	ubiquitin carboxyl-terminal hydrolase 12/46	3.4.19.12	--	Ubiquitin C-terminal hydrolase	O	Posttranslational modification, protein turnover, chaperones ;	IPR001394 [Peptidase C19, ubiquitin carboxyl-terminal hydrolase]
A0A0G2K2V2	AP complex subunit beta	Ap1b1	348283	303738	317145	291166	271482	275621	234717	356216	243864	264167	275154	274140	240685	244968	254638	234556	246884	209923	256527	265343	242127	184990	230422	0.881008	0.0672589	-0.182773	Nonsignificant	0.881129	0.0630428	-0.182575	Nonsignificant	0.776281	0.000611247	-0.365348	Nonsignificant	4	Biological Process:intracellular protein transport (GO:0006886),Biological Process:vesicle-mediated transport (GO:0016192),Cellular Component:membrane coat (GO:0030117),Cellular Component:clathrin adaptor complex (GO:0030131)	AP-1 complex subunit beta-1	--	ko04142 Lysosome	Predicted NTPase, NACHT family domain	T	Signal transduction mechanisms ;	IPR002553 [Clathrin/coatomer adaptor, adaptin-like, N-terminal] ; IPR008152[Clathrin adaptor, alpha/beta/gamma-adaptin, appendage, Ig-like subdomain] ; IPR015151[Beta-adaptin appendage, C-terminal subdomain]
A0A0G2K2V6	Keratin, type I cytoskeletal 10	Krt10	173074	275309	193325	514798	259539	247047	399606	146866	423093	790287	313529	373136	223617	249313	271595	443316	326710	422753	775406	518844	267943	190415	210237	1.27916	0.388762	0.355197	Nonsignificant	1.11251	0.670478	0.153822	Nonsignificant	1.42308	0.218468	0.509019	Nonsignificant	2	Molecular Function:structural molecule activity (GO:0005198),Cellular Component:intermediate filament (GO:0005882)	type I keratin, acidic	--	--	Transcription elongation factor	K	Transcription ;	IPR001664 [Intermediate filament protein]
A0A0G2K2V7	Tyrosine-protein kinase	Yes1	155470	157399	140247	185624	101347	149791	127822	127540	130529	129423	111975	142391	122582	94865.5	135674	110604	142206	129922	125891	146891	115586	106760	110540	0.841164	0.0464425	-0.249541	Nonsignificant	0.990337	0.867086	-0.0140085	Nonsignificant	0.833036	0.0519448	-0.263549	Nonsignificant	3	Molecular Function:protein kinase activity (GO:0004672),Molecular Function:protein binding (GO:0005515),Biological Process:protein phosphorylation (GO:0006468)	tyrosine-protein kinase Yes	2.7.10.2	ko04520 Adherens junction	Serine/threonine protein kinase	T	Signal transduction mechanisms ;	IPR000980 [SH2 domain] ; IPR001245[Serine-threonine/tyrosine-protein kinase catalytic domain] ; IPR001452[SH3 domain]
A0A0G2K2W2	C-X9-C motif-containing 4	Cmc4	31412.9	32003	20659.7	0	29498	6831.41	0	4261.29	24218.8	12812.7	22651.4	24189.8	18171.7	22377.2	20139.3	9925.85	19439	28230	18957	14489.1	26972.1	24054.3	23797.8	0.772508	0.281011	-0.372377	Nonsignificant	1.11452	0.52948	0.156424	Nonsignificant	0.860977	0.486402	-0.215954	Nonsignificant	--	--	--	--	--	--	--	--	IPR027179 [Mature-T-Cell Proliferation I type]
A0A0G2K2W5	Myosin light chain 7	Myl7	188502	1.51823e+06	49609.9	543322	679010	2.27707e+06	0	2.31573e+06	2.29572e+06	2596435	0	1.77881e+06	284534	0	0	705451	2.52795e+06	1.01861e+06	31507.5	1.93535e+06	0	0	46513.5	2.11683	0.102456	1.0819	Nonsignificant	0.563156	0.203404	-0.828394	Nonsignificant	1.1921	0.762574	0.253508	Nonsignificant	1	Molecular Function:calcium ion binding (GO:0005509)	myosin regulatory light chain 7	--	ko04510 Focal adhesion ko04670 Leukocyte transendothelial migration ko04810 Regulation of actin cytoskeleton	--	--	--	IPR002048 [EF-hand domain]
A0A0G2K2X3	Splicing factor 3a, subunit 3	Sf3a3	84705.1	60813.2	71838.4	88577.7	61052.8	69765.2	81526.5	101766	104729	50439.8	71081.9	54294.3	68405.1	79050.7	72860.9	51052.9	72950.5	89521.3	67436.2	71100.2	61454	41224.4	83309.9	1.04431	0.712368	0.0625444	Nonsignificant	0.88475	0.31541	-0.176659	Nonsignificant	0.923949	0.487479	-0.114114	Nonsignificant	--	--	splicing factor 3A subunit 3	--	ko03040 Spliceosome	--	--	--	IPR021966 [Splicing factor SF3a60 binding domain] ; IPR024598[Domain of unknown function DUF3449] ; IPR031774[SF3A3 domain]
A0A0G2K2X9	Two pore calcium channel protein 1	Tpcn1	8569.99	10844.2	0	12846.4	9646.74	8993.24	6969.36	8547.46	7408.78	7294.15	0	12984.4	6591.74	8030	7186.49	6332.62	6737.72	6196.72	6760.6	11496.7	8184.62	6479.65	7281.64	0.798277	0.0903277	-0.325038	Nonsignificant	0.914752	0.480923	-0.128547	Nonsignificant	0.730226	0.0185681	-0.453585	Nonsignificant	4	Molecular Function:ion channel activity (GO:0005216),Biological Process:ion transport (GO:0006811),Cellular Component:membrane (GO:0016020),Biological Process:transmembrane transport (GO:0055085)	two pore calcium channel protein 1	--	--	--	--	--	IPR005821 [Ion transport domain]
A0A0G2K2Y3	Aminopeptidase	Erap1	111304	88106.2	97219.8	93309.2	93415.1	109913	76147	93903.2	77898.4	84831.9	81660.3	101003	94182.9	83794.4	79600.2	71337.5	89006.2	97816.8	72143.4	91266.3	76441.9	84879.4	66967.5	0.868659	0.0163406	-0.203138	Nonsignificant	0.945758	0.343242	-0.0804566	Nonsignificant	0.821541	0.0087813	-0.283595	Nonsignificant	2	Molecular Function:metallopeptidase activity (GO:0008237),Molecular Function:zinc ion binding (GO:0008270)	adipocyte-derived leucine aminopeptidase	3.4.11.-	--	Aminopeptidase N	E	Amino acid transport and metabolism ;	IPR014782 [Peptidase M1, membrane alanine aminopeptidase, N-terminal] ; IPR024571[ERAP1-like C-terminal domain]
A0A0G2K2Z2	Inositol polyphosphate-5-phosphatase K	Inpp5k	52845.2	58208.2	56051.7	63074.9	58948.5	51520.9	55924.1	92949.2	80820.4	54112.6	53283.2	53310.2	48255.5	58052.1	50995.9	47123.5	50737.2	49966.9	63494.1	49612.6	59550.2	56543.3	53412.8	1.07188	0.466967	0.100144	Nonsignificant	0.884139	0.226123	-0.177655	Nonsignificant	0.947691	0.301248	-0.0775108	Nonsignificant	--	--	inositol-1,4,5-trisphosphate 5-phosphatase	3.1.3.56	ko00562 Inositol phosphate metabolism ko01100 Metabolic pathways ko04070 Phosphatidylinositol signaling system	--	--	--	--
A0A0G2K309	Mitochondrial ornithine transporter 1	Slc25a15	80129.3	126506	164805	150553	102567	131486	93740.2	114402	94284.6	104219	100490	103529	102530	102811	79250.5	230319	116635	100935	34135.6	109903	107033	92059.2	87055.3	0.789418	0.0910075	-0.341138	Nonsignificant	1.10341	0.617383	0.141969	Nonsignificant	0.871052	0.530273	-0.199169	Nonsignificant	--	--	solute carrier family 25 (mitochondrial ornithine transporter) member 2/15	--	--	--	--	--	IPR018108 [Mitochondrial substrate/solute carrier]
A0A0G2K327	Oxysterol-binding protein	Osbpl1a	62083.2	68417.7	105558	72133.4	42451	102093	58792.1	36628.2	57909.3	105336	95490.4	76868.7	55677.1	58449.2	76694.5	116959	70830.9	55192.9	68197.1	61781.1	52690.5	99691.8	92394.6	0.915685	0.602582	-0.127077	Nonsignificant	1.11757	0.465334	0.160363	Nonsignificant	1.02334	0.892571	0.0332861	Nonsignificant	--	--	oxysterol-binding protein-related protein 1/2	--	--	Ankyrin repeat	T	Signal transduction mechanisms ;	IPR000648 [Oxysterol-binding protein] ; IPR020683[Ankyrin repeat-containing domain]
A0A0G2K344	Phosphatidylinositol 4,5-bisphosphate 3-kinase catalytic subunit alpha isoform	Pik3ca	28553.3	22838.3	24129.7	24123.6	13839.9	22669.5	24937	26459	29758.6	26195.8	21382.8	17738.5	25613.1	22695.2	22343.8	25487	22333	19932.7	27577.2	19329.9	22414.5	23198.6	24327.8	1.06313	0.51535	0.0883126	Nonsignificant	0.956486	0.505509	-0.0641844	Nonsignificant	1.01687	0.853559	0.0241282	Nonsignificant	1	Molecular Function:kinase activity (GO:0016301)	phosphatidylinositol-4,5-bisphosphate 3-kinase catalytic subunit alpha/beta/delta	2.7.1.153	ko00562 Inositol phosphate metabolism ko01521 EGFR tyrosine kinase inhibitor resistance ko01522 Endocrine resistance ko01524 Platinum drug resistance ko04012 ErbB signaling pathway ko04014 Ras signaling pathway ko04015 Rap1 signaling pathway ko04024 cAMP signaling pathway ko04062 Chemokine signaling pathway ko04066 HIF-1 signaling pathway ko04068 FoxO signaling pathway ko04070 Phosphatidylinosito…	--	--	--	IPR000341 [Phosphatidylinositol 3-kinase Ras-binding (PI3K RBD) domain] ; IPR000403[Phosphatidylinositol 3-/4-kinase, catalytic domain] ; IPR001263[Phosphoinositide 3-kinase, accessory (PIK) domain] ; IPR002420[Phosphatidylinositol 3-kinase, C2 domain] ; IPR003113[Phosphatidylinositol 3-kinase adaptor-binding (PI3K ABD) domain]
A0A0G2K350	NSF attachment protein gamma	Napg	193015	157297	175796	174205	163821	142348	161340	215711	210799	159157	180115	149824	158821	187857	163110	148797	155264	185201	157588	161540	177848	180750	187561	1.05101	0.467071	0.0717745	Nonsignificant	0.96038	0.490185	-0.058322	Nonsignificant	1.00937	0.859802	0.0134525	Nonsignificant	--	--	gamma-soluble NSF attachment protein	--	--	--	--	--	--
A0A0G2K351	Similar to Unc-119 protein homolog (Retinal protein 4) (RRG4) (Predicted), isoform CRA_a	Unc119b	110354	61818.5	0	123314	48368.7	61197.1	16655.3	0	95082.7	57085.9	84396.5	107387	101254	118797	141645	81719.6	72569.5	26785.4	108076	144575	88641	20487.4	88033.8	1.11452	0.667161	0.156424	Nonsignificant	0.873439	0.573105	-0.195221	Nonsignificant	0.973467	0.923017	-0.0387963	Nonsignificant	--	--	--	--	--	--	--	--	IPR008015 [GMP phosphodiesterase, delta subunit]
A0A0G2K398	Glutathione peroxidase	Gpx4	839942	1.03858e+06	435339	784528	721195	827357	765327	990190	729278	927685	855542	813689	739660	800518	786739	744691	816928	754815	770088	769141	949991	716612	1.15855e+06	1.06287	0.589404	0.0879617	Nonsignificant	1.01448	0.840875	0.0207421	Nonsignificant	1.07826	0.52359	0.108704	Nonsignificant	3	Molecular Function:glutathione peroxidase activity (GO:0004602),Biological Process:response to oxidative stress (GO:0006979),Biological Process:oxidation-reduction process (GO:0055114)	phospholipid-hydroperoxide glutathione peroxidase	1.11.1.12	ko00480 Glutathione metabolism ko04216 Ferroptosis	Glutathione peroxidase, house-cleaning role in reducing lipid peroxides	VI	Defense mechanisms ; Lipid transport and metabolism ;	IPR000889 [Glutathione peroxidase]
A0A0G2K3A0	Non-specific serine/threonine protein kinase	Wnk1	62669.4	59369.9	102750	87734.9	55970.4	74787.9	77663.5	81995.3	94483.6	81115	91572	84465.8	101717	96004.6	75802.2	86166.6	71626.9	68055.4	89449.9	91049.3	56041.2	61504	67164	1.18031	0.0819033	0.23917	Nonsignificant	0.847252	0.0276936	-0.239136	Nonsignificant	1.00002	0.999843	3.32e-05	Nonsignificant	4	Molecular Function:protein kinase activity (GO:0004672),Molecular Function:protein serine/threonine kinase activity (GO:0004674),Molecular Function:ATP binding (GO:0005524),Biological Process:protein phosphorylation (GO:0006468)	WNK lysine deficient protein kinase	2.7.11.1	--	PASTA domain, binds beta-lactams	M	Cell wall/membrane/envelope biogenesis ;	IPR000719 [Protein kinase domain] ; IPR024678[Serine/threonine-protein kinase OSR1/WNK, CCT domain]
A0A0G2K3A5	Bridging integrator 3 (Fragment)	Bin3	75718.1	0	40723.2	71905.6	0	0	0	46038.5	0	0	0	0	0	53918.2	31614.1	0	44559.3	0	0	27675.5	0	0	0	0.698555	0.215232	-0.517554	Nonsignificant	0.823528	0.515214	-0.28011	Nonsignificant	0.57528	0.186592	-0.797665	Nonsignificant	2	Molecular Function:protein binding (GO:0005515),Cellular Component:cytoplasm (GO:0005737)	bridging integrator 3	--	--	--	--	--	IPR004148 [BAR domain]
A0A0G2K3B0	Growth factor receptor-bound protein 14	Grb14	83768.2	65059.6	91013.6	80255.8	57780.9	66479.9	66667.3	83510.4	62002.7	76464.8	73104.9	65297.7	89310.7	93314.9	66041.5	71761.6	79756.3	67080.4	71885.3	87022.3	62998.3	69810.6	72470.2	1.01377	0.873802	0.0197298	Nonsignificant	0.970281	0.64392	-0.0435262	Nonsignificant	0.983641	0.827252	-0.0237964	Nonsignificant	1	Biological Process:signal transduction (GO:0007165)	--	--	--	--	--	--	IPR000159 [Ras-associating (RA) domain] ; IPR000980[SH2 domain] ; IPR001849[Pleckstrin homology domain] ; IPR015042[BPS (Between PH and SH2) domain]
A0A0G2K3C7	Family with sequence similarity 126, member A	Fam126a	17248.7	0	0	12943.1	0	55054.7	38564.6	8567	41372.3	37375.1	42387	36238	19973	0	27696.1	28442.1	32099.7	46254	32795.6	9843.26	40167.4	45348.7	40252.7	1.10931	0.769118	0.149664	Nonsignificant	1.09133	0.634959	0.126084	Nonsignificant	1.21062	0.572257	0.275748	Nonsignificant	--	--	protein FAM126	--	--	--	--	--	IPR018619 [Hyccin]
A0A0G2K3C8	Nidogen-2	Nid2	342430	361836	521471	439454	285313	408363	370778	335104	306585	344882	232956	343222	276139	337244	262633	263292	263934	312642	335176	379483	423075	296104	318129	0.794037	0.0286692	-0.332722	Nonsignificant	1.03783	0.635924	0.0535637	Nonsignificant	0.824072	0.0835903	-0.279158	Nonsignificant	2	Molecular Function:calcium ion binding (GO:0005509),Biological Process:cell-matrix adhesion (GO:0007160)	nidogen (entactin)	--	--	Glucose/arabinose dehydrogenase, beta-propeller fold	G	Carbohydrate transport and metabolism ;	IPR000033 [LDLR class B repeat] ; IPR000716[Thyroglobulin type-1] ; IPR001881[EGF-like calcium-binding domain] ; IPR003886[NIDO domain] ; IPR006605[G2 nidogen/fibulin G2F]
A0A0G2K3E0	Aquaporin-1	Aqp1	1.49856e+06	1.55675e+06	1.59924e+06	1.8161e+06	1.28691e+06	1.07385e+06	1.81908e+06	1.29624e+06	1.18116e+06	1.31173e+06	880274	1.40873e+06	983942	1.35788e+06	1.33684e+06	1.02972e+06	1.22911e+06	940974	1.44069e+06	1.47179e+06	1.24529e+06	1.19645e+06	1.08014e+06	0.87384	0.205809	-0.194559	Nonsignificant	0.936296	0.481773	-0.0949638	Nonsignificant	0.818173	0.0437182	-0.289523	Nonsignificant	3	Molecular Function:transporter activity (GO:0005215),Biological Process:transport (GO:0006810),Cellular Component:membrane (GO:0016020)	aquaporin-1	--	ko04924 Renin secretion ko04964 Proximal tubule bicarbonate reclamation ko04976 Bile secretion	Glycerol uptake facilitator and related aquaporins (Major Intrinsic Protein Family)	G	Carbohydrate transport and metabolism ;	IPR000425 [Major intrinsic protein]
A0A0G2K3G0	Histidine-rich glycoprotein	Hrg	778015	902307	996719	996854	947018	1.63224e+06	1.06044e+06	901639	1.68858e+06	2.33761e+06	2.1147e+06	1.02573e+06	1.63033e+06	2421198	2.33535e+06	2177664	2940012	1.70832e+06	843239	1191155	3.09699e+06	2.23774e+06	2728050	1.65416	0.0261132	0.726098	Significant	1.22706	0.277902	0.295207	Nonsignificant	2.02975	0.00725522	1.02131	Significant	--	--	--	--	--	Translation initiation factor IF-2, a GTPase	J	Translation, ribosomal structure and biogenesis ;	--
A0A0G2K3H2	Dedicator of cytokinesis 7	Dock7	277392	257062	317014	31663.8	29397.3	359278	335657	45977.4	47855.8	6337.6	275926	20193.6	279323	363467	25913	349143	26462.4	89966.1	246898	246110	129820	14580.5	114396	0.734204	0.487825	-0.445746	Nonsignificant	0.977794	0.959431	-0.0323979	Nonsignificant	0.717901	0.410176	-0.478144	Nonsignificant	--	--	dedicator of cytokinesis protein 6/7/8	--	--	--	--	--	IPR010703 [Dedicator of cytokinesis, C-terminal] ; IPR021816[Dedicator of cytokinesis C/D, N-terminal] ; IPR027007[DHR-1 domain]
A0A0G2K3I3	Desmocollin 2	Dsc2	120983	92024.5	120345	94274.2	189540	84924.2	212077	189105	195028	156397	152330	161652	172616	213866	176829	165047	136824	152966	155642	135765	175259	143787	187257	1.54766	0.00134884	0.630092	Significant	0.864541	0.0290163	-0.209994	Nonsignificant	1.33802	0.0249985	0.420098	Nonsignificant	3	Molecular Function:calcium ion binding (GO:0005509),Biological Process:homophilic cell adhesion via plasma membrane adhesion molecules (GO:0007156),Cellular Component:membrane (GO:0016020)	desmocollin 2	--	ko05412 Arrhythmogenic right ventricular cardiomyopathy (ARVC)	PKD repeat	S	Function unknown ;	IPR002126 [Cadherin] ; IPR014868[Cadherin prodomain]
A0A0G2K3I9	Dual specificity protein phosphatase	Dusp3	346998	391716	350700	356081	465474	507250	470202	310430	486182	434208	457432	403916	418268	378090	444768	408722	424312	388918	403191	450702	414668	368209	438160	1.04857	0.543417	0.068419	Nonsignificant	0.975153	0.62396	-0.0362991	Nonsignificant	1.02251	0.766291	0.0321199	Nonsignificant	2	Biological Process:protein dephosphorylation (GO:0006470),Molecular Function:protein tyrosine/serine/threonine phosphatase activity (GO:0008138)	--	--	ko04010 MAPK signaling pathway	Protein-tyrosine phosphatase	T	Signal transduction mechanisms ;	IPR000340 [Dual specificity phosphatase, catalytic domain]
A0A0G2K3J4	A-kinase anchor protein SPHKAP	Sphkap	72086	39845.9	40284.4	63974.8	1724.66	31421.3	9863.59	80336.3	60739.5	58479.7	44562.9	23567.9	54796.8	77131.2	69269.4	78584.7	41590.5	51352.9	63839.9	57939.1	60679.4	95802	65850.8	1.28005	0.378152	0.356204	Nonsignificant	1.21169	0.280291	0.277023	Nonsignificant	1.55103	0.0613399	0.633227	Nonsignificant	--	--	--	--	--	--	--	--	IPR018292 [A-kinase anchor 110kDa, C-terminal]
A0A0G2K3K2	Actin, cytoplasmic 1	Actb	673352448	640925056	661471232	446057056	758196160	416642112	413175232	530729664	648668544	705801344	708308928	839695744	671298112	786087424	690187648	629390592	697698688	709216320	677884864	802507840	838446336	717337792	745450944	1.11103	0.353889	0.151894	Nonsignificant	1.09196	0.245	0.126924	Nonsignificant	1.2132	0.0387653	0.278818	Nonsignificant	--	--	actin beta/gamma 1	--	ko04015 Rap1 signaling pathway ko04145 Phagosome ko04210 Apoptosis ko04390 Hippo signaling pathway ko04510 Focal adhesion ko04520 Adherens junction ko04530 Tight junction ko04611 Platelet activation ko04670 Leukocyte transendothelial migration ko04810 Regulation of actin cytoskeleton ko04919 Thyroid hormone signaling pathway ko04921 Oxytocin signaling pathway ko05100 Bacterial invasion of epithel…	Actin-related protein	Z	Cytoskeleton ;	IPR004000 [Actin family]
A0A0G2K3K7	MAP kinase-interacting serine/threonine-protein kinase 1	Mknk1	24843.7	0	17644.1	37573.8	0	703213	7851.46	17865.4	0	15745.9	11435.8	14282.8	0	8242.97	0	13729.9	0	0	13397.1	12990.8	0	10245	0	0.0641957	0.358037	-3.96138	Nonsignificant	1.00159	0.992898	0.00229191	Nonsignificant	0.0642978	0.358077	-3.95909	Nonsignificant	3	Molecular Function:protein kinase activity (GO:0004672),Molecular Function:ATP binding (GO:0005524),Biological Process:protein phosphorylation (GO:0006468)	MAP kinase interacting serine/threonine kinase	2.7.11.1	ko04010 MAPK signaling pathway ko04066 HIF-1 signaling pathway ko04910 Insulin signaling pathway	Serine/threonine protein kinase	T	Signal transduction mechanisms ;	IPR000719 [Protein kinase domain]
A0A0G2K3N1	Golgi brefeldin A-resistant guanine nucleotide exchange factor 1	Gbf1	38818.9	46287.5	37883.8	36911	28171.1	31250.7	40156.2	36689.3	26979.8	38513.1	37705.3	33204.9	34008	30741.1	35667.3	32807.6	35636	29176.4	31141.7	34436.2	35289	31854.3	30839.3	0.953434	0.53639	-0.0687943	Nonsignificant	0.936758	0.202024	-0.0942522	Nonsignificant	0.893137	0.199363	-0.163046	Nonsignificant	2	Molecular Function:ARF guanyl-nucleotide exchange factor activity (GO:0005086),Biological Process:regulation of ARF protein signal transduction (GO:0032012)	golgi-specific brefeldin A-resistance guanine nucleotide exchange factor 1	--	ko04144 Endocytosis	Guanine-nucleotide exchange factor, contains Sec7 domain	R	General function prediction only ;	IPR000904 [Sec7 domain] ; IPR032691[Guanine nucleotide exchange factor, N-terminal]
A0A0G2K3P4	Non-specific serine/threonine protein kinase	Obscn	269704	210664	182630	177680	190853	175633	244814	191784	260560	171763	265676	171097	170447	228526	250520	232864	188502	218953	184217	175828	214588	223807	176753	1.07977	0.448024	0.110722	Nonsignificant	0.929554	0.363604	-0.10539	Nonsignificant	1.0037	0.962923	0.00533237	Nonsignificant	6	Molecular Function:protein kinase activity (GO:0004672),Molecular Function:Rho guanyl-nucleotide exchange factor activity (GO:0005089),Molecular Function:protein binding (GO:0005515),Molecular Function:ATP binding (GO:0005524),Biological Process:protein phosphorylation (GO:0006468),Biological Process:regulation of Rho protein signal transduction (GO:0035023)	obscurin-RhoGEF	2.7.11.1	--	Outer membrane protein assembly factor BamB, contains PQQ-like beta-propeller repeat	M	Cell wall/membrane/envelope biogenesis ;	IPR000048 [IQ motif, EF-hand binding site] ; IPR000219[Dbl homology (DH) domain] ; IPR000719[Protein kinase domain] ; IPR003961[Fibronectin type III] ; IPR013098[Immunoglobulin I-set]
A0A0G2K3P9	Synaptogyrin-1 (Fragment)	Syngr1	261160	263668	207671	180806	76165.7	101871	121310	127242	126534	96122.9	90742.4	95442.9	98079.2	93431.2	103419	81112.5	89629.2	68897.5	86570.5	88080.8	73277.1	171967	0	0.581745	0.0647881	-0.781542	Nonsignificant	0.890425	0.438288	-0.167434	Nonsignificant	0.518	0.0222222	-0.948976	Significant	1	Cellular Component:membrane (GO:0016020)	--	--	--	--	--	--	IPR008253 [Marvel domain]
A0A0G2K3S1	Amyloid-beta A4 precursor protein-binding family B member 1	Apbb1	61354.1	63113.2	38973.4	47974.9	49880.1	24535.8	57358.4	49547.7	51197	48779.8	19564.1	40633	42654.2	46393.4	50297.3	44179.4	0	49983.5	49882.1	0	45516.6	58857.4	52501.2	0.947936	0.708353	-0.0771391	Nonsignificant	1.11061	0.314351	0.151355	Nonsignificant	1.05279	0.701683	0.0742156	Nonsignificant	1	Molecular Function:protein binding (GO:0005515)	amyloid beta A4 precursor protein-binding family B member 1	--	ko05010 Alzheimer's disease	--	--	--	IPR006020 [PTB/PI domain]
A0A0G2K3U1	AMP deaminase	Ampd2	34654.1	41719.2	27263	45291	30317.3	51074	29529	43392.6	17274	32561.4	32046.4	29756.9	35781.4	27282.1	28282.9	38821.8	26074.3	28307.4	30360.8	31831.9	27254.7	27450.4	26136	0.798623	0.086763	-0.324413	Nonsignificant	0.963249	0.699002	-0.0540187	Nonsignificant	0.769273	0.0320879	-0.378432	Nonsignificant	1	Molecular Function:deaminase activity (GO:0019239)	AMP deaminase	3.5.4.6	ko00230 Purine metabolism ko01100 Metabolic pathways	Adenosine deaminase	F	Nucleotide transport and metabolism ;	IPR001365 [Adenosine/AMP deaminase domain]
A0A0G2K3V4	O-GlcNAc transferase subunit p110	Ogt	109678	108018	125301	117701	114365	115804	110004	90578.7	107762	93673.2	81733.9	103649	112885	103258	102383	109359	84332.7	97078.4	78230.8	96001.7	84419.4	102006	92257.5	0.874192	0.00805532	-0.193978	Nonsignificant	0.923525	0.140716	-0.114777	Nonsignificant	0.807338	0.00055271	-0.308755	Nonsignificant	1	Molecular Function:protein binding (GO:0005515)	protein O-GlcNAc transferase	2.4.1.255	ko00514 Other types of O-glycan biosynthesis ko04931 Insulin resistance	Predicted O-linked N-acetylglucosamine transferase, SPINDLY family	O	Posttranslational modification, protein turnover, chaperones ;	IPR001440 [Tetratricopeptide repeat 1] ; IPR011990[Tetratricopeptide-like helical domain] ; IPR019734[Tetratricopeptide repeat] ; IPR029489[O-GlcNAc transferase, C-terminal]
A0A0G2K3V7	DNA topoisomerase I	Top1	109178	63851.6	40305.2	66689.7	119271	88797.6	64367.7	92581	87650.6	63501.8	46923.2	63590.1	51938.2	74957	59524.6	61344.7	65269.9	55834.3	88221.8	64887.2	60771.3	56154.5	50710.2	0.826391	0.246353	-0.275103	Nonsignificant	0.935638	0.521631	-0.0959775	Nonsignificant	0.773203	0.200516	-0.371081	Nonsignificant	4	Molecular Function:DNA binding (GO:0003677),Molecular Function:DNA topoisomerase type I activity (GO:0003917),Cellular Component:chromosome (GO:0005694),Biological Process:DNA topological change (GO:0006265)	DNA topoisomerase I	5.99.1.2	--	DNA topoisomerase IB	L	Replication, recombination and repair ;	IPR008336 [DNA topoisomerase I, DNA binding, eukaryotic-type] ; IPR013500[DNA topoisomerase I, catalytic core, eukaryotic-type] ; IPR025834[Topoisomerase I C-terminal domain]
A0A0G2K3V8	Small nuclear ribonucleoprotein G		392845	216558	258364	336008	277819	303878	342445	316254	370514	305665	316967	304039	262832	320111	314275	257321	318656	367256	313239	304154	280033	331233	320535	1.0653	0.42319	0.0912632	Nonsignificant	0.982783	0.721765	-0.0250553	Nonsignificant	1.04696	0.593347	0.0662078	Nonsignificant	--	--	small nuclear ribonucleoprotein G	--	ko03040 Spliceosome	--	--	--	IPR001163 [LSM domain, eukaryotic/archaea-type]
A0A0G2K3W1	von Willebrand factor A domain-containing 8	Vwa8	1162674	1.12646e+06	913124	840748	673644	784238	1.1044e+06	877223	1.34893e+06	1435305	1.16272e+06	1.01422e+06	1011164	1202650	1028618	999596	1.16388e+06	1192517	1.2716e+06	937109	1.78094e+06	1.53309e+06	1.566e+06	1.23437	0.044459	0.303779	Nonsignificant	1.15366	0.155471	0.206224	Nonsignificant	1.42405	0.0161848	0.510003	Nonsignificant	2	Molecular Function:ATP binding (GO:0005524),Molecular Function:ATPase activity (GO:0016887)	--	--	--	Midasin, AAA ATPase with vWA domain, involved in ribosome maturation	J	Translation, ribosomal structure and biogenesis ;	IPR011704 [ATPase, dynein-related, AAA domain]
A0A0G2K3Y6	Cytoplasmic polyadenylation element-binding protein 4	Cpeb4	4430.84	3505.44	0	0	0	0	0	1107.89	6405.89	0	440.944	0	0	1890.72	0	542.511	980.121	2571.45	0	0	0	0	0	0.62028	0.501421	-0.689007	Nonsignificant	0.554446	0.54181	-0.85088	Nonsignificant	0.343912	0.057596	-1.53989	Nonsignificant	1	Molecular Function:nucleic acid binding (GO:0003676)	cytoplasmic polyadenylation element-binding protein	--	ko04114 Oocyte meiosis ko04914 Progesterone-mediated oocyte maturation	--	--	--	IPR000504 [RNA recognition motif domain] ; IPR032296[Cytoplasmic polyadenylation element-binding protein, ZZ domain]
A0A0G2K3Z3	RAB22A, member RAS oncogene family	Rab22a	38175.9	33698.7	53807.9	36011.9	66705.9	19706.9	63251.7	74328.4	88648.4	51174.5	82254.3	57945	44928	64139.8	85631	45589.7	35353.8	57119.1	20416.6	15717.9	65619.4	85506.9	73999.6	1.64526	0.00726258	0.718316	Significant	0.733688	0.0900164	-0.446761	Nonsignificant	1.20711	0.483776	0.271555	Nonsignificant	2	Molecular Function:GTP binding (GO:0005525),Biological Process:small GTPase mediated signal transduction (GO:0007264)	Ras-related protein Rab-22	--	ko04144 Endocytosis	GTPase SAR1 family domain	R	General function prediction only ;	IPR001806 [Small GTPase superfamily]
A0A0G2K3Z9	Peroxiredoxin-1		6138177	8713360	7866381	6475913	5.48842e+06	11072494	9074860	8606989	8.0725e+06	11489779	8938754	6360849	8249951	6980765	6845352	11440541	7.45271e+06	8839614	9409660	6.03435e+06	7353343	7.9163e+06	8627062	1.08724	0.485407	0.120674	Nonsignificant	1.01123	0.904868	0.0161113	Nonsignificant	1.09945	0.454202	0.136786	Nonsignificant	4	Molecular Function:antioxidant activity (GO:0016209),Molecular Function:oxidoreductase activity (GO:0016491),Molecular Function:peroxiredoxin activity (GO:0051920),Biological Process:oxidation-reduction process (GO:0055114)	peroxiredoxin 1	1.11.1.15	ko04146 Peroxisome	Alkyl hydroperoxide reductase subunit AhpC (peroxiredoxin)	V	Defense mechanisms ;	IPR000866 [Alkyl hydroperoxide reductase subunit C/ Thiol specific antioxidant] ; IPR019479[Peroxiredoxin, C-terminal]
A0A0G2K401	Propanoyl-CoA:carbon dioxide ligase subunit alpha	Pcca	4.20932e+06	5782247	5.03546e+06	5194024	3.21184e+06	4.22982e+06	3.30104e+06	3.28475e+06	2662850	2.76742e+06	2.6552e+06	3.86265e+06	3184406	3146080	2.82849e+06	2.62927e+06	3.2921e+06	2.60567e+06	2414804	3.80955e+06	3.34481e+06	2.60103e+06	3.07969e+06	0.667394	0.00747913	-0.58339	Nonsignificant	0.965917	0.629946	-0.0500284	Nonsignificant	0.644647	0.000929054	-0.633418	Significant	1	Molecular Function:ATP binding (GO:0005524)	propionyl-CoA carboxylase alpha chain	6.4.1.3	ko00280 Valine, leucine and isoleucine degradation ko00630 Glyoxylate and dicarboxylate metabolism ko00640 Propanoate metabolism ko01100 Metabolic pathways ko01200 Carbon metabolism	Acetyl/propionyl-CoA carboxylase, alpha subunit	I	Lipid transport and metabolism ;	IPR000089 [Biotin/lipoyl attachment] ; IPR005479[Carbamoyl-phosphate synthetase large subunit-like, ATP-binding domain] ; IPR005481[Biotin carboxylase-like, N-terminal domain] ; IPR005482[Biotin carboxylase, C-terminal]
A0A0G2K402	Myelin expression factor 2	Myef2	128239	150923	361261	156020	415641	184695	120788	260452	134751	143295	568478	182432	185113	215542	208637	115861	144073	136790	160680	161987	131124	172244	238136	0.963878	0.905211	-0.0530776	Nonsignificant	0.70241	0.190692	-0.509615	Nonsignificant	0.677037	0.200669	-0.562693	Nonsignificant	1	Molecular Function:nucleic acid binding (GO:0003676)	--	--	--	RNA recognition motif (RRM) domain	J	Translation, ribosomal structure and biogenesis ;	IPR000504 [RNA recognition motif domain]
A0A0G2K427	Influenza virus NS1A binding protein (Predicted), isoform CRA_b	Ivns1abp	104505	68426.9	63583.9	90790.7	137907	107080	205870	256509	277122	201765	138164	125865	168807	172212	163584	229610	182788	259223	163924	161920	182432	206107	270256	1.99187	0.00116563	0.994122	Significant	1.08971	0.46604	0.123943	Nonsignificant	2.17056	0.000108451	1.11806	Significant	1	Molecular Function:protein binding (GO:0005515)	influenza virus NS1A-binding protein	--	ko05164 Influenza A	N-acetylneuraminic acid mutarotase	M	Cell wall/membrane/envelope biogenesis ;	IPR000210 [BTB/POZ domain] ; IPR006652[Kelch repeat type 1] ; IPR011705[BTB/Kelch-associated]
A0A0G2K428	Dynactin subunit 1	Dctn1	318310	253258	247531	289094	265697	277526	305089	322634	294061	284155	296789	272353	289154	266454	271645	264533	302987	262954	275457	256462	278570	267606	263986	1.05055	0.240252	0.0711391	Nonsignificant	0.939205	0.0440472	-0.0904875	Nonsignificant	0.986678	0.741942	-0.0193484	Nonsignificant	--	--	dynactin 1	--	ko04962 Vasopressin-regulated water reabsorption ko05016 Huntington's disease	Chromosome segregation ATPase	D	Cell cycle control, cell division, chromosome partitioning ;	IPR000938 [CAP Gly-rich domain] ; IPR022157[Dynein associated protein]
A0A0G2K429	Adenylate cyclase type 6	Adcy6	30537.5	28777	29994.5	30631.4	29576.5	22772.2	26450.6	33284.9	41933.8	19816.8	31180.9	17996.9	21284.9	36870	35868.4	23591.9	39145.2	35698.7	43212.4	27729.1	32705.4	39891.7	21969.2	1.0242	0.824969	0.0344949	Nonsignificant	1.12184	0.381716	0.165866	Nonsignificant	1.14899	0.191667	0.20036	Nonsignificant	6	Molecular Function:adenylate cyclase activity (GO:0004016),Cellular Component:plasma membrane (GO:0005886),Biological Process:cAMP biosynthetic process (GO:0006171),Biological Process:cyclic nucleotide biosynthetic process (GO:0009190),Molecular Function:phosphorus-oxygen lyase activity (GO:0016849),Biological Process:intracellular signal transduction (GO:0035556)	adenylate cyclase 6	4.6.1.1	ko00230 Purine metabolism ko01522 Endocrine resistance ko04015 Rap1 signaling pathway ko04022 cGMP-PKG signaling pathway ko04024 cAMP signaling pathway ko04062 Chemokine signaling pathway ko04072 Phospholipase D signaling pathway ko04114 Oocyte meiosis ko04211 Longevity regulating pathway ko04213 Longevity regulating pathway - multiple species ko04261 Adrenergic signaling in cardiomyocytes ko0427…	Signal transduction histidine kinase involved in nitrogen fixation and metabolism regulation	T	Signal transduction mechanisms ;	IPR001054 [Adenylyl cyclase class-3/4/guanylyl cyclase] ; IPR009398[Adenylate cyclase, conserved domain] ; IPR032628[Adenylate cyclase, N-terminal]
A0A0G2K435	DnaJ heat shock protein family (Hsp40) member C7	Dnajc7	45428.9	59131.8	61796.1	59111.6	53345.2	73846.8	57585.5	54252.4	64523.2	48509.5	94496	53873.2	67380.8	65555.4	61577.5	48465.9	60832.3	59214.8	51758.6	51752	52554.1	62256.7	54048.2	1.07328	0.50707	0.102022	Nonsignificant	0.873606	0.125094	-0.194945	Nonsignificant	0.937621	0.363223	-0.0929225	Nonsignificant	1	Molecular Function:protein binding (GO:0005515)	DnaJ homolog subfamily C member 7	--	--	Tetratricopeptide (TPR) repeat	R	General function prediction only ;	IPR001440 [Tetratricopeptide repeat 1] ; IPR001623[DnaJ domain] ; IPR011990[Tetratricopeptide-like helical domain] ; IPR019734[Tetratricopeptide repeat]
A0A0G2K437	Autocrine motility factor receptor	Amfr	26556.4	145350	140502	27274.4	65198	133617	116684	129164	22257.2	103725	142088	29219.8	102336	29178.3	97782.1	106111	97522.2	29800.8	22068.6	25452.6	18146.1	106739	105368	0.956284	0.885281	-0.0644883	Nonsignificant	0.74454	0.330067	-0.425578	Nonsignificant	0.711992	0.349804	-0.490066	Nonsignificant	2	Molecular Function:protein binding (GO:0005515),Molecular Function:zinc ion binding (GO:0008270)	autocrine motility factor receptor	2.3.2.27	ko04141 Protein processing in endoplasmic reticulum	--	--	--	IPR001841 [Zinc finger, RING-type] ; IPR003892[Ubiquitin system component Cue]
A0A0G2K444	Guanine nucleotide-binding protein-like 1 (Fragment)	Gnl1	64623.1	54056.2	57530.5	85244.5	58915.3	92878	68879.1	64263.4	75375.4	55827.8	59506.3	77451.9	51853.6	45110.7	55140.1	51683.6	63537.9	55053.4	44441.3	61440.4	58959.6	45989.9	54961.5	0.892779	0.306957	-0.163625	Nonsignificant	0.886463	0.140586	-0.173867	Nonsignificant	0.791416	0.0847071	-0.337492	Nonsignificant	1	Molecular Function:GTP binding (GO:0005525)	--	--	--	Ribosome biogenesis GTPase A	J	Translation, ribosomal structure and biogenesis ;	IPR006073 [GTP binding domain]
A0A0G2K459	Mitochondrial carrier 2	Mtch2	4689803	5.58824e+06	5.11763e+06	4250456	4.24952e+06	4.14834e+06	5.11833e+06	4.00146e+06	4059261	4976175	4706395	5.24305e+06	4.54528e+06	4864846	4693660	4176215	4734678	4689216	4393556	5261928	5909484	4.67796e+06	4.90913e+06	1.00339	0.95238	0.00487768	Nonsignificant	1.03288	0.522435	0.0466697	Nonsignificant	1.03638	0.580955	0.0515474	Nonsignificant	--	--	mitochondrial carrier	--	--	--	--	--	IPR018108 [Mitochondrial substrate/solute carrier]
A0A0G2K466	Oxidoreductase NAD-binding domain containing 1 (Predicted), isoform CRA_a	Oxnad1	411944	382871	326402	423976	305320	280879	373530	262583	336821	383547	412334	473447	358805	359466	330267	282760	327371	325333	296068	412069	375275	334610	326314	1.02931	0.741082	0.0416801	Nonsignificant	0.916123	0.234846	-0.126387	Nonsignificant	0.942976	0.464615	-0.0847068	Nonsignificant	2	Molecular Function:oxidoreductase activity (GO:0016491),Biological Process:oxidation-reduction process (GO:0055114)	--	--	--	Ferredoxin-NADP reductase	C	Energy production and conversion ;	IPR001433 [Oxidoreductase FAD/NAD(P)-binding]
A0A0G2K478	Deoxyguanosine kinase	Dguok	181760	275926	277460	230087	234581	296352	274822	134265	148268	219175	147242	239138	252756	236823	223523	239511	198712	264754	199555	261486	148616	268508	214976	0.83592	0.131212	-0.258564	Nonsignificant	1.07709	0.495513	0.107139	Nonsignificant	0.900361	0.294651	-0.151425	Nonsignificant	--	--	deoxyguanosine kinase	2.7.1.113	ko00230 Purine metabolism ko01100 Metabolic pathways	Deoxyadenosine/deoxycytidine kinase	F	Nucleotide transport and metabolism ;	IPR031314 [Deoxynucleoside kinase domain]
A0A0G2K484	Myosin heavy chain 2	Myh1	25268118	23062316	54776892	29037828	95953464	33160276	81859808	94798408	91047176	82645152	92541992	87462936	76405984	107285448	93591880	73477392	84506616	117633224	88292984	87048872	128315312	110358864	116903704	2.06089	0.00887548	1.04327	Significant	1.12347	0.178345	0.167955	Nonsignificant	2.31534	0.000738937	1.21122	Significant	3	Molecular Function:motor activity (GO:0003774),Molecular Function:ATP binding (GO:0005524),Cellular Component:myosin complex (GO:0016459)	myosin heavy chain	--	ko04530 Tight junction	Chromosome segregation ATPase	D	Cell cycle control, cell division, chromosome partitioning ;	IPR001609 [Myosin head, motor domain] ; IPR002928[Myosin tail] ; IPR004009[Myosin, N-terminal, SH3-like]
A0A0G2K490	TRAF2 and NCK-interacting kinase	Tnik	53329.5	58891.3	40213.2	48220.2	21295.4	0	37170.4	25304	0	32999.4	0	24146.4	0	0	27077.1	26804	0	0	26448.3	0	0	2799.54	7341.27	0.660949	0.0636347	-0.59739	Nonsignificant	0.540169	0.0660581	-0.888518	Nonsignificant	0.357024	0.0176685	-1.48591	Significant	3	Molecular Function:protein kinase activity (GO:0004672),Molecular Function:ATP binding (GO:0005524),Biological Process:protein phosphorylation (GO:0006468)	TRAF2 and NCK interacting kinase	2.7.11.1		Serine/threonine protein kinase	T	Signal transduction mechanisms ;	IPR000719 [Protein kinase domain] ; IPR001180[Citron homology (CNH) domain]
A0A0G2K4A0	RAB11 family-interacting protein 5	Rab11fip5	65368.7	108823	65231	91018.4	89041.7	75801.8	72474.9	169301	92366.5	84290.3	99687.7	77491.9	95695	124751	107609	104363	97344.6	100734	94453	91893	97686.9	108748	104631	1.24328	0.158764	0.314152	Nonsignificant	0.9742	0.798587	-0.0377106	Nonsignificant	1.2112	0.0534464	0.276441	Nonsignificant	1	Molecular Function:protein binding (GO:0005515)	Rab11 family-interacting protein 1/2/5	--	ko04144 Endocytosis	--	--	--	IPR000008 [C2 domain] ; IPR019018[Rab-binding domain FIP-RBD]
A0A0G2K4C0	Beta-1,4-galactosyltransferase 7	B4galt7	60046.7	47493.7	48259	55492.1	27015.6	55148.1	37140.6	0	17131.7	0	44563.6	51061.3	48239.5	41831.1	41872.5	61381.1	0	58521.9	41080.9	36146.7	61263.9	66717.8	0	0.823218	0.201083	-0.280654	Nonsignificant	1.34579	0.0569307	0.428453	Nonsignificant	1.10788	0.467335	0.147799	Nonsignificant	--	--	xylosylprotein 4-beta-galactosyltransferase	2.4.1.133	ko00532 Glycosaminoglycan biosynthesis - chondroitin sulfate / dermatan sulfate ko00534 Glycosaminoglycan biosynthesis - heparan sulfate / heparin ko01100 Metabolic pathways	Glycosyltransferase, GT2 family	G	Carbohydrate transport and metabolism ;	IPR027791 [Galactosyltransferase, C-terminal] ; IPR027995[Galactosyltransferase, N-terminal]
A0A0G2K4F6	Serine and arginine repetitive matrix 1	Srrm1	22398	15721.9	15617.5	27783.7	23733.9	16689.4	17253.8	23233.2	20416.9	19145.9	34389.6	30587.2	18645.4	25025.3	20978	13415.2	21089.4	31603.2	16613.6	34822.9	18643.2	32921.1	34007.3	1.14629	0.325591	0.196969	Nonsignificant	1.08981	0.56692	0.124072	Nonsignificant	1.24923	0.233653	0.321041	Nonsignificant	1	Biological Process:mRNA processing (GO:0006397)	serine/arginine repetitive matrix protein 1	--	ko03013 RNA transport ko03015 mRNA surveillance pathway	--	--	--	IPR002483 [PWI domain]
A0A0G2K4I8	Ig-like domain-containing protein		253866	727516	337328	702668	258933	699814	593342	445932	155046	865451	546950	446156	648247	294739	533207	514935	793371	700134	278058	525646	240530	327569	535587	1.01317	0.955256	0.0188793	Nonsignificant	0.972674	0.890092	-0.0399721	Nonsignificant	0.985486	0.951379	-0.0210928	Nonsignificant	--	--	--	--	--	--	--	--	IPR013106 [Immunoglobulin V-set domain]
A0A0G2K4M3	Cell cycle progression 1	Ccpg1	38006.6	28947.1	35759.6	37140.4	53061.3	31959.8	49921.6	38197.4	34286	34134.6	26774.4	0	28640.9	40739.7	33690.5	21407.2	37446.6	35210.8	27729	35530.4	0	34840.7	27756.3	0.955149	0.695112	-0.066203	Nonsignificant	0.877623	0.226681	-0.188327	Nonsignificant	0.83826	0.153625	-0.25453	Nonsignificant	--	--	--	--	--	--	--	--	--
A0A0G2K4M6	Actin, aortic smooth muscle	Acta2	407262272	353109952	439846976	387765984	419617056	353661792	396875680	355704960	395097152	347380992	333526368	414699520	329849792	404082080	349364480	314096896	353919680	364643584	346196000	406080032	427027712	367287008	386976576	0.939209	0.202456	-0.0904817	Nonsignificant	1.00313	0.945154	0.00451407	Nonsignificant	0.942152	0.257609	-0.0859676	Nonsignificant	--	--	actin, aortic smooth muscle	--	ko04270 Vascular smooth muscle contraction ko04371 Apelin signaling pathway ko04926 Relaxin signaling pathway	Actin-related protein	Z	Cytoskeleton ;	IPR004000 [Actin family]
A0A0G2K4M8	Acyl-CoA thioesterase 3	Acot3	0	0	49458.6	0	3683.37	31595.3	24172.2	30082.5	51493.8	23113.2	43855.3	56179	46126.8	68215	55488.8	45026.5	37118.4	26074.8	49961.9	35549	24887.8	10957.7	67154.1	1.56848	0.195482	0.64937	Nonsignificant	0.837219	0.379977	-0.256323	Nonsignificant	1.31316	0.502744	0.393047	Nonsignificant	--	--	acyl-coenzyme A thioesterase 1/2/4	3.1.2.2	ko00062 Fatty acid elongation ko01040 Biosynthesis of unsaturated fatty acids ko01100 Metabolic pathways	Fermentation-respiration switch protein FrsA, has esterase activity, DUF1100 family	T	Signal transduction mechanisms ;	IPR006862 [Acyl-CoA thioester hydrolase/bile acid-CoA amino acid N-acetyltransferase] ; IPR014940[BAAT/Acyl-CoA thioester hydrolase C-terminal]
A0A0G2K4N7	Membrane palmitoylated protein 6	Mpp6	60196	49150.3	43444.9	68946.3	58138	36283.8	51568.8	52712.8	38834.3	44330.6	41118.1	43932.3	42281.7	37136.5	35117.9	48757.2	49038.6	49216.8	41304.7	47480.9	48092.2	62761.7	47468.5	0.816114	0.0568189	-0.293158	Nonsignificant	1.1456	0.048846	0.196106	Nonsignificant	0.934941	0.493887	-0.097052	Nonsignificant	1	Molecular Function:protein binding (GO:0005515)	--	--	--	Guanylate kinase	F	Nucleotide transport and metabolism ;	IPR001478 [PDZ domain] ; IPR008145[Guanylate kinase/L-type calcium channel beta subunit] ; IPR011511[Variant SH3 domain] ; IPR014775[L27 domain, C-terminal]
A0A0G2K4P1	Sestrin 1	Sesn1	53410.2	48614.6	51055.2	60216.4	45999.5	30102.4	61352	70954.3	61253.9	50159.9	48261.2	48936.7	218631	47079.5	252895	46530.2	48852.5	46902.7	240018	384713	43241.6	52265.5	320849	1.98002	0.117653	0.985518	Nonsignificant	1.54887	0.360903	0.63122	Nonsignificant	3.06681	0.0911448	1.61674	Nonsignificant	2	Cellular Component:nucleus (GO:0005634),Biological Process:regulation of response to reactive oxygen species (GO:1901031)	sestrin 1/3	--	ko04115 p53 signaling pathway ko04211 Longevity regulating pathway	--	--	--	IPR006730 [Sestrin]
A0A0G2K4R1	Protein phosphatase 1 regulatory subunit	Ppp1r12c	53207	75063.4	35715.9	86666.9	63235.9	50554.8	55292.2	105361	79834.9	65204	76743.7	50202.9	72111.1	60882.2	52920.1	47152.8	58702.3	57229.3	65487.4	50042.1	41626.9	46481.8	60725.1	1.1315	0.406606	0.178237	Nonsignificant	0.777426	0.0378882	-0.363223	Nonsignificant	0.879657	0.331842	-0.184986	Nonsignificant	1	Molecular Function:protein kinase binding (GO:0019901)	protein phosphatase 1 regulatory subunit 12C	--	ko04270 Vascular smooth muscle contraction ko04510 Focal adhesion ko04810 Regulation of actin cytoskeleton ko04921 Oxytocin signaling pathway ko05205 Proteoglycans in cancer	Chromosome segregation ATPase	D	Cell cycle control, cell division, chromosome partitioning ;	IPR020683 [Ankyrin repeat-containing domain] ; IPR031775[cGMP-dependent protein kinase, interacting domain]
A0A0G2K4R7	RNA-binding motif, single-stranded-interacting protein 1	Rbms1	51907.4	0	56457.5	49354.4	83843.9	91365.4	37148.7	67489.4	0	50983.6	54871.8	144939	38512.8	44655.4	127334	63860.6	93489.3	20519.1	125153	113923	139222	117278	86751.9	1.06242	0.840315	0.0873519	Nonsignificant	1.34326	0.24593	0.425738	Nonsignificant	1.4271	0.156486	0.51309	Nonsignificant	1	Molecular Function:nucleic acid binding (GO:0003676)	--	--	--	RNA recognition motif (RRM) domain	J	Translation, ribosomal structure and biogenesis ;	IPR000504 [RNA recognition motif domain]
A0A0G2K4S6	Engulfment and cell motility 1	Elmo1	25562	37769.1	33593.5	28582.5	22558.5	30778.6	29358.7	50526.4	38525.8	27695.1	34554.8	29511.6	28972	28371.2	30353.4	29861.4	30472.2	32206.6	25665.1	26551.2	33078.6	27668.3	26604.2	1.11035	0.37074	0.151012	Nonsignificant	0.876631	0.154046	-0.189959	Nonsignificant	0.973365	0.728388	-0.0389468	Nonsignificant	--	--	engulfment and cell motility protein 1	--	ko04062 Chemokine signaling pathway ko05100 Bacterial invasion of epithelial cells	--	--	--	IPR006816 [ELMO domain] ; IPR024574[Domain of unknown function DUF3361]
A0A0G2K4T3	Arf-GAP with coiled-coil, ANK repeat and PH domain-containing protein 2	Acap2	18202.6	0	0	15423	6099.95	12738.9	0	17012.6	9447.62	18089.6	12927.3	10564	15502.1	12882.3	13462.6	11353.6	12817.3	8729.59	0	13356.3	0	10207.5	10958.3	1.04726	0.794567	0.0666247	Nonsignificant	0.818074	0.0929901	-0.289696	Nonsignificant	0.85674	0.52811	-0.223071	Nonsignificant	1	Molecular Function:GTPase activator activity (GO:0005096)	Arf-GAP with coiled-coil, ANK repeat and PH domain-containing protein	--	ko04144 Endocytosis	SUMO ligase MMS21, Smc5/6 complex, required for cell growth and DNA repair	L	Replication, recombination and repair ;	IPR001164 [Arf GTPase activating protein] ; IPR001849[Pleckstrin homology domain] ; IPR020683[Ankyrin repeat-containing domain]
A0A0G2K4T7	General transcription factor II-I	Gtf2i	28329.7	17865.2	14719.5	14698.4	18525.1	13376.5	20484.2	39899.5	24506.6	15519.8	24202.8	25662.1	29436.3	24808.9	22558.5	17206	22317.1	23391.7	20403	22319.2	24101.8	21366.1	22461.5	1.40805	0.0450139	0.493701	Nonsignificant	0.859888	0.165132	-0.217779	Nonsignificant	1.21077	0.159481	0.275922	Nonsignificant	--	--	transcription initiation factor TFII-I	--	ko03022 Basal transcription factors ko04022 cGMP-PKG signaling pathway ko05168 Herpes simplex infection	--	--	--	IPR004212 [GTF2I-like repeat]
A0A0G2K4T8	Mitochondrial intermediate peptidase	Mipep	283504	600461	575669	162204	340523	568909	99334.2	362566	263438	554935	277846	582030	554504	391884	264810	611362	462194	425033	218670	688871	137891	504329	417134	0.882653	0.595942	-0.180082	Nonsignificant	1.16331	0.483162	0.218241	Nonsignificant	1.0268	0.911358	0.0381584	Nonsignificant	2	Molecular Function:metalloendopeptidase activity (GO:0004222),Biological Process:proteolysis (GO:0006508)	mitochondrial intermediate peptidase	3.4.24.59	--	Zn-dependent oligopeptidase	E	Amino acid transport and metabolism ;	IPR001567 [Peptidase M3A/M3B catalytic domain]
A0A0G2K4U7	Microtubule-associated scaffold protein 2	Mtus2	41050.7	24308.5	35143.3	0	0	0	50648.3	65493.3	39513.8	76966.2	77699.6	0	0	66704.1	44815.6	0	0	0	66241.7	64285.2	0	0	0	1.79885	0.0239498	0.847076	Significant	1.08298	0.67417	0.115004	Nonsignificant	1.94812	0.0155138	0.962079	Significant	--	--	--	--	--	--	--	--	--
A0A0G2K4V4	3-ketodihydrosphingosine reductase	Kdsr	3338.02	0	3001.72	4698.82	6626.12	2824.35	0	8531.8	24471.8	5079.06	0	0	3558.91	0	5230.48	4331.54	7633.06	5526	6642.18	0	4568.06	0	5313.23	2.28767	0.245865	1.19388	Nonsignificant	0.604732	0.393556	-0.725632	Nonsignificant	1.38343	0.100596	0.468245	Nonsignificant	--	--	3-dehydrosphinganine reductase	1.1.1.102	ko00600 Sphingolipid metabolism ko01100 Metabolic pathways	NAD(P)-dependent dehydrogenase, short-chain alcohol dehydrogenase family	IQR	Lipid transport and metabolism ; Secondary metabolites biosynthesis, transport and catabolism ; General function prediction only ;	IPR002347 [Short-chain dehydrogenase/reductase SDR]
A0A0G2K4V5	Integrin beta	Itgb4	10460.7	5156.83	0	0	0	5652.04	0	7652.96	0	4333.9	0	0	0	0	0	4128.64	3254.31	0	0	0	3964.56	0	0	0.845352	0.691733	-0.242375	Nonsignificant	0.631108	0.183697	-0.664041	Nonsignificant	0.533509	0.187074	-0.906416	Nonsignificant	3	Molecular Function:protein binding (GO:0005515),Biological Process:cell communication (GO:0007154),Cellular Component:integral component of membrane (GO:0016021)	integrin beta 4	--	ko04151 PI3K-Akt signaling pathway ko04510 Focal adhesion ko04512 ECM-receptor interaction ko04810 Regulation of actin cytoskeleton ko05165 Human papillomavirus infection ko05410 Hypertrophic cardiomyopathy (HCM) ko05412 Arrhythmogenic right ventricular cardiomyopathy (ARVC) ko05414 Dilated cardiomyopathy (DCM)	Secreted protein containing bacterial Ig-like domain and vWFA domain	R	General function prediction only ;	IPR002369 [Integrin beta subunit, VWA domain] ; IPR003644[Na-Ca exchanger/integrin-beta4] ; IPR003961[Fibronectin type III] ; IPR012896[Integrin beta subunit, tail] ; IPR033760[Integrin beta N-terminal]
A0A0G2K4X8	S-phase kinase-associated protein 1	Skp1	868740	918012	813384	905203	871613	896406	1.00343e+06	835789	1.16617e+06	1.1125e+06	1.00122e+06	834805	1.00231e+06	997434	1.00205e+06	974020	963320	1.04115e+06	1.08417e+06	903447	990735	1.01678e+06	1.01933e+06	1.13219	0.0135634	0.179121	Nonsignificant	1.00406	0.925625	0.00584885	Nonsignificant	1.13679	0.000587731	0.18497	Nonsignificant	1	Biological Process:ubiquitin-dependent protein catabolic process (GO:0006511)	S-phase kinase-associated protein 1	--	ko04110 Cell cycle ko04114 Oocyte meiosis ko04120 Ubiquitin mediated proteolysis ko04141 Protein processing in endoplasmic reticulum ko04310 Wnt signaling pathway ko04350 TGF-beta signaling pathway ko04710 Circadian rhythm ko05168 Herpes simplex infection ko05200 Pathways in cancer	--	--	--	IPR016072 [SKP1 component, dimerisation] ; IPR016073[SKP1 component, POZ domain]
A0A0G2K4Y1	DnaJ heat shock protein family (Hsp40) member A3	Dnaja3	1.03286e+06	933721	945244	947305	896994	745173	1.07693e+06	852583	1.0561e+06	784039	1.02135e+06	920758	805806	1.10025e+06	986427	796916	913472	891137	726728	807502	1.04249e+06	880025	982411	1.04269	0.514974	0.0603161	Nonsignificant	0.920564	0.183577	-0.11941	Nonsignificant	0.959867	0.507069	-0.0590935	Nonsignificant	2	Molecular Function:heat shock protein binding (GO:0031072),Molecular Function:unfolded protein binding (GO:0051082)	DnaJ homolog subfamily A member 3	--	ko05203 Viral carcinogenesis	DnaJ-class molecular chaperone with C-terminal Zn finger domain	O	Posttranslational modification, protein turnover, chaperones ;	IPR001305 [Heat shock protein DnaJ, cysteine-rich domain] ; IPR001623[DnaJ domain] ; IPR002939[Chaperone DnaJ, C-terminal]
A0A0G2K4Z6	Mitochondrial ribosome-associated GTPase 2	Mtg2	10930.7	13594.9	13394.3	6612.25	14544.6	8218.5	8630.65	11180	0	11102.8	16682.5	15548.2	11228.2	21333.4	0	0	15195.5	13514.9	15848.9	21051.6	19196.9	13454.2	14947.2	1.21901	0.281551	0.285709	Nonsignificant	1.18289	0.23167	0.242313	Nonsignificant	1.44195	0.0136891	0.528022	Nonsignificant	1	Molecular Function:GTP binding (GO:0005525)	GTPase	3.6.5.-	--	GTPase involved in cell partioning and DNA repair	DL	Cell cycle control, cell division, chromosome partitioning ; Replication, recombination and repair ;	IPR006073 [GTP binding domain] ; IPR006169[GTP1/OBG domain]
A0A0G2K502	Malic enzyme	Me2	0	83386.6	0	0	9683.14	28979	7207.86	50549.5	7939.22	97552.1	17822.9	0	10253.2	7449.18	0	24559.4	0	12377.3	37925.1	9107.42	9671.64	8729.36	12301.3	0.69799	0.627128	-0.518721	Nonsignificant	0.576894	0.404669	-0.793621	Nonsignificant	0.402667	0.385746	-1.31234	Nonsignificant	3	Molecular Function:malate dehydrogenase (decarboxylating) (NAD+) activity (GO:0004471),Molecular Function:NAD binding (GO:0051287),Biological Process:oxidation-reduction process (GO:0055114)	malate dehydrogenase (oxaloacetate-decarboxylating)	1.1.1.38	ko00620 Pyruvate metabolism ko01200 Carbon metabolism	Malic enzyme	C	Energy production and conversion ;	IPR012301 [Malic enzyme, N-terminal domain] ; IPR012302[Malic enzyme, NAD-binding]
A0A0G2K506	Lactadherin	Mfge8	1.83092e+06	1070247	1.73067e+06	1.08289e+06	398898	254688	267618	364063	312392	796217	311608	1.16986e+06	591460	306732	233935	703540	558564	242613	487830	415766	204872	215520	233956	0.455786	0.0378883	-1.13357	Significant	0.791361	0.442718	-0.337593	Nonsignificant	0.360691	0.0510731	-1.47116	Nonsignificant	1	Molecular Function:protein binding (GO:0005515)	lactadherin	--	--	--	--	--	IPR000421 [Coagulation factor 5/8 C-terminal domain] ; IPR000742[EGF-like domain]
A0A0G2K508	RAS-related 2	Rras2	219811	193048	225070	194141	256404	194619	187862	162192	230233	195410	156824	175779	162701	164953	153248	175255	160944	174053	201861	168504	166791	181499	185069	0.825716	0.0136116	-0.276283	Nonsignificant	1.00096	0.986342	0.00137908	Nonsignificant	0.826505	0.0034883	-0.274904	Nonsignificant	2	Molecular Function:GTP binding (GO:0005525),Biological Process:small GTPase mediated signal transduction (GO:0007264)	Ras-related protein R-Ras2	--	ko04010 MAPK signaling pathway ko04014 Ras signaling pathway ko04024 cAMP signaling pathway ko04072 Phospholipase D signaling pathway ko04137 Mitophagy - animal ko04140 Autophagy - animal ko04218 Cellular senescence ko04371 Apelin signaling pathway ko04810 Regulation of actin cytoskeleton ko05166 HTLV-I infection ko05205 Proteoglycans in cancer	GTPase SAR1 family domain	R	General function prediction only ;	IPR001806 [Small GTPase superfamily]
A0A0G2K513	Transmembrane protein 143	Tmem143	432428	411598	371746	443159	332811	355827	271267	236926	242131	328235	167510	428388	266708	252228	252664	249852	310464	272857	285988	380664	328673	323727	313957	0.694635	0.00318021	-0.525672	Nonsignificant	1.13426	0.223884	0.181746	Nonsignificant	0.787894	0.00316266	-0.343926	Nonsignificant	--	--	--	--	--	--	--	--	IPR022227 [Protein of unknown function DUF3754]
A0A0G2K527	ARF GTPase-activating protein GIT1	Git1	56129.6	49925.4	59133.4	57697.3	49494	63715.3	70988.2	72122.3	66008.4	57433	51091.2	59028.4	57564.7	44701.3	59143.4	56535.1	52665.2	54464.5	59202.6	55254	55611.5	80647.1	80354.4	1.06732	0.373206	0.0939918	Nonsignificant	1.03437	0.686425	0.0487558	Nonsignificant	1.10401	0.282676	0.142748	Nonsignificant	1	Molecular Function:GTPase activator activity (GO:0005096)	G protein-coupled receptor kinase interactor 1	--	ko04144 Endocytosis ko04810 Regulation of actin cytoskeleton	Ankyrin repeat	T	Signal transduction mechanisms ;	IPR001164 [Arf GTPase activating protein] ; IPR013724[GIT, Spa2 homology (SHD) domain] ; IPR020683[Ankyrin repeat-containing domain] ; IPR022018[ARF GTPase-activating protein GIT1, C-terminal] ; IPR032352[Arf GTPase-activating protein GIT1/2, coiled-coil domain]
A0A0G2K528	Syntaxin 16	Stx16	119687	165603	136038	0	58111.9	0	141184	0	161725	0	119363	132846	0	0	0	0	2877.03	0	36841.8	0	119100	89023.8	137083	1.15785	0.466583	0.211443	Nonsignificant	0.55473	0.0747986	-0.850142	Nonsignificant	0.642292	0.25728	-0.638699	Nonsignificant	2	Molecular Function:protein binding (GO:0005515),Cellular Component:membrane (GO:0016020)	syntaxin 16	--	ko04130 SNARE interactions in vesicular transport	--	--	--	IPR000727 [Target SNARE coiled-coil homology domain] ; IPR006011[Syntaxin, N-terminal domain]
A0A0G2K531	Glutathione peroxidase	Gpx3	2.28928e+06	1.56381e+06	2069146	1.64314e+06	2368364	2.03059e+06	1.97304e+06	942013	1319128	1.5901e+06	2118478	2120382	1.86819e+06	1216260	1.61909e+06	2.0906e+06	2.23371e+06	1.49574e+06	990016	1710149	1.39031e+06	1.29701e+06	1.36666e+06	0.822817	0.106132	-0.281356	Nonsignificant	0.957964	0.738682	-0.0619567	Nonsignificant	0.788229	0.0640402	-0.343313	Nonsignificant	3	Molecular Function:glutathione peroxidase activity (GO:0004602),Biological Process:response to oxidative stress (GO:0006979),Biological Process:oxidation-reduction process (GO:0055114)	glutathione peroxidase	1.11.1.9	ko00480 Glutathione metabolism ko00590 Arachidonic acid metabolism ko04918 Thyroid hormone synthesis	Glutathione peroxidase, house-cleaning role in reducing lipid peroxides	VI	Defense mechanisms ; Lipid transport and metabolism ;	IPR000889 [Glutathione peroxidase]
A0A0G2K548	A-kinase-anchoring protein 9	Akap9	17114.6	24848	71711.2	15544.6	3.42076e+06	11789.3	2.08112e+06	19441.4	1148579	16707.4	12845	2.42072e+06	1887730	1.83421e+06	1.61267e+06	1.95207e+06	14969.6	2.08458e+06	2.30829e+06	2.05156e+06	170917	2230895	2.70425e+06	2.06527	0.314624	1.04633	Nonsignificant	1.37821	0.350098	0.462797	Nonsignificant	2.84638	0.111652	1.50913	Nonsignificant	--	--	A-kinase anchor protein 9	--	--	--	--	--	IPR019528 [Pericentrin/AKAP-450 centrosomal targeting domain]
A0A0G2K553	Ras-related protein Rab-8A	Rab8a	72165.7	103309	69871.4	75020	75372.3	77141.2	82305	91758.8	85779.8	80592.1	92526.3	76380.9	72366.5	87065.4	80752.3	76441.1	112110	91831.3	80656.3	108752	89896.3	78802.2	78759.3	1.05669	0.376173	0.0795461	Nonsignificant	1.07655	0.24003	0.106418	Nonsignificant	1.13758	0.1567	0.185964	Nonsignificant	2	Molecular Function:GTP binding (GO:0005525),Biological Process:small GTPase mediated signal transduction (GO:0007264)	Ras-related protein Rab-8A	--	ko04144 Endocytosis ko04152 AMPK signaling pathway ko04530 Tight junction ko04972 Pancreatic secretion	GTPase SAR1 family domain	R	General function prediction only ;	IPR001806 [Small GTPase superfamily]
A0A0G2K583	S-methyl-5-thioadenosine phosphorylase	Mtap	42921.6	104172	192131	51444	83308.8	117804	110982	89170.8	87490.7	76089.1	76127.6	51158.1	96610.4	38117	55374.9	94952.6	58542.6	91748.1	70676.4	31620.3	183220	90571.2	174791	0.767312	0.364701	-0.382115	Nonsignificant	1.31495	0.272397	0.395005	Nonsignificant	1.00897	0.976171	0.0128902	Nonsignificant	2	Molecular Function:catalytic activity (GO:0003824),Biological Process:nucleoside metabolic process (GO:0009116)	5'-methylthioadenosine phosphorylase	2.4.2.28	ko00270 Cysteine and methionine metabolism ko01100 Metabolic pathways	Purine nucleoside phosphorylase	F	Nucleotide transport and metabolism ;	IPR000845 [Nucleoside phosphorylase domain]
A0A0G2K586	Adipocyte-type fatty acid-binding protein	Fabp4	12423628	16062843	12960889	16984990	14762612	19523936	29860700	24269322	34048420	36841736	25055352	19887188	23731964	23199504	24837538	24107242	25837368	26164720	32142884	16390761	25007760	28691210	29867752	1.7381	0.000452831	0.797509	Significant	0.968991	0.745478	-0.0454446	Nonsignificant	1.6842	0.000369797	0.752064	Significant	--	--	fatty acid-binding protein 4, adipocyte	--	ko03320 PPAR signaling pathway ko04923 Regulation of lipolysis in adipocytes	--	--	--	IPR000566 [Lipocalin/cytosolic fatty-acid binding domain]
A0A0G2K588	Latent-transforming growth factor beta-binding protein 4	Ltbp4	136332	32266	34769.2	55270.8	39397.2	43684.4	43720.9	39562.6	37989.1	21700.8	68368.9	70247.3	33591.2	29194.3	39654.1	41278.4	57773.7	35014.7	33687.5	38918	33694.2	23108.3	37968.4	0.74921	0.435255	-0.416558	Nonsignificant	0.883068	0.466744	-0.179404	Nonsignificant	0.661603	0.293408	-0.595962	Nonsignificant	1	Molecular Function:calcium ion binding (GO:0005509)	latent transforming growth factor beta binding protein 2/3/4	--	--	--	--	--	IPR001881 [EGF-like calcium-binding domain] ; IPR017878[TB domain]
A0A0G2K598	Transforming, acidic coiled-coil-containing protein 2	Tacc2	73466.7	72761.7	69852.7	72497.7	66193.2	91163.7	81239.8	89018	104189	86353.1	80369.8	69545.6	86021.2	85718.1	80058.4	77513.4	81711.7	79666.4	101619	72024.4	78286.2	77194.6	75997.2	1.13994	0.0479419	0.188963	Nonsignificant	0.950166	0.356442	-0.0737479	Nonsignificant	1.08314	0.220731	0.115215	Nonsignificant	--	--	transforming acidic coiled-coil-containing protein 2	--	--	--	--	--	IPR007707 [Transforming acidic coiled-coil-containing protein]
A0A0G2K5A0	Ribosomal RNA-processing protein 43	Exosc8	161524	0	147314	0	174176	128409	0	0	132100	152022	155823	161153	151975	174401	130349	118803	138659	136275	145054	189875	0	134594	143025	0.988626	0.874392	-0.0165028	Nonsignificant	0.95128	0.484614	-0.0720577	Nonsignificant	0.940461	0.512216	-0.0885606	Nonsignificant	--	--	exosome complex component RRP43	--	ko03018 RNA degradation	Exosome complex RNA-binding protein Rrp42, RNase PH superfamily	J	Translation, ribosomal structure and biogenesis ;	IPR001247 [Exoribonuclease, phosphorolytic domain 1] ; IPR015847[Exoribonuclease, phosphorolytic domain 2]
A0A0G2K5A4	Uncharacterized protein		28025.7	7691.82	8123.9	648467	9789.54	5308.2	2831.61	9113.63	9819.38	8654.71	10996.3	12749.7	199156	9888.35	13434.7	6660.57	6998.14	10389.4	23038	136518	12053.9	23075.4	7474.93	0.260713	0.45466	-1.93947	Nonsignificant	0.919896	0.928061	-0.120457	Nonsignificant	0.239828	0.440175	-2.05993	Nonsignificant	--	--	--	--	--	--	--	--	--
A0A0G2K5C6	Microtubule-associated protein 1A	Map1a	600634	404976	470159	496742	442706	409078	515936	357225	495623	435654	652778	464593	569725	502357	602250	579561	451852	375609	373822	424159	415680	374736	313120	1.08491	0.379073	0.117569	Nonsignificant	0.809833	0.0321517	-0.304304	Nonsignificant	0.878592	0.191751	-0.186734	Nonsignificant	--	--	microtubule-associated protein 1	--	--	--	--	--	--
A0A0G2K5C8	Stromal interaction molecule 1	Stim1	444428	441904	484968	559970	49432.8	648808	453903	346058	270744	458285	950234	502998	464218	556358	526264	433428	580696	580860	437335	521374	908212	546923	511350	1.14827	0.540656	0.199456	Nonsignificant	1.12279	0.471665	0.167092	Nonsignificant	1.28926	0.205837	0.366548	Nonsignificant	1	Molecular Function:protein binding (GO:0005515)	stromal interaction molecule 1	--	ko04020 Calcium signaling pathway ko04611 Platelet activation	--	--	--	IPR001660 [Sterile alpha motif domain] ; IPR032393[Stromal interaction molecule, Orai1-activating region]
A0A0G2K5D2	Ig-like domain-containing protein		91525.5	51631.2	80875.3	90175.6	44748	150080	29778.5	60144.6	39004.5	154049	187515	113721	173981	27119.4	163660	175984	122026	111313	94854.8	74363.5	72089.5	142135	106425	1.24284	0.506853	0.313638	Nonsignificant	1.06598	0.795131	0.0921847	Nonsignificant	1.32484	0.180986	0.405822	Nonsignificant	--	--	--	--	--	--	--	--	IPR013106 [Immunoglobulin V-set domain]
A0A0G2K5D3	Uncharacterized protein		41676	15299.8	33607.9	0	37001.9	27445.1	30294.3	48927	36850.2	27204.1	27462.4	17400.4	27242.8	21053	27859.3	28090	32204.5	26143.8	21173.4	22660.9	27294.9	0	27795	0.947101	0.762199	-0.0784101	Nonsignificant	0.901736	0.406535	-0.149223	Nonsignificant	0.854035	0.388138	-0.227633	Nonsignificant	1	Molecular Function:protein binding (GO:0005515)	M-phase phosphoprotein 8	--	--	Ankyrin repeat	T	Signal transduction mechanisms ;	IPR002110 [Ankyrin repeat] ; IPR020683[Ankyrin repeat-containing domain] ; IPR023780[Chromo domain]
A0A0G2K5E7	ATP-citrate synthase	Acly	105888	87486	76791.9	107176	74072.4	106953	114326	103888	82252.4	111700	83128.3	76061.9	88048.8	76405.4	89352.3	99525.5	82913	78037.5	91555.1	68663.7	53031.1	68984.8	77096.3	0.985207	0.864641	-0.0215007	Nonsignificant	0.845025	0.0630494	-0.242933	Nonsignificant	0.832525	0.0771864	-0.264434	Nonsignificant	3	Molecular Function:catalytic activity (GO:0003824),Biological Process:metabolic process (GO:0008152),Molecular Function:cofactor binding (GO:0048037)	ATP citrate (pro-S)-lyase	2.3.3.8	ko00020 Citrate cycle (TCA cycle) ko01100 Metabolic pathways	Citrate synthase	C	Energy production and conversion ;	IPR002020 [Citrate synthase] ; IPR003781[CoA-binding] ; IPR005811[ATP-citrate lyase/succinyl-CoA ligase] ; IPR032263[ATP-citrate synthase, citrate-binding domain]
A0A0G2K5F1	ADP-ribose glycohydrolase MACROD1	Macrod1	3.05844e+06	2.75808e+06	3.69265e+06	3.16932e+06	2425307	3.30984e+06	2.22396e+06	2264813	2264114	2.89987e+06	1.9883e+06	3.44624e+06	2737576	3088678	2653473	3278819	2.74145e+06	2780363	3.04449e+06	3.46071e+06	3.07958e+06	3.19136e+06	3.22068e+06	0.853245	0.0871019	-0.228968	Nonsignificant	1.18374	0.0212616	0.243348	Nonsignificant	1.01002	0.86984	0.0143791	Nonsignificant	--	--	--	--	--	O-acetyl-ADP-ribose deacetylase (regulator of RNase III), contains Macro domain	J	Translation, ribosomal structure and biogenesis ;	IPR002589 [Macro domain]
A0A0G2K5F4	Septin	2022-09-10	5870.18	5182.88	5486.86	5309.02	0	8123.14	0	7761.69	4969.5	6839.91	6732.15	5699.6	6368.74	5302.4	7246.65	8702.18	6424.44	5499.45	6786.47	7129.22	5485.37	7026.68	8697.34	1.06184	0.554929	0.0865596	Nonsignificant	1.09486	0.295916	0.130751	Nonsignificant	1.16256	0.19212	0.217311	Nonsignificant	1	Molecular Function:GTP binding (GO:0005525)	septin 10	--	--	--	--	--	IPR030379 [Septin-type guanine nucleotide-binding (G) domain]
A0A0G2K5G0	cAMP-dependent protein kinase type II-beta regulatory subunit	Prkar2b	79751.3	306004	160499	92178	97645.8	64755.9	235121	59405.8	82785.9	118327	138679	31066.6	182952	49997.7	57762.4	52786.9	50435.2	93999.6	52487.1	32402	77302.8	58279.5	247540	0.795919	0.518129	-0.329307	Nonsignificant	0.782752	0.500226	-0.353373	Nonsignificant	0.623007	0.259602	-0.68268	Nonsignificant	--	--	cAMP-dependent protein kinase regulator	--	ko04910 Insulin signaling pathway	cAMP-binding domain of CRP or a regulatory subunit of cAMP-dependent protein kinases	T	Signal transduction mechanisms ;	IPR000595 [Cyclic nucleotide-binding domain]
A0A0G2K5G6	Dolichyl-diphosphooligosaccharide--protein glycosyltransferase subunit MAGT1	Magt1	89364	58113.3	72944.4	46961.4	102009	34046.2	60057.3	73838.6	48503.9	64821.6	66273.3	82188	53749.9	77119.8	58000.6	51167.4	69060.4	55963.1	78180.2	69114	65739.2	52646.4	58014	0.965953	0.844077	-0.0499752	Nonsignificant	0.962052	0.633135	-0.0558134	Nonsignificant	0.929297	0.682092	-0.105789	Nonsignificant	--	--	magnesium transporter 1	--	--	--	--	--	IPR021149 [Oligosaccharyl transferase complex, subunit OST3/OST6]
A0A0G2K5G8	Acetyl-CoA carboxylase 1	Acaca	17894.4	33643.3	17155.8	32233.6	18355.6	26918.5	61522.5	32788.4	20492.2	44755.1	17592.2	17912.6	27082.3	17256.6	17296.3	33425.5	46959.4	23488.9	32141.9	25159.5	21580	24272	23868.5	1.17053	0.555517	0.227157	Nonsignificant	1.01192	0.956832	0.0170919	Nonsignificant	1.18448	0.323789	0.244249	Nonsignificant	3	Molecular Function:acetyl-CoA carboxylase activity (GO:0003989),Molecular Function:ATP binding (GO:0005524),Biological Process:fatty acid biosynthetic process (GO:0006633)	--	--	ko00061 Fatty acid biosynthesis ko00620 Pyruvate metabolism ko00640 Propanoate metabolism ko01100 Metabolic pathways ko01212 Fatty acid metabolism ko04152 AMPK signaling pathway ko04910 Insulin signaling pathway ko04922 Glucagon signaling pathway	Biotin carboxylase	I	Lipid transport and metabolism ;	IPR000022 [Carboxyl transferase] ; IPR000089[Biotin/lipoyl attachment] ; IPR005479[Carbamoyl-phosphate synthetase large subunit-like, ATP-binding domain] ; IPR005481[Biotin carboxylase-like, N-terminal domain] ; IPR005482[Biotin carboxylase, C-terminal] ; IPR013537[Acetyl-CoA carboxylase, central domain]
A0A0G2K5K3	NmrA-like family domain-containing protein 1	Nmral1	31007.4	40250.9	35693.5	50222.1	40111.9	48792.2	37168.4	35253.4	38510.7	40337.1	44355.2	34129.2	38349.4	35197.4	33633.6	50773.9	37920.8	33545.3	43252.7	30581.3	27445.5	33358	37251.5	0.912812	0.224943	-0.13161	Nonsignificant	0.982076	0.819753	-0.0260941	Nonsignificant	0.896451	0.310603	-0.157704	Nonsignificant	--	--	--	--	--	Uncharacterized conserved protein YbjT, contains NAD(P)-binding and DUF2867 domains	R	General function prediction only ;	IPR008030 [NmrA-like domain]
A0A0G2K5L2	Mitochondrial glutamate carrier 1-like	LOC100911440	265145	421129	308570	223405	284584	245048	466365	607338	759961	579934	761195	464756	541454	900412	626460	570886	623860	666431	632746	450832	871394	792042	834617	2.17706	0.000146438	1.12238	Significant	1.07276	0.52227	0.101322	Nonsignificant	2.33546	5.39e-05	1.22371	Significant	--	--	solute carrier family 25 (mitochondrial glutamate transporter), member 18/22	--	--	--	--	--	IPR018108 [Mitochondrial substrate/solute carrier]
A0A0G2K5N6	Rho-associated protein kinase	Rock2	238596	216890	238516	175402	174902	215322	266452	277863	279265	318589	301272	225789	297953	262633	255740	282252	267536	264269	326200	209600	311390	281584	287835	1.3155	0.0006335	0.395608	Nonsignificant	1.00963	0.86345	0.0138301	Nonsignificant	1.32817	0.00201469	0.409438	Nonsignificant	4	Molecular Function:protein kinase activity (GO:0004672),Molecular Function:ATP binding (GO:0005524),Biological Process:protein phosphorylation (GO:0006468),Molecular Function:Rho GTPase binding (GO:0017048)	Rho-associated protein kinase 2	2.7.11.1	ko04022 cGMP-PKG signaling pathway ko04024 cAMP signaling pathway ko04062 Chemokine signaling pathway ko04071 Sphingolipid signaling pathway ko04270 Vascular smooth muscle contraction ko04310 Wnt signaling pathway ko04360 Axon guidance ko04510 Focal adhesion ko04530 Tight junction ko04611 Platelet activation ko04670 Leukocyte transendothelial migration ko04810 Regulation of actin cytoskeleton ko0…	Serine/threonine protein kinase	T	Signal transduction mechanisms ;	IPR000719 [Protein kinase domain] ; IPR015008[Rho binding domain]
A0A0G2K5P5	Myomesin 1	Myom1	13221988	17936582	13655270	18934652	13726249	12792377	15449046	19775304	12973517	13649637	13018132	15796160	13535458	15207036	13255831	13130107	14234149	13603362	14635980	16559303	17147152	14173452	15013971	0.97976	0.812032	-0.0295002	Nonsignificant	1.0049	0.937309	0.00704659	Nonsignificant	0.984557	0.83526	-0.0224536	Nonsignificant	1	Molecular Function:protein binding (GO:0005515)	--	--	--	Phage-related protein, tail component	X	Mobilome: prophages, transposons;	IPR003961 [Fibronectin type III] ; IPR013098[Immunoglobulin I-set]
A0A0G2K5P8	Glutaredoxin-3	Glrx3	165189	162175	198745	214262	162459	231134	162516	167648	163832	199055	201497	180030	174946	154073	173419	196000	150310	192224	187284	167894	148527	182657	186175	0.92714	0.266397	-0.10914	Nonsignificant	1.00662	0.892225	0.00951613	Nonsignificant	0.933276	0.349966	-0.0996243	Nonsignificant	3	Molecular Function:electron carrier activity (GO:0009055),Molecular Function:protein disulfide oxidoreductase activity (GO:0015035),Biological Process:cell redox homeostasis (GO:0045454)	--	--	--	Glutaredoxin-related protein	O	Posttranslational modification, protein turnover, chaperones ;	IPR002109 [Glutaredoxin] ; IPR013766[Thioredoxin domain]
A0A0G2K5Q8	Secretory carrier-associated membrane protein	Clk2	113682	126241	169522	121145	181408	125519	92133.6	201617	174942	117939	191440	138610	169485	173010	187600	133500	127353	226534	136006	184318	140107	235003	217023	1.15164	0.255592	0.20369	Nonsignificant	1.08851	0.489605	0.122349	Nonsignificant	1.25357	0.124309	0.326039	Nonsignificant	5	Molecular Function:protein kinase activity (GO:0004672),Molecular Function:ATP binding (GO:0005524),Biological Process:protein phosphorylation (GO:0006468),Biological Process:protein transport (GO:0015031),Cellular Component:integral component of membrane (GO:0016021)	CDC-like kinase	2.7.12.1	--	Serine/threonine protein kinase	T	Signal transduction mechanisms ;	IPR000719 [Protein kinase domain] ; IPR007273[SCAMP]
A0A0G2K5S2	ATP-dependent DNA helicase	Recql	70847	101403	81747.9	57562.8	94112.4	80059.6	81609.5	115249	70743.5	81319.4	80037.9	82767.5	86717.8	80303.3	91565.2	72208.7	85311	74716.2	85417.3	81091.7	84504.9	74445.8	80703.9	1.05725	0.535374	0.0803174	Nonsignificant	0.932348	0.229562	-0.10106	Nonsignificant	0.985725	0.868947	-0.0207423	Nonsignificant	5	Molecular Function:nucleic acid binding (GO:0003676),Molecular Function:ATP binding (GO:0005524),Biological Process:DNA replication (GO:0006260),Biological Process:DNA repair (GO:0006281),Molecular Function:ATP-dependent 3'-5' DNA helicase activity (GO:0043140)	ATP-dependent DNA helicase Q1	3.6.4.12	--	Superfamily II DNA helicase RecQ	L	Replication, recombination and repair ;	IPR001650 [Helicase, C-terminal] ; IPR011545[DEAD/DEAH box helicase domain] ; IPR018982[RQC domain] ; IPR032284[ATP-dependent DNA helicase RecQ, zinc-binding domain]
A0A0G2K5Y1	Spermatogenesis-defective protein 39 homolog	Vipas39	18876.1	15257.5	18462.8	18209.5	18046	11136.1	12181.8	20362	18787.3	22381.7	21823.2	20611.2	20600.2	26152.7	20559.8	14864.6	23840.5	21578.2	16805.9	23647.4	26101.7	20618.7	19154.5	1.22321	0.0612217	0.290675	Nonsignificant	1.02168	0.810885	0.0309498	Nonsignificant	1.24974	0.0466647	0.321625	Nonsignificant	2	Cellular Component:cytoplasm (GO:0005737),Biological Process:intracellular protein transport (GO:0006886)	--	--	--	--	--	--	IPR006925 [Vps16, C-terminal]
A0A0G2K654	H1.2 linker histone, cluster member	Hist1h1c	29420890	21663610	27049382	23941464	25502220	24800828	34802432	34204336	32416236	30451838	23668848	28413664	24629214	31740444	27897324	24298292	31795964	27154428	32140866	25625568	32288666	28335614	28944208	1.1735	0.0334277	0.230819	Nonsignificant	0.967125	0.580312	-0.0482252	Nonsignificant	1.13492	0.049213	0.182594	Nonsignificant	4	Cellular Component:nucleosome (GO:0000786),Molecular Function:DNA binding (GO:0003677),Cellular Component:nucleus (GO:0005634),Biological Process:nucleosome assembly (GO:0006334)	histone H1/5	--	--	--	--	--	IPR005818 [Linker histone H1/H5, domain H15]
A0A0G2K658	Carbonyl reductase [NADPH] 1-like	LOC102556347	4.39344e+06	4520292	3.89228e+06	2.44862e+06	3092416	4359342	8665916	4.20717e+06	8386214	14771961	8300579	3.86443e+06	7985961	8.29373e+06	8822448	9891984	8756088	15196465	11768837	2.77616e+06	14023959	14168436	15555179	2.15206	0.00286692	1.10572	Significant	1.41414	0.0823368	0.499926	Nonsignificant	3.04332	0.00124933	1.60565	Significant	--	--	--	--	ko00590 Arachidonic acid metabolism ko00790 Folate biosynthesis ko00980 Metabolism of xenobiotics by cytochrome P450 ko01100 Metabolic pathways ko05204 Chemical carcinogenesis	NAD(P)-dependent dehydrogenase, short-chain alcohol dehydrogenase family	IQR	Lipid transport and metabolism ; Secondary metabolites biosynthesis, transport and catabolism ; General function prediction only ;	IPR002347 [Short-chain dehydrogenase/reductase SDR]
A0A0G2K681	CAP-Gly domain-containing linker protein 1	Clip1	69758.3	67856.8	58797.4	79476.2	77637.2	45113.1	73195.4	79705	92433.9	84435.1	66712	82278.1	86467.9	82933	80014	99659.4	79590.6	87525.3	83642.2	88101	85968.8	99777.8	86043.1	1.21777	0.0155953	0.284238	Nonsignificant	1.0974	0.0436601	0.134086	Nonsignificant	1.33637	0.00132992	0.418325	Nonsignificant	--	--	CAP-Gly domain-containing linker protein 1	--	ko04150 mTOR signaling pathway	--	--	--	IPR000938 [CAP Gly-rich domain] ; IPR032108[CLIP1, zinc knuckle]
A0A0G2K695	Myoferlin	Myof	0	997.974	53703.1	2264.81	1996.34	2443.43	64124.9	39940.6	4145.7	0	3113.03	30600.9	31660.7	32164.3	31530	0	2783.49	0	55575.9	96601.8	2464.24	0	29706.1	2.41509	0.172836	1.27208	Nonsignificant	1.26184	0.642788	0.335533	Nonsignificant	3.04746	0.256254	1.60761	Nonsignificant	2	Molecular Function:protein binding (GO:0005515),Cellular Component:integral component of membrane (GO:0016021)	myoferlin	--	--	--	--	--	IPR000008 [C2 domain] ; IPR012560[Ferlin A-domain] ; IPR012561[Ferlin B-domain] ; IPR012968[FerIin domain] ; IPR032362[Ferlin, C-terminal domain]
A0A0G2K6A9	Protein RUFY3	Rufy3	65590.6	80502.2	85816.2	64195.6	105402	91713.7	62620.1	77330.6	83142.9	48863.3	67408.6	52201.4	42462.3	102587	65261.9	61040.3	61109.8	56221.5	80786.5	64336	67156.7	150125	56827.5	0.813535	0.123392	-0.297724	Nonsignificant	1.11701	0.536685	0.159641	Nonsignificant	0.908725	0.604077	-0.138084	Nonsignificant	--	--	--	--	--	--	--	--	IPR004012 [RUN domain]
A0A0G2K6B7	Filamin-A-interacting protein 1	Filip1	44788.2	42867.6	52637.3	81717	65504.6	29725.2	40973	60104.1	47917.4	45840.8	41503.6	36057.1	57438.3	39596.8	56673	43089	40722.2	27196.5	64321.2	36222.6	42412.9	48900.8	70713.7	0.89544	0.445387	-0.159331	Nonsignificant	0.986323	0.911098	-0.0198674	Nonsignificant	0.883194	0.49325	-0.179198	Nonsignificant	--	--	--	--	--	--	--	--	IPR019131 [Cortactin-binding protein-2, N-terminal]
A0A0G2K6D5	Pitrilysin metalloproteinase 1	Pitrm1	221987	267296	258466	240842	249135	206573	243676	267760	199466	237455	217736	207856	274925	241340	237909	215420	239164	262179	231525	251027	243292	262081	237747	0.982309	0.744937	-0.0257511	Nonsignificant	1.02684	0.548967	0.0382109	Nonsignificant	1.00867	0.842308	0.0124599	Nonsignificant	1	Biological Process:proteolysis (GO:0006508)	presequence protease	3.4.24.-	--	Zn-dependent peptidase, M16 (insulinase) family	O	Posttranslational modification, protein turnover, chaperones ;	IPR007863 [Peptidase M16, C-terminal] ; IPR011765[Peptidase M16, N-terminal] ; IPR013578[Peptidase M16C associated]
A0A0G2K6E2	Thioredoxin-disulfide reductase	Txnrd2	833050	795110	760709	848466	740624	784793	926839	908250	672530	935583	754928	902380	834956	786610	773208	697363	766936	565972	783235	818901	910418	755833	703452	1.04915	0.350347	0.0692251	Nonsignificant	0.900883	0.0969573	-0.150589	Nonsignificant	0.945164	0.340862	-0.0813634	Nonsignificant	3	Molecular Function:oxidoreductase activity (GO:0016491),Biological Process:cell redox homeostasis (GO:0045454),Biological Process:oxidation-reduction process (GO:0055114)	thioredoxin reductase (NADPH)	1.8.1.9	ko00450 Selenocompound metabolism ko05200 Pathways in cancer ko05225 Hepatocellular carcinoma	Pyruvate/2-oxoglutarate dehydrogenase complex, dihydrolipoamide dehydrogenase (E3) component or related enzyme	C	Energy production and conversion ;	IPR004099 [Pyridine nucleotide-disulphide oxidoreductase, dimerisation domain] ; IPR023753[FAD/NAD(P)-binding domain]
A0A0G2K6G2	Adipocyte plasma membrane-associated protein	Apmap	66976.5	56043.9	45757.3	52667.4	55651.8	51705.2	71345.1	64655	62194.5	59625.4	67611.7	58202.4	67656.9	70965.5	65256.3	65665.4	49718.1	69713.7	79602.5	57347.9	80304.4	67043.4	77430.7	1.19122	0.00388612	0.252439	Nonsignificant	1.04709	0.477368	0.0663866	Nonsignificant	1.24731	0.0212394	0.318825	Nonsignificant	2	Biological Process:biosynthetic process (GO:0009058),Molecular Function:strictosidine synthase activity (GO:0016844)	adipocyte plasma membrane-associated protein	--	--	Sugar lactone lactonase YvrE	G	Carbohydrate transport and metabolism ;	IPR018119 [Strictosidine synthase, conserved region]
A0A0G2K6H2	Maleylacetoacetate isomerase	Gstz1	675595	1494292	1.41248e+06	1.98849e+06	1.29455e+06	1657566	787747	355421	514441	620713	384331	504376	641246	476160	546424	483584	674373	700109	983987	698336	635125	625702	826106	0.37787	0.00354802	-1.40404	Significant	1.31048	0.0275132	0.390094	Nonsignificant	0.49519	0.00876747	-1.01395	Significant	1	Molecular Function:protein binding (GO:0005515)	maleylacetoacetate isomerase	5.2.1.2	ko00350 Tyrosine metabolism ko01100 Metabolic pathways	Glutathione S-transferase	O	Posttranslational modification, protein turnover, chaperones ;	IPR004045 [Glutathione S-transferase, N-terminal] ; IPR004046[Glutathione S-transferase, C-terminal]
A0A0G2K6I4	ENAH, actin regulator	Enah	16633.7	13482.8	27326.5	23510.5	7723.7	25347.8	34709.5	30592.6	30611.4	26279.1	44808.3	24347.6	20714.8	30396.4	22307.1	25193.1	21283.3	23418.9	24193.8	19347.5	28591.6	33636	26808.1	1.548	0.0200715	0.63041	Significant	0.86031	0.190044	-0.217072	Nonsignificant	1.33176	0.0755173	0.413338	Nonsignificant	--	--	enabled	--	ko04360 Axon guidance ko04810 Regulation of actin cytoskeleton	Membrane protein involved in colicin uptake	M	Cell wall/membrane/envelope biogenesis ;	IPR000697 [WH1/EVH1 domain] ; IPR014885[VASP tetramerisation]
A0A0G2K6J0	Metalloreductase STEAP4	Steap4	109341	130156	210763	95477.1	163241	127521	269960	228695	190976	160421	100855	152072	143680	143423	155870	102673	220923	148889	237353	134455	148736	118448	158262	1.23208	0.218931	0.301098	Nonsignificant	0.923998	0.592705	-0.114038	Nonsignificant	1.13844	0.442702	0.18706	Nonsignificant	--	--	metalloreductase STEAP4	1.16.1.-	--	Predicted dinucleotide-binding enzyme	R	General function prediction only ;	IPR013130 [Ferric reductase transmembrane component-like domain] ; IPR028939[Pyrroline-5-carboxylate reductase, catalytic, N-terminal]
A0A0G2K6J2	Protein kinase C	Pkn2	34716.6	33605.6	39675.7	1.08993e+06	859277	1.18934e+06	12649.3	30461.9	31403.2	29878.6	1.19101e+06	601822	28362.8	58786.1	34006.3	631532	29965.8	23008.1	31880	511156	1.18191e+06	23185.9	33558.6	0.414469	0.227242	-1.27066	Nonsignificant	1.3746	0.685936	0.459012	Nonsignificant	0.569729	0.396871	-0.811652	Nonsignificant	5	Molecular Function:protein kinase activity (GO:0004672),Molecular Function:protein serine/threonine kinase activity (GO:0004674),Molecular Function:ATP binding (GO:0005524),Biological Process:protein phosphorylation (GO:0006468),Biological Process:signal transduction (GO:0007165)	protein kinase N	2.7.11.13	ko04151 PI3K-Akt signaling pathway ko05132 Salmonella infection	Serine/threonine protein kinase	T	Signal transduction mechanisms ;	IPR000719 [Protein kinase domain] ; IPR011072[HR1 rho-binding repeat] ; IPR017892[Protein kinase, C-terminal]
A0A0G2K6J5	Myosin light polypeptide 6	Myl6	14441812	12015433	15321416	18859960	20210648	10666369	17672696	16404525	18975592	17614948	13901723	17725996	15435848	17880518	15340573	14185678	16298486	17138814	18239128	20735636	20659710	16584811	18875076	1.09965	0.382016	0.137041	Nonsignificant	1.06363	0.273877	0.0889917	Nonsignificant	1.16961	0.131545	0.226033	Nonsignificant	1	Molecular Function:calcium ion binding (GO:0005509)	myosin light chain 6	--	ko04270 Vascular smooth muscle contraction ko04530 Tight junction ko04921 Oxytocin signaling pathway	Ca2+-binding protein, EF-hand superfamily	T	Signal transduction mechanisms ;	IPR002048 [EF-hand domain]
A0A0G2K6N9	COMM domain containing 4 (Predicted), isoform CRA_c	Commd4	21814.4	17908.4	27343.7	28541.6	0	27639.3	33876.8	0	22687.2	0	22681.4	21655	21113.4	0	16344.1	24705	17632.6	17131.2	29798.7	0	0	21571.5	0	0.935503	0.632318	-0.0961854	Nonsignificant	0.961324	0.797366	-0.056906	Nonsignificant	0.899321	0.450556	-0.153091	Nonsignificant	--	--				--	--	--	IPR017920 [COMM domain]
A0A0G2K6P4	High mobility group protein 1	Hmg1l1	316899	361325	370302	380601	354694	454011	523143	585845	496400	517726	383726	401717	461629	492453	521093	437776	440470	413731	493533	384444	527560	456057	472386	1.30595	0.00219398	0.385095	Nonsignificant	0.930532	0.228296	-0.103873	Nonsignificant	1.21522	0.00643637	0.281223	Nonsignificant	--	--	high mobility group protein B1	--	ko03410 Base excision repair ko04140 Autophagy - animal ko04217 Necroptosis	--	--	--	IPR009071 [High mobility group box domain]
A0A0G2K6R8	EH domain-binding protein 1-like 1	Ehbp1l1	57253.6	55104.2	65713.4	56638.7	52017.3	72854.5	55140.3	58701.7	56608.5	49013.7	63675.1	62333	58099.5	68785.5	69938.1	53446	49874.9	44482.6	46957.7	36124.5	35140.6	74931.4	55160.8	1.00542	0.932392	0.007797	Nonsignificant	0.821753	0.0410297	-0.283222	Nonsignificant	0.826207	0.101137	-0.275425	Nonsignificant	1	Molecular Function:protein binding (GO:0005515)	--	--	--	--	--	--	IPR001715 [Calponin homology domain] ; IPR019448[EEIG1/EHBP1 N-terminal domain] ; IPR022735[Domain of unknown function DUF3585]
A0A0G2K6S9	Myosin-11	Myh11	333387	250284	301715	532597	419732	255571	354017	452606	366163	436726	288946	405285	277477	439576	273315	296768	371075	372500	521286	349682	402858	339160	413339	1.0491	0.719067	0.0691584	Nonsignificant	1.04732	0.617105	0.0667073	Nonsignificant	1.09875	0.477464	0.135866	Nonsignificant	3	Molecular Function:motor activity (GO:0003774),Molecular Function:ATP binding (GO:0005524),Cellular Component:myosin complex (GO:0016459)	myosin heavy chain	--	ko04530 Tight junction	Chromosome segregation ATPase	D	Cell cycle control, cell division, chromosome partitioning ;	IPR001609 [Myosin head, motor domain] ; IPR002928[Myosin tail] ; IPR004009[Myosin, N-terminal, SH3-like]
A0A0G2K6U1	Vesicle-fusing ATPase	Nsf	57110.3	66898.1	113362	87804	78546.4	107309	91914.1	86719.7	75008.5	90462.2	107100	91162.1	83417.8	115835	120245	81617.3	52977.4	74567.5	87322.1	71612.6	87295.1	96412.7	96563.4	1.12435	0.290122	0.169092	Nonsignificant	0.846322	0.0603242	-0.240722	Nonsignificant	0.951562	0.680458	-0.0716306	Nonsignificant	1	Molecular Function:ATP binding (GO:0005524)	vesicle-fusing ATPase	3.6.4.6	ko04721 Synaptic vesicle cycle ko04727 GABAergic synapse ko04962 Vasopressin-regulated water reabsorption	ATP-dependent 26S proteasome regulatory subunit	O	Posttranslational modification, protein turnover, chaperones ;	IPR003338 [CDC48, N-terminal subdomain] ; IPR003959[ATPase, AAA-type, core] ; IPR004201[CDC48, domain 2]
A0A0G2K6W6	DIS3-like exonuclease 2	Dis3l2	506056	5478.34	0	11069.1	18649.8	8169.86	148692	11815.8	208844	279467	222986	26364.4	182802	9597.79	420542	4440.88	573831	144372	8191.37	10355.5	279784	323592	110305	1.52798	0.552345	0.611623	Nonsignificant	1.08313	0.867841	0.115207	Nonsignificant	1.655	0.556708	0.72683	Nonsignificant	--	--	DIS3-like exonuclease 2	3.1.13.-	--	Exoribonuclease R	K	Transcription ;	IPR033771 [Rrp44-like cold shock domain]
A0A0G2K6X6	Non-specific serine/threonine protein kinase	Mark2	13324.3	11681.2	14473.3	19879.1	24025.8	57360	222977	15560.8	24206.6	19852.7	32131	17193.9	12574.1	25064.7	14222.4	13648.2	18842.9	36228.1	32645.9	15808	17583.4	21210.1	119502	1.81788	0.438147	0.862256	Nonsignificant	0.807493	0.763548	-0.308479	Nonsignificant	1.46792	0.49919	0.553777	Nonsignificant	3	Molecular Function:protein kinase activity (GO:0004672),Molecular Function:ATP binding (GO:0005524),Biological Process:protein phosphorylation (GO:0006468)	MAP/microtubule affinity-regulating kinase	2.7.11.1	--	PASTA domain, binds beta-lactams	M	Cell wall/membrane/envelope biogenesis ;	IPR000719 [Protein kinase domain] ; IPR001772[Kinase associated domain 1 (KA1)] ; IPR015940[Ubiquitin-associated domain]
A0A0G2K6Y9	Syntaxin-7	Stx7	217305	226268	202313	237473	215545	204549	190868	237086	231620	232703	182212	218886	173289	201930	197491	189953	218861	156663	167632	225184	129472	216270	170732	0.954433	0.369967	-0.0672835	Nonsignificant	0.889088	0.12317	-0.169602	Nonsignificant	0.848575	0.0463934	-0.236886	Nonsignificant	1	Molecular Function:protein binding (GO:0005515)	syntaxin 7	--	ko04130 SNARE interactions in vesicular transport ko04145 Phagosome	--	--	--	IPR000727 [Target SNARE coiled-coil homology domain]
A0A0G2K703	Double-stranded RNA-binding protein Staufen homolog 2		0	19698.3	15906.2	21670.2	13076	20394.4	8006.12	15434.2	11233.6	12306.6	13709.7	20815.3	14086.9	13945.7	16775.9	11030.3	17590.9	13676.3	11438.5	7788.96	14537.5	17411	16717.8	0.773314	0.061407	-0.370873	Nonsignificant	0.981404	0.881619	-0.0270808	Nonsignificant	0.758934	0.0519654	-0.397954	Nonsignificant	--	--	double-stranded RNA-binding protein Staufen	--	--	dsRNA-specific ribonuclease	K	Transcription ;	IPR014720 [Double-stranded RNA-binding domain] ; IPR032478[Staufen, C-terminal]
[truncated: 3,838 more rows]
