# Supplementary material for: Multi-omics insights into potential mechanism of SGLT2 inhibitors cardiovascular benefit in diabetic cardiomyopathy
Source: Front Cardiovasc Med. 2022 Oct 5;9:999254. doi: 10.3389/fcvm.2022.999254 (PMC9579694; doi:10.3389/fcvm.2022.999254)
Supplement: Supplementary file 2 [file Table_2.XLSX]

## Sheet: HG vs. Con._down_pro_GO
GO_ID	GO_Term	GO_Class	Pvalue	AdjustedPv	x	n	y	N	Up	Up_Prot_names	Down	Down_Prot_names
GO:0005615	extracellular space	CC	0.000224003	0.042469	5	96	18	2883	0		5	A0A0G2K926 G3V9R9 M0RBF1 Q03626 Q68FY4
GO:0005576	extracellular region	CC	0.000290298	0.042469	8	96	53	2883	0		8	A0A0G2JV12 A0A0G2K926 G3V9R9 M0RBF1 Q03626 Q5XII0 Q68FY4 Q99ME0
GO:0044421	extracellular region part	CC	0.00029768	0.042469	6	96	29	2883	0		6	A0A0G2JV12 A0A0G2K926 G3V9R9 M0RBF1 Q03626 Q68FY4
GO:0016866	intramolecular transferase activity	MF	0.00109763	0.117446	2	96	2	2883	0		2	B5DF46 D3ZKG1
GO:0003824	catalytic activity	MF	0.00165506	0.141673	45	96	913	2883	0		45	A0A0A0MY00 A0A0A1G491 A0A0G2JSL7 A0A0G2JTL5 A0A0G2JTX5 A0A0G2JUN8 A0A0G2JYG5 A0A0G2K0Z7 A0A0G2K1W9 A0A0G2K2B6 A0A0G2K876 A0A0G2K9B2 A0A0H2UHM7 B0BNC0 B2GV06 B2RZA5 B4F768 B5DF46 D3ZIE9 D3ZKG1 D3ZUX7 D3ZVS2 D3ZYV4 D3ZZN3 D4A7X5 E7CXR8 F1M8F6 G3V7H3 G3V8U8 M0R4L6 M0RAK2 O70595 P07335 P09606 P12007 P14604 P23606 Q499N5 Q5S6T3 Q5U2N0 Q5U3Z3 Q68FT3 Q6AY56 Q8VI04 Q9EPB1
GO:0030170	pyridoxal phosphate binding	MF	0.00802814	0.269556	3	96	13	2883	0		3	A0A0G2K2Q2 P25409 Q58FK9
GO:0055114	oxidation-reduction process	BP	0.0181556	0.269556	12	96	180	2883	0		12	A0A0A0MY00 A0A0A1G491 A0A0G2K0Z7 A0A0G2K1W9 A2VD07 B0BNC9 B4F768 D3ZIE9 D3ZVS2 P12007 P12785 Q68FT3
GO:0048037	cofactor binding	MF	0.0226136	0.269556	6	96	67	2883	0		6	A0A0A0MY00 A0A0G2K1W9 A0A0G2K2Q2 P12007 P25409 Q58FK9
GO:0050660	flavin adenine dinucleotide binding	MF	0.0270422	0.269556	3	96	20	2883	0		3	A0A0A0MY00 A0A0G2K1W9 P12007
GO:0008410	CoA-transferase activity	MF	0.0332986	0.269556	1	96	1	2883	0		1	B2GV06
GO:0002161	aminoacyl-tRNA editing activity	MF	0.0332986	0.269556	1	96	1	2883	0		1	B2RZA5
GO:0004615	phosphomannomutase activity	MF	0.0332986	0.269556	1	96	1	2883	0		1	B5DF46
GO:0009298	GDP-mannose biosynthetic process	BP	0.0332986	0.269556	1	96	1	2883	0		1	B5DF46
GO:0019079	viral genome replication	BP	0.0332986	0.269556	1	96	1	2883	0		1	D3ZF11
GO:0043154	negative regulation of cysteine-type endopeptidase activity involved in apoptotic process	BP	0.0332986	0.269556	1	96	1	2883	0		1	D3ZF11
GO:0004356	glutamate-ammonia ligase activity	MF	0.0332986	0.269556	1	96	1	2883	0		1	P09606
GO:0006542	glutamine biosynthetic process	BP	0.0332986	0.269556	1	96	1	2883	0		1	P09606
GO:0050518	2-C-methyl-D-erythritol 4-phosphate cytidylyltransferase activity	MF	0.0332986	0.269556	1	96	1	2883	0		1	Q5S6T3
GO:0051336	regulation of hydrolase activity	BP	0.0414908	0.269556	2	96	10	2883	0		2	A0A0G2JW85 D3ZF11
GO:0004866	endopeptidase inhibitor activity	MF	0.0484332	0.269556	3	96	25	2883	0		3	A0A0G2K926 M0RBF1 Q03626
GO:0030234	enzyme regulator activity	MF	0.0535189	0.269556	5	96	62	2883	0		5	A0A0G2K7G2 A0A0G2K926 B1WBX6 M0RBF1 Q03626
GO:0016879	ligase activity, forming carbon-nitrogen bonds	MF	0.0582914	0.269556	2	96	12	2883	0		2	P09606 Q5U2N0
GO:0098772	molecular function regulator	MF	0.0645483	0.269556	6	96	86	2883	0		6	A0A0G2K7G2 A0A0G2K926 B1WBX6 F1M8L9 M0RBF1 Q03626
GO:0008757	S-adenosylmethionine-dependent methyltransferase activity	MF	0.0654997	0.269556	1	96	2	2883	0		1	A0A0G2K2B6
GO:0071986	Ragulator complex	CC	0.0654997	0.269556	1	96	2	2883	0		1	D3ZF11
GO:0031419	cobalamin binding	MF	0.0654997	0.269556	1	96	2	2883	0		1	D3ZKG1
GO:0004714	transmembrane receptor protein tyrosine kinase activity	MF	0.0654997	0.269556	1	96	2	2883	0		1	E7CXR8
GO:0003883	CTP synthase activity	MF	0.0654997	0.269556	1	96	2	2883	0		1	Q5U2N0
GO:0006897	endocytosis	BP	0.0654997	0.269556	1	96	2	2883	0		1	Q6P756
GO:0008009	chemokine activity	MF	0.0654997	0.269556	1	96	2	2883	0		1	Q99ME0
GO:0008081	phosphoric diester hydrolase activity	MF	0.0674302	0.274858	2	96	13	2883	0		2	A0A0G2K876 A0A0G2K9B2
GO:0003995	acyl-CoA dehydrogenase activity	MF	0.0770062	0.302373	2	96	14	2883	0		2	A0A0A0MY00 P12007
GO:0048523	negative regulation of cellular process	BP	0.0869811	0.306952	2	96	15	2883	0		2	D3ZF11 D4A871
GO:0016491	oxidoreductase activity	MF	0.0924602	0.306952	9	96	148	2883	0		9	A0A0A0MY00 A0A0A1G491 A0A0G2K0Z7 A0A0G2K1W9 B4F768 D3ZIE9 D3ZVS2 P12007 Q68FT3
GO:0008236	serine-type peptidase activity	MF	0.0951584	0.306952	3	96	33	2883	0		3	A0A0G2JTX5 G3V7H3 Q9EPB1
GO:0008360	regulation of cell shape	BP	0.0966389	0.306952	1	96	3	2883	0		1	A0A096MIZ1
GO:0004114	3,5-cyclic-nucleotide phosphodiesterase activity	MF	0.0966389	0.306952	1	96	3	2883	0		1	A0A0G2K876
GO:0007169	transmembrane receptor protein tyrosine kinase signaling pathway	BP	0.0966389	0.306952	1	96	3	2883	0		1	E7CXR8
GO:0008299	isoprenoid biosynthetic process	BP	0.0966389	0.306952	1	96	3	2883	0		1	Q5S6T3
GO:0007160	cell-matrix adhesion	BP	0.0966389	0.306952	1	96	3	2883	0		1	Q5XII0
GO:0005096	GTPase activator activity	MF	0.118942	0.358502	2	96	18	2883	0		2	A0A0G2K7G2 B1WBX6
GO:0003810	protein-glutamine gamma-glutamyltransferase activity	MF	0.126751	0.361663	1	96	4	2883	0		1	P23606
GO:0018149	peptide cross-linking	BP	0.126751	0.361663	1	96	4	2883	0		1	P23606
GO:0008152	metabolic process	BP	0.143691	0.379629	39	96	957	2883	0		39	A0A0A0MY00 A0A0A1G491 A0A0G2JTX5 A0A0G2JUN8 A0A0G2K0Z7 A0A0G2K1W9 A0A0G2K2Q2 A0A0G2K9B2 A0A0G2KB56 A2VD07 B0BNC9 B1WBN3 B2GV06 B4F768 B5DF46 D3ZF11 D3ZIE9 D3ZKG1 D3ZUX7 D3ZVS2 D3ZYV4 D3ZZN3 E7CXR8 G3V7H3 G3V8U8 M0RAK2 P09606 P12007 P12785 P14604 P23606 P25409 Q499N5 Q58FK9 Q5S6T3 Q5U2N0 Q5U3Z3 Q68FT3 Q9EPB1
GO:0016459	myosin complex	CC	0.165135	0.415753	2	96	22	2883	0		2	A0A0G2JYG5 F1M8F6
GO:0051128	regulation of cellular component organization	BP	0.165135	0.415753	2	96	22	2883	0		2	A0A096MIZ1 D4A871
GO:0046906	tetrapyrrole binding	MF	0.165135	0.415753	2	96	22	2883	0		2	A2VD07 D3ZKG1
GO:0006221	pyrimidine nucleotide biosynthetic process	BP	0.184027	0.433748	1	96	6	2883	0		1	Q5U2N0
GO:0007155	cell adhesion	BP	0.189274	0.433748	2	96	24	2883	0		2	A0A0G2JV12 Q5XII0
GO:0043087	regulation of GTPase activity	BP	0.211254	0.448444	1	96	7	2883	0		1	A0A0G2JW85
GO:0005523	tropomyosin binding	MF	0.211254	0.448444	1	96	7	2883	0		1	D4A871
GO:0051694	pointed-end actin filament capping	BP	0.211254	0.448444	1	96	7	2883	0		1	D4A871
GO:0015991	ATP hydrolysis coupled proton transport	BP	0.211254	0.448444	1	96	7	2883	0		1	Q06645
GO:0044699	single-organism process	BP	0.211649	0.448444	28	96	673	2883	0		28	A0A096MIZ1 A0A0A0MY00 A0A0A1G491 A0A0G2JW85 A0A0G2JYG5 A0A0G2JYJ1 A0A0G2K0Z7 A0A0G2K1W9 A0A0G2K876 A0A0G2K9B2 A2VD07 B0BNC9 B4F768 D3ZF11 D3ZIE9 D3ZVS2 D4A871 E7CXR8 F1M8L9 F1M8Y4 P09606 P12007 P12785 Q06645 Q5S6T3 Q5U2N0 Q5U2S6 Q68FT3
GO:0003774	motor activity	MF	0.226267	0.467838	2	96	27	2883	0		2	A0A0G2JYG5 F1M8F6
GO:0044710	single-organism metabolic process	BP	0.245147	0.485754	16	96	355	2883	0		16	A0A0A0MY00 A0A0A1G491 A0A0G2K0Z7 A0A0G2K1W9 A0A0G2K9B2 A2VD07 B0BNC9 B4F768 D3ZIE9 D3ZVS2 P09606 P12007 P12785 Q5S6T3 Q5U2N0 Q68FT3
GO:0017111	nucleoside-triphosphatase activity	MF	0.250384	0.493846	5	96	96	2883	0		5	A0A0G2JYG5 A0A0H2UHM7 F1M8F6 O70595 Q6AY56
GO:0006955	immune response	BP	0.287657	0.51086	1	96	10	2883	0		1	Q99ME0
GO:0008137	NADH dehydrogenase (ubiquinone) activity	MF	0.311459	0.532848	1	96	11	2883	0		1	A0A0A1G491
GO:0031012	extracellular matrix	CC	0.311459	0.532848	1	96	11	2883	0		1	A0A0G2JV12
GO:0005506	iron ion binding	MF	0.311459	0.532848	1	96	11	2883	0		1	A2VD07
GO:0003924	GTPase activity	MF	0.313733	0.532848	2	96	34	2883	0		2	A0A0H2UHM7 Q6AY56
GO:0034654	nucleobase-containing compound biosynthetic process	BP	0.363	0.588943	2	96	38	2883	0		2	B5DF46 Q5U2N0
GO:0030246	carbohydrate binding	MF	0.378246	0.588943	1	96	14	2883	0		1	A0A0G2KB56
GO:0050794	regulation of cellular process	BP	0.406548	0.597946	11	96	248	2883	0		11	A0A096MIZ1 A0A0G2JW85 A0A0G2JYG5 A0A0G2JYJ1 A0A0G2K876 D3ZF11 D4A871 E7CXR8 F1M8L9 F1M8Y4 Q5U2S6
GO:0055085	transmembrane transport	BP	0.437188	0.617523	3	96	57	2883	0		3	G3V8G0 O70595 Q06645
GO:0004298	threonine-type endopeptidase activity	MF	0.438615	0.617523	1	96	17	2883	0		1	A0A0G2JUN8
GO:0005839	proteasome core complex	CC	0.438615	0.617523	1	96	17	2883	0		1	A0A0G2JUN8
GO:0016788	hydrolase activity, acting on ester bonds	MF	0.455812	0.637704	3	96	61	2883	0		3	A0A0G2K876 A0A0G2K9B2 B2RZA5
GO:0016874	ligase activity	MF	0.460857	0.640412	3	96	62	2883	0		3	M0R4L6 P09606 Q5U2N0
GO:0044711	single-organism biosynthetic process	BP	0.466038	0.644468	3	96	63	2883	0		3	P09606 Q5S6T3 Q5U2N0
GO:0020037	heme binding	MF	0.493177	0.663773	1	96	20	2883	0		1	A2VD07
GO:0007165	signal transduction	BP	0.49755	0.665473	8	96	178	2883	0		8	A0A0G2JW85 A0A0G2JYG5 A0A0G2JYJ1 A0A0G2K876 E7CXR8 F1M8L9 F1M8Y4 Q5U2S6
GO:0050896	response to stimulus	BP	0.556878	0.702227	9	96	211	2883	0		9	A0A0G2JW85 A0A0G2JYG5 A0A0G2JYJ1 A0A0G2K876 E7CXR8 F1M8L9 F1M8Y4 Q5U2S6 Q99ME0
GO:0005085	guanyl-nucleotide exchange factor activity	MF	0.557844	0.702227	1	96	24	2883	0		1	F1M8L9
GO:0015078	hydrogen ion transmembrane transporter activity	MF	0.557844	0.702227	1	96	24	2883	0		1	Q06645
GO:0004674	protein serine/threonine kinase activity	MF	0.587044	0.724077	1	96	26	2883	0		1	D3ZYV4
GO:0004252	serine-type endopeptidase activity	MF	0.587044	0.724077	1	96	26	2883	0		1	G3V7H3
GO:0006508	proteolysis	BP	0.599602	0.734839	5	96	121	2883	0		5	A0A0G2JTX5 A0A0G2JUN8 D3ZF11 G3V7H3 Q9EPB1
GO:0016887	ATPase activity	MF	0.60092	0.734839	1	96	27	2883	0		1	O70595
GO:0006629	lipid metabolic process	BP	0.68683	0.823427	2	96	51	2883	0		2	A0A0G2K9B2 Q5S6T3
GO:0006811	ion transport	BP	0.700683	0.833034	2	96	54	2883	0		2	G3V8G0 Q06645
GO:0065008	regulation of biological quality	BP	0.719588	0.835652	2	96	58	2883	0		2	A0A096MIZ1 D4A871
GO:0016787	hydrolase activity	MF	0.737838	0.844371	13	96	344	2883	0		13	A0A0G2JTX5 A0A0G2JUN8 A0A0G2JYG5 A0A0G2K876 A0A0G2K9B2 A0A0H2UHM7 B2RZA5 F1M8F6 G3V7H3 O70595 Q6AY56 Q8VI04 Q9EPB1
GO:0035556	intracellular signal transduction	BP	0.787394	0.889195	4	96	112	2883	0		4	A0A0G2JW85 F1M8L9 F1M8Y4 Q5U2S6
GO:0070011	peptidase activity, acting on L-amino acid peptides	MF	0.79545	0.895928	4	96	117	2883	0		4	A0A0G2JTX5 A0A0G2JUN8 G3V7H3 Q9EPB1

## Sheet: HG vs. Con._up_pro_GO
GO_ID	GO_Term	GO_Class	Pvalue	AdjustedPv	x	n	y	N	Up	Up_Prot_names	Down	Down_Prot_names
GO:0006631	fatty acid metabolic process	BP	2.15793e-05	0.0126886	5	104	11	2883	5	F1LQC1 F1M9A7 P07896 Q64428 Q920F5	0
GO:0004749	ribose phosphate diphosphokinase activity	MF	4.56445e-05	0.0134195	3	104	3	2883	3	A0A0G2JSV3 G3V7B5 O08618	0
GO:0032787	monocarboxylic acid metabolic process	BP	8.89349e-05	0.0174312	6	104	22	2883	6	C7C5T2 F1LQC1 F1M9A7 P07896 Q64428 Q920F5	0
GO:0044255	cellular lipid metabolic process	BP	0.000127984	0.0188137	7	104	33	2883	7	A0A0G2JUN5 D4A604 F1LQC1 F1M9A7 P07896 Q64428 Q920F5	0
GO:0006629	lipid metabolic process	BP	0.000384099	0.0376417	8	104	51	2883	8	A0A0G2JUN5 D4A604 F1LQC1 F1M9A7 G3V8R5 P07896 Q64428 Q920F5	0
GO:0016042	lipid catabolic process	BP	0.000842841	0.0707986	3	104	6	2883	3	F1LQC1 F1M9A7 G3V8R5	0
GO:0003729	mRNA binding	MF	0.00128923	0.08423	2	104	2	2883	2	B4F764 D3ZFB2	0
GO:0005777	peroxisome	CC	0.0022381	0.100933	3	104	8	2883	3	F1LQC1 F1M9A7 Q4KM24	0
GO:0042157	lipoprotein metabolic process	BP	0.0022381	0.100933	3	104	8	2883	3	D4A604 P02651 P04639	0
GO:0030258	lipid modification	BP	0.00326953	0.100933	3	104	9	2883	3	A0A0G2JUN5 F1LQC1 F1M9A7	0
GO:0000287	magnesium ion binding	MF	0.00330946	0.100933	4	104	18	2883	4	A0A0G2JSV3 G3V7B5 O08618 Q6AYP7	0
GO:0003997	acyl-CoA oxidase activity	MF	0.00377641	0.100933	2	104	3	2883	2	F1LQC1 F1M9A7	0
GO:0006635	fatty acid beta-oxidation	BP	0.00377641	0.100933	2	104	3	2883	2	F1LQC1 F1M9A7	0
GO:0044712	single-organism catabolic process	BP	0.00708013	0.16679	4	104	22	2883	4	C7C5T2 F1LQC1 F1M9A7 G3V8R5	0
GO:0003857	3-hydroxyacyl-CoA dehydrogenase activity	MF	0.00737505	0.16679	2	104	4	2883	2	P07896 Q64428	0
GO:0007155	cell adhesion	BP	0.00973129	0.204357	4	104	24	2883	4	A0A0G2K3I3 B2RYN9 F1LYX9 F1M4I1	0
GO:0003995	acyl-CoA dehydrogenase activity	MF	0.0124213	0.221325	3	104	14	2883	3	B3DMA2 F1LQC1 F1M9A7	0
GO:0016616	oxidoreductase activity, acting on the CH-OH group of donors, NAD or NADP as acceptor	MF	0.0124213	0.221325	3	104	14	2883	3	A0A0G2K1S6 P07896 Q64428	0
GO:0007156	homophilic cell adhesion via plasma membrane adhesion molecules	BP	0.0175834	0.240072	2	104	6	2883	2	A0A0G2K3I3 F1LYX9	0
GO:0006397	mRNA processing	BP	0.0175834	0.240072	2	104	6	2883	2	B4F764 D3ZFB2	0
GO:0051015	actin filament binding	MF	0.0240423	0.240072	2	104	7	2883	2	B2RYN9 F1M4I1	0
GO:0005578	proteinaceous extracellular matrix	CC	0.0240423	0.240072	2	104	7	2883	2	D3Z952 G3V7X5	0
GO:0006869	lipid transport	BP	0.0240423	0.240072	2	104	7	2883	2	P02651 P04639	0
GO:0016021	integral component of membrane	CC	0.0274029	0.240072	10	104	134	2883	10	A0A0G2JSX5 D3ZHR2 D4A604 G3V824 P08592 P16970 P48548 Q4KM24 Q5U2U4 Q9ET45	0
GO:0004872	receptor activity	MF	0.0290224	0.240072	3	104	19	2883	3	A0A0G2JSX5 O70513 P48548	0
GO:0044281	small molecule metabolic process	BP	0.0307198	0.240072	10	104	138	2883	10	A0A0G2JSV3 C7C5T2 F1LQC1 F1M9A7 G3V7B5 G3V8R5 O08618 P07896 Q64428 Q920F5	0
GO:0009056	catabolic process	BP	0.0341453	0.240072	6	104	68	2883	6	C7C5T2 F1LQC1 F1M9A7 G3V8R5 Q00981 Q63530	0
GO:0031083	BLOC-1 complex	CC	0.0360735	0.240072	1	104	1	2883	1	B2GV52	0
GO:0005849	mRNA cleavage factor complex	CC	0.0360735	0.240072	1	104	1	2883	1	B4F764	0
GO:0006378	mRNA polyadenylation	BP	0.0360735	0.240072	1	104	1	2883	1	B4F764	0
GO:0005685	U1 snRNP	CC	0.0360735	0.240072	1	104	1	2883	1	D3ZFB2	0
GO:0006376	mRNA splice site selection	BP	0.0360735	0.240072	1	104	1	2883	1	D3ZFB2	0
GO:0004677	DNA-dependent protein kinase activity	MF	0.0360735	0.240072	1	104	1	2883	1	D3ZTN0	0
GO:0008203	cholesterol metabolic process	BP	0.0360735	0.240072	1	104	1	2883	1	G3V8R5	0
GO:0007276	gamete generation	BP	0.0360735	0.240072	1	104	1	2883	1	M0RA15	0
GO:0004096	catalase activity	MF	0.0360735	0.240072	1	104	1	2883	1	P04762	0
GO:0016559	peroxisome fission	BP	0.0360735	0.240072	1	104	1	2883	1	Q4KM24	0
GO:0003756	protein disulfide isomerase activity	MF	0.0360735	0.240072	1	104	1	2883	1	Q8R4A1	0
GO:0050080	malonyl-CoA decarboxylase activity	MF	0.0360735	0.240072	1	104	1	2883	1	Q920F5	0
GO:0099600	transmembrane receptor activity	MF	0.039322	0.256904	2	104	9	2883	2	A0A0G2JSX5 P48548	0
GO:0005576	extracellular region	CC	0.0403611	0.260795	5	104	53	2883	5	D3Z952 G3V7X5 P02651 P04639 P06238	0
GO:0006396	RNA processing	BP	0.0426755	0.272752	3	104	22	2883	3	A0A0G2JUA6 B4F764 D3ZFB2	0
GO:0044428	nuclear part	CC	0.0573315	0.33067	2	104	11	2883	2	B4F764 D3ZFB2	0
GO:0004866	endopeptidase inhibitor activity	MF	0.0589956	0.33067	3	104	25	2883	3	P06238 P08592 Q6IRS6	0
GO:0019637	organophosphate metabolic process	BP	0.0632758	0.33067	6	104	79	2883	6	A0A0G2JSV3 A0A0G2JUN5 C7C5T2 D4A604 G3V7B5 O08618	0
GO:0046488	phosphatidylinositol metabolic process	BP	0.0672154	0.33067	2	104	12	2883	2	A0A0G2JUN5 D4A604	0
GO:1901681	sulfur compound binding	MF	0.0672154	0.33067	2	104	12	2883	2	P08592 P11030	0
GO:0004930	G-protein coupled receptor activity	MF	0.0708578	0.33067	1	104	2	2883	1	A0A0G2JSX5	0
GO:0001527	microfibril	CC	0.0708578	0.33067	1	104	2	2883	1	D3Z952	0
GO:0016255	attachment of GPI anchor to protein	BP	0.0708578	0.33067	1	104	2	2883	1	D4A604	0
GO:0008201	heparin binding	MF	0.0708578	0.33067	1	104	2	2883	1	P08592	0
GO:0005242	inward rectifier potassium channel activity	MF	0.0708578	0.33067	1	104	2	2883	1	P48548	0
GO:0033743	peptide-methionine (R)-S-oxide reductase activity	MF	0.0708578	0.33067	1	104	2	2883	1	Q4FZX5	0
GO:0005779	integral component of peroxisomal membrane	CC	0.0708578	0.33067	1	104	2	2883	1	Q4KM24	0
GO:0043065	positive regulation of apoptotic process	BP	0.0708578	0.33067	1	104	2	2883	1	Q9ET45	0
GO:0016020	membrane	CC	0.0742298	0.340675	17	104	305	2883	17	A0A0G2JSX5 A0A0G2JXG3 A0A0G2K3I3 D3ZHR2 D4A604 F1LYX9 G3V824 O70513 P08592 P16970 P48548 P61954 Q07969 Q4KM24 Q5U2U4 Q920Q0 Q9ET45	0
GO:0044711	single-organism biosynthetic process	BP	0.0747399	0.340675	5	104	63	2883	5	A0A0G2JSV3 D4A604 G3V7B5 O08618 Q920F5	0
GO:0090407	organophosphate biosynthetic process	BP	0.0820239	0.341035	4	104	46	2883	4	A0A0G2JSV3 D4A604 G3V7B5 O08618	0
GO:0008234	cysteine-type peptidase activity	MF	0.0846062	0.341035	3	104	29	2883	3	F1LM09 Q00981 Q4V8N0	0
GO:0044421	extracellular region part	CC	0.0846062	0.341035	3	104	29	2883	3	D3Z952 G3V7X5 P06238	0
GO:0016791	phosphatase activity	MF	0.0846062	0.341035	3	104	29	2883	3	D3ZRM0 F1M951 Q6AYP7	0
GO:0043231	intracellular membrane-bounded organelle	CC	0.0868822	0.341035	11	104	177	2883	11	B2GV52 B4F764 D3ZFB2 D3ZTN0 D4A604 F1LQC1 F1M9A7 Q496Z1 Q4KM24 Q8R4A1 Q9ET45	0
GO:0044699	single-organism process	BP	0.088146	0.341035	32	104	673	2883	32	A0A0G2JSV3 A0A0G2JSX5 A0A0G2JTR4 A0A0G2JUN5 A0A0G2K1S6 A0A0G2K3Z3 A0A2X0SFF1 B0BNK1 B3DMA2 C7C5T2 D4A604 D4A6C5 D4ABM3 F1LQC1 F1M9A7 G3V7B5 G3V7X5 G3V8R5 M0RA15 O08618 P02651 P04639 P04762 P07896 P61954 P63170 Q4FZX5 Q64428 Q8R4A1 Q920F5 Q920Q0 Q9ET45	0
GO:0008152	metabolic process	BP	0.0906495	0.341035	43	104	957	2883	43	A0A0A6YYM0 A0A0G2JSV3 A0A0G2JUA6 A0A0G2JUN5 A0A0G2K1S6 A0A0G2K2U7 A0A0H2UHQ0 A0A2X0SFF1 B3DMA2 B4F764 C7C5T2 D3ZFB2 D3ZRM0 D3ZTN0 D4A604 F1LM09 F1LQ55 F1LQC1 F1M951 F1M9A7 G3V6Y6 G3V7B5 G3V8R5 M0RAQ6 O08618 P02651 P04639 P04762 P07896 P23965 P62845 Q00981 Q4FZX5 Q4V8N0 Q60587 Q62651 Q63530 Q64428 Q6GMM8 Q8R4A1 Q920F5 Q9ES71 Q9WVJ6	0
GO:1901575	organic substance catabolic process	BP	0.091895	0.341035	5	104	67	2883	5	C7C5T2 F1LQC1 F1M9A7 G3V8R5 Q00981	0
GO:0012505	endomembrane system	CC	0.0926913	0.341035	4	104	48	2883	4	B2GV52 D4A604 Q496Z1 Q8R4A1	0
GO:0004471	malate dehydrogenase (decarboxylating) (NAD+) activity	MF	0.104399	0.341035	1	104	3	2883	1	A0A0G2K1S6	0
GO:0003872	6-phosphofructokinase activity	MF	0.104399	0.341035	1	104	3	2883	1	C7C5T2	0
GO:0006303	double-strand break repair via nonhomologous end joining	BP	0.104399	0.341035	1	104	3	2883	1	D3ZTN0	0
GO:0042765	GPI-anchor transamidase complex	CC	0.104399	0.341035	1	104	3	2883	1	D4A604	0
GO:0030286	dynein complex	CC	0.104399	0.341035	1	104	3	2883	1	P63170	0
GO:0008253	5-nucleotidase activity	MF	0.104399	0.341035	1	104	3	2883	1	Q6AYP7	0
GO:0008360	regulation of cell shape	BP	0.104399	0.341035	1	104	3	2883	1	Q920Q0	0
GO:0006470	protein dephosphorylation	BP	0.111427	0.359995	2	104	16	2883	2	D3ZRM0 F1M951	0
GO:0008610	lipid biosynthetic process	BP	0.111427	0.359995	2	104	16	2883	2	D4A604 Q920F5	0
GO:0044425	membrane part	CC	0.118875	0.366547	11	104	185	2883	11	A0A0G2JSX5 D3ZHR2 D4A604 G3V824 P08592 P16970 P48548 P61954 Q4KM24 Q5U2U4 Q9ET45	0
GO:0009165	nucleotide biosynthetic process	BP	0.122051	0.366547	3	104	34	2883	3	A0A0G2JSV3 G3V7B5 O08618	0
GO:0007186	G-protein coupled receptor signaling pathway	BP	0.123423	0.366547	2	104	17	2883	2	A0A0G2JSX5 P61954	0
GO:0005089	Rho guanyl-nucleotide exchange factor activity	MF	0.123423	0.366547	2	104	17	2883	2	A0A0G2JTR4 A0A2X0SFF1	0
GO:0035023	regulation of Rho protein signal transduction	BP	0.123423	0.366547	2	104	17	2883	2	A0A0G2JTR4 A0A2X0SFF1	0
GO:0004721	phosphoprotein phosphatase activity	MF	0.123423	0.366547	2	104	17	2883	2	D3ZRM0 F1M951	0
GO:0098772	molecular function regulator	MF	0.128131	0.366547	6	104	86	2883	6	A0A0G2JTR4 A0A2X0SFF1 P06238 P08592 Q66H91 Q6IRS6	0
GO:0006813	potassium ion transport	BP	0.13674	0.366547	1	104	4	2883	1	P48548	0
GO:0016272	prefoldin complex	CC	0.13674	0.366547	1	104	4	2883	1	Q6MGC4	0
GO:0006633	fatty acid biosynthetic process	BP	0.13674	0.366547	1	104	4	2883	1	Q920F5	0
GO:0003810	protein-glutamine gamma-glutamyltransferase activity	MF	0.13674	0.366547	1	104	4	2883	1	Q9WVJ6	0
GO:0018149	peptide cross-linking	BP	0.13674	0.366547	1	104	4	2883	1	Q9WVJ6	0
GO:0009117	nucleotide metabolic process	BP	0.141364	0.366547	4	104	56	2883	4	A0A0G2JSV3 C7C5T2 G3V7B5 O08618	0
GO:0036459	thiol-dependent ubiquitinyl hydrolase activity	MF	0.161046	0.3857	2	104	20	2883	2	F1LM09 Q00981	0
GO:0044763	single-organism cellular process	BP	0.164512	0.3857	23	104	480	2883	23	A0A0G2JSV3 A0A0G2JSX5 A0A0G2JTR4 A0A0G2JUN5 A0A0G2K3Z3 A0A2X0SFF1 B0BNK1 C7C5T2 D4A604 D4A6C5 D4ABM3 F1LQC1 F1M9A7 G3V7B5 G3V7X5 O08618 P07896 P61954 P63170 Q64428 Q920F5 Q920Q0 Q9ET45	0
GO:0046854	phosphatidylinositol phosphorylation	BP	0.167924	0.3857	1	104	5	2883	1	A0A0G2JUN5	0
GO:0017048	Rho GTPase binding	MF	0.167924	0.3857	1	104	5	2883	1	D4ABM3	0
GO:0005581	collagen trimer	CC	0.167924	0.3857	1	104	5	2883	1	F1LRJ1	0
GO:0008184	glycogen phosphorylase activity	MF	0.167924	0.3857	1	104	5	2883	1	G3V6Y6	0
GO:0005834	heterotrimeric G-protein complex	CC	0.167924	0.3857	1	104	5	2883	1	P61954	0
GO:0005975	carbohydrate metabolic process	BP	0.168861	0.386344	4	104	60	2883	4	A0A0H2UHQ0 C7C5T2 G3V6Y6 M0RAQ6	0
GO:0003779	actin binding	MF	0.173362	0.393545	3	104	40	2883	3	B2RYN9 D4ABM3 F1M4I1	0
GO:0008138	protein tyrosine/serine/threonine phosphatase activity	MF	0.197992	0.431182	1	104	6	2883	1	D3ZRM0	0
GO:0000062	fatty-acyl-CoA binding	MF	0.197992	0.431182	1	104	6	2883	1	P11030	0
GO:0004843	thiol-dependent ubiquitin-specific protease activity	MF	0.197992	0.431182	1	104	6	2883	1	Q00981	0
GO:0004871	signal transducer activity	MF	0.20042	0.434859	2	104	23	2883	2	A0A0G2JSX5 P61954	0
GO:0044248	cellular catabolic process	BP	0.219968	0.465602	3	104	45	2883	3	F1LQC1 F1M9A7 Q00981	0
GO:0004867	serine-type endopeptidase inhibitor activity	MF	0.226984	0.465602	1	104	7	2883	1	P08592	0
GO:0004869	cysteine-type endopeptidase inhibitor activity	MF	0.226984	0.465602	1	104	7	2883	1	Q6IRS6	0
GO:0005783	endoplasmic reticulum	CC	0.227258	0.465602	2	104	25	2883	2	D4A604 Q8R4A1	0
GO:0050662	coenzyme binding	MF	0.249069	0.501347	3	104	48	2883	3	A0A0G2K1S6 B3DMA2 P11030	0
GO:0016887	ATPase activity	MF	0.25434	0.501347	2	104	27	2883	2	D3ZHR2 P16970	0
GO:0030133	transport vesicle	CC	0.254937	0.501347	1	104	8	2883	1	B2GV52	0
GO:0005044	scavenger receptor activity	MF	0.254937	0.501347	1	104	8	2883	1	O70513	0
GO:0008641	small protein activating enzyme activity	MF	0.254937	0.501347	1	104	8	2883	1	Q5M7A4	0
GO:0044710	single-organism metabolic process	BP	0.261538	0.50922	17	104	355	2883	17	A0A0G2JSV3 A0A0G2JUN5 A0A0G2K1S6 B3DMA2 C7C5T2 D4A604 F1LQC1 F1M9A7 G3V7B5 G3V8R5 O08618 P04762 P07896 Q4FZX5 Q64428 Q8R4A1 Q920F5	0
GO:1901360	organic cyclic compound metabolic process	BP	0.273294	0.529554	9	104	165	2883	9	A0A0G2JSV3 A0A0G2JUA6 B4F764 C7C5T2 D3ZFB2 D3ZTN0 G3V7B5 G3V8R5 O08618	0
GO:0016788	hydrolase activity, acting on ester bonds	MF	0.279821	0.529554	4	104	61	2883	4	D3ZRM0 F1M951 G3V8R5 Q6AYP7	0
GO:0005201	extracellular matrix structural constituent	MF	0.281889	0.529554	1	104	9	2883	1	F1LRJ1	0
GO:0004725	protein tyrosine phosphatase activity	MF	0.281889	0.529554	1	104	9	2883	1	F1M951	0
GO:0016298	lipase activity	MF	0.281889	0.529554	1	104	9	2883	1	G3V8R5	0
GO:0030234	enzyme regulator activity	MF	0.283255	0.530427	4	104	62	2883	4	P06238 P08592 Q66H91 Q6IRS6	0
GO:0008092	cytoskeletal protein binding	MF	0.294949	0.547098	4	104	65	2883	4	B2RYN9 D4ABM3 F1M4I1 Q5M7W5	0
GO:0005794	Golgi apparatus	CC	0.307875	0.562535	1	104	10	2883	1	Q496Z1	0
GO:0008270	zinc ion binding	MF	0.314103	0.562535	6	104	117	2883	6	A0A0G2JTB5 A0A0G2K850 A0A0G2K8R3 Q63530 Q6AXU4 Q6P792	0
GO:0006139	nucleobase-containing compound metabolic process	BP	0.318473	0.562535	8	104	147	2883	8	A0A0G2JSV3 A0A0G2JUA6 B4F764 C7C5T2 D3ZFB2 D3ZTN0 G3V7B5 O08618	0
GO:0016491	oxidoreductase activity	MF	0.328034	0.562535	8	104	148	2883	8	A0A0G2K1S6 B3DMA2 F1LQC1 F1M9A7 P04762 P07896 Q4FZX5 Q64428	0
GO:0006096	glycolytic process	BP	0.332929	0.562535	1	104	11	2883	1	C7C5T2	0
GO:0007017	microtubule-based process	BP	0.332929	0.562535	1	104	11	2883	1	P63170	0
GO:0046872	metal ion binding	MF	0.366938	0.596496	14	104	298	2883	14	A0A0G2JSV3 A0A0G2JTB5 A0A0G2K3I3 A0A0G2K850 A0A0G2K8R3 F1LYX9 G3V7B5 G3V7X5 O08618 P08592 Q63530 Q6AXU4 Q6AYP7 Q6P792	0
GO:0044446	intracellular organelle part	CC	0.367405	0.596496	8	104	152	2883	8	A0A0G2K484 B4F764 D3ZFB2 D3ZLC1 D4A604 P63170 Q4KM24 Q9ET45	0
GO:0030246	carbohydrate binding	MF	0.402827	0.612048	1	104	14	2883	1	P11762	0
GO:0051082	unfolded protein binding	MF	0.402827	0.612048	1	104	14	2883	1	Q6MGC4	0
GO:0055114	oxidation-reduction process	BP	0.407441	0.616955	9	104	180	2883	9	A0A0G2K1S6 B3DMA2 F1LQC1 F1M9A7 P04762 P07896 Q4FZX5 Q64428 Q8R4A1	0
GO:0071704	organic substance metabolic process	BP	0.408156	0.616955	29	104	692	2883	29	A0A0G2JSV3 A0A0G2JUA6 A0A0G2JUN5 A0A0H2UHQ0 A0A2X0SFF1 B4F764 C7C5T2 D3ZFB2 D3ZRM0 D3ZTN0 D4A604 F1LM09 F1LQC1 F1M951 F1M9A7 G3V6Y6 G3V7B5 G3V8R5 M0RAQ6 O08618 P02651 P04639 P07896 P62845 Q00981 Q4V8N0 Q64428 Q920F5 Q9WVJ6	0
GO:1902494	catalytic complex	CC	0.443672	0.643397	3	104	54	2883	3	D4A604 P61954 P63170	0
GO:0043229	intracellular organelle	CC	0.444264	0.643397	15	104	334	2883	15	A0A0G2K484 B2GV52 B4F764 D3ZFB2 D3ZLC1 D3ZTN0 D4A604 F1LQC1 F1M9A7 P62845 P63170 Q496Z1 Q4KM24 Q8R4A1 Q9ET45	0
GO:0051287	NAD binding	MF	0.445344	0.643397	1	104	16	2883	1	A0A0G2K1S6	0
GO:0016579	protein deubiquitination	BP	0.445344	0.643397	1	104	16	2883	1	F1LM09	0
GO:0015631	tubulin binding	MF	0.445344	0.643397	1	104	16	2883	1	Q5M7W5	0
GO:0044430	cytoskeletal part	CC	0.465034	0.66592	3	104	58	2883	3	A0A0G2K484 D3ZLC1 P63170	0
GO:0051716	cellular response to stimulus	BP	0.476834	0.677193	9	104	187	2883	9	A0A0G2JSX5 A0A0G2JTR4 A0A0G2K3Z3 A0A2X0SFF1 B0BNK1 D3ZTN0 D4A6C5 G3V7X5 P61954	0
GO:0005615	extracellular space	CC	0.484861	0.677193	1	104	18	2883	1	P06238	0
GO:0005096	GTPase activator activity	MF	0.484861	0.677193	1	104	18	2883	1	Q66H91	0
GO:0044238	primary metabolic process	BP	0.493646	0.684584	27	104	655	2883	27	A0A0G2JSV3 A0A0G2JUA6 A0A0G2JUN5 A0A0H2UHQ0 A0A2X0SFF1 B4F764 C7C5T2 D3ZFB2 D3ZRM0 D3ZTN0 D4A604 F1LM09 F1LQC1 F1M951 F1M9A7 G3V6Y6 G3V7B5 G3V8R5 M0RAQ6 O08618 P07896 P62845 Q00981 Q4V8N0 Q64428 Q920F5 Q9WVJ6	0
GO:0005882	intermediate filament	CC	0.503561	0.685402	1	104	19	2883	1	D3ZLC1	0
GO:0005634	nucleus	CC	0.507719	0.689467	3	104	65	2883	3	B4F764 D3ZFB2 D3ZTN0	0
GO:0046914	transition metal ion binding	MF	0.512703	0.69463	7	104	141	2883	7	A0A0G2JTB5 A0A0G2K850 A0A0G2K8R3 P08592 Q63530 Q6AXU4 Q6P792	0
GO:0050660	flavin adenine dinucleotide binding	MF	0.521588	0.697031	1	104	20	2883	1	B3DMA2	0
GO:0020037	heme binding	MF	0.521588	0.697031	1	104	20	2883	1	P04762	0
GO:0043234	protein complex	CC	0.528081	0.697779	8	104	167	2883	8	A0A0G2K484 B2GV52 B4F764 D4A604 F1LRJ1 P61954 P63170 Q6MGC4	0
GO:0090304	nucleic acid metabolic process	BP	0.530894	0.699923	4	104	79	2883	4	A0A0G2JUA6 B4F764 D3ZFB2 D3ZTN0	0
GO:0007264	small GTPase mediated signal transduction	BP	0.550968	0.721535	4	104	86	2883	4	A0A0G2JTR4 A0A0G2K3Z3 A0A2X0SFF1 B0BNK1	0
GO:0016459	myosin complex	CC	0.55572	0.722927	1	104	22	2883	1	A0A0G2K484	0
GO:0071702	organic substance transport	BP	0.569036	0.737411	4	104	91	2883	4	A0A0G2KA50 P02651 P04639 Q5U2U4	0
GO:0003824	catalytic activity	MF	0.581851	0.741231	36	104	913	2883	36	A0A0A6YYM0 A0A0G2JSV3 A0A0G2K1S6 A0A0G2K484 A0A0H2UHQ0 A0A1W2Q618 A0A2X0SFF1 B3DMA2 C7C5T2 D3ZHR2 D3ZRM0 D3ZTN0 F1LM09 F1LQC1 F1M951 F1M9A7 G3V6Y6 G3V7B5 G3V8R5 O08618 P04762 P07896 P16970 P23965 Q00981 Q4FZX5 Q4V8N0 Q5M7A4 Q62651 Q64428 Q6AYP7 Q6GMM8 Q80Z30 Q8R4A1 Q920F5 Q9WVJ6	0
GO:0006511	ubiquitin-dependent protein catabolic process	BP	0.587438	0.741231	1	104	24	2883	1	Q00981	0
GO:0006457	protein folding	BP	0.587438	0.741231	1	104	24	2883	1	Q6MGC4	0
GO:0030036	actin cytoskeleton organization	BP	0.602446	0.755305	1	104	25	2883	1	D4ABM3	0
GO:0008289	lipid binding	MF	0.654331	0.804947	2	104	40	2883	2	P02651 P04639	0
GO:0007165	signal transduction	BP	0.654362	0.804947	8	104	178	2883	8	A0A0G2JSX5 A0A0G2JTR4 A0A0G2K3Z3 A0A2X0SFF1 B0BNK1 D4A6C5 G3V7X5 P61954	0
GO:0044424	intracellular part	CC	0.666322	0.816244	18	104	442	2883	18	A0A0G2K484 B2GV52 B4F764 D3ZFB2 D3ZLC1 D3ZTN0 D4A604 F1LQC1 F1M9A7 G3V824 P61954 P62845 P63170 Q496Z1 Q4KM24 Q6AYP7 Q8R4A1 Q9ET45	0
GO:0006796	phosphate-containing compound metabolic process	BP	0.678549	0.827774	9	104	206	2883	9	A0A0G2JSV3 A0A0G2JUN5 A0A2X0SFF1 C7C5T2 D3ZRM0 D4A604 F1M951 G3V7B5 O08618	0
GO:0009987	cellular process	BP	0.713325	0.8642	35	104	909	2883	35	A0A0G2JSV3 A0A0G2JSX5 A0A0G2JTR4 A0A0G2JUA6 A0A0G2JUN5 A0A0G2K3Z3 A0A2X0SFF1 B0BNK1 B4F764 C7C5T2 D3ZFB2 D3ZRM0 D3ZTN0 D4A604 D4A6C5 D4ABM3 F1LM09 F1LQC1 F1M951 F1M9A7 G3V7B5 G3V7X5 O08618 P07896 P61954 P62845 P63170 Q00981 Q4KM24 Q64428 Q6MGC4 Q920F5 Q920Q0 Q9ET45 Q9WVJ6	0
GO:0033036	macromolecule localization	BP	0.776887	0.91362	4	104	96	2883	4	A0A0G2KA50 P02651 P04639 Q5U2U4	0
GO:0044237	cellular metabolic process	BP	0.799747	0.932407	22	104	568	2883	22	A0A0G2JSV3 A0A0G2JUA6 A0A0G2JUN5 A0A2X0SFF1 B4F764 C7C5T2 D3ZFB2 D3ZRM0 D3ZTN0 D4A604 F1LM09 F1LQC1 F1M951 F1M9A7 G3V7B5 O08618 P07896 P62845 Q00981 Q64428 Q920F5 Q9WVJ6	0
GO:0005622	intracellular	CC	0.803758	0.934012	19	104	487	2883	19	A0A0G2K484 B2GV52 B4F764 D3ZFB2 D3ZLC1 D3ZTN0 D4A604 F1LQC1 F1M9A7 G3V824 P61954 P62845 P63170 Q00981 Q496Z1 Q4KM24 Q6AYP7 Q8R4A1 Q9ET45	0
GO:0006810	transport	BP	0.821086	0.950391	9	104	219	2883	9	A0A0G2KA50 D3ZHR2 G3V824 P02651 P04639 P16970 P48548 Q496Z1 Q5U2U4	0
GO:0050794	regulation of cellular process	BP	0.843633	0.972659	10	104	248	2883	10	A0A0G2JSX5 A0A0G2JTR4 A0A0G2K3Z3 A0A2X0SFF1 B0BNK1 D4A6C5 G3V7X5 P61954 Q920Q0 Q9ET45	0
GO:0044444	cytoplasmic part	CC	0.853858	0.980602	9	104	222	2883	9	B2GV52 D4A604 F1LQC1 F1M9A7 P62845 Q496Z1 Q4KM24 Q8R4A1 Q9ET45	0
GO:0005737	cytoplasm	CC	0.87323	0.997707	11	104	278	2883	11	B2GV52 D4A604 F1LQC1 F1M9A7 G3V824 P62845 Q496Z1 Q4KM24 Q6AYP7 Q8R4A1 Q9ET45	0
GO:0016772	transferase activity, transferring phosphorus-containing groups	MF	1	1	6	104	163	2883	6	A0A0G2JSV3 A0A2X0SFF1 C7C5T2 D3ZTN0 G3V7B5 O08618	0
GO:0032991	macromolecular complex	CC	1	1	10	104	268	2883	10	A0A0G2K484 B2GV52 B4F764 D3ZFB2 D4A604 F1LRJ1 P61954 P62845 P63170 Q6MGC4	0
GO:0003774	motor activity	MF	1	1	1	104	27	2883	1	A0A0G2K484	0

## Sheet: EMPA vs. HG_down_pro_GO
GO_ID	GO_Term	GO_Class	Pvalue	AdjustedPv	x	n	y	N	Up	Up_Prot_names	Down	Down_Prot_names
GO:0098772	molecular function regulator	MF	0.00735312	0.350238	3	14	86	2883	0		3	A0A0G2K9N2 F1MAA3 P06238
GO:0004576	oligosaccharyl transferase activity	MF	0.0192931	0.350238	1	14	4	2883	0		1	A0A0G2JWH5
GO:0003810	protein-glutamine gamma-glutamyltransferase activity	MF	0.0192931	0.350238	1	14	4	2883	0		1	B5DF57
GO:0018149	peptide cross-linking	BP	0.0192931	0.350238	1	14	4	2883	0		1	B5DF57
GO:0000159	protein phosphatase type 2A complex	CC	0.0192931	0.350238	1	14	4	2883	0		1	F1MAA3
GO:0019888	protein phosphatase regulator activity	MF	0.0240621	0.350238	1	14	5	2883	0		1	F1MAA3
GO:0030234	enzyme regulator activity	MF	0.0350732	0.355521	2	14	62	2883	0		2	F1MAA3 P06238
GO:0006486	protein glycosylation	BP	0.0568468	0.355521	1	14	12	2883	0		1	A0A0G2JWH5
GO:0030246	carbohydrate binding	MF	0.0660243	0.355521	1	14	14	2883	0		1	P47967
GO:0004842	ubiquitin-protein transferase activity	MF	0.0705819	0.355521	1	14	15	2883	0		1	A0A0A0MXY4
GO:0017111	nucleoside-triphosphatase activity	MF	0.0770062	0.355521	2	14	96	2883	0		2	F1LUW9 Q63356
GO:0005089	Rho guanyl-nucleotide exchange factor activity	MF	0.0796351	0.355521	1	14	17	2883	0		1	A0A0G2K9N2
GO:0035023	regulation of Rho protein signal transduction	BP	0.0796351	0.355521	1	14	17	2883	0		1	A0A0G2K9N2
GO:0005615	extracellular space	CC	0.084131	0.355521	1	14	18	2883	0		1	P06238
GO:0016459	myosin complex	CC	0.101911	0.376741	1	14	22	2883	0		1	Q63356
GO:0016740	transferase activity	MF	0.106654	0.376741	3	14	242	2883	0		3	A0A0A0MXY4 A0A0G2JWH5 B5DF57
GO:0004866	endopeptidase inhibitor activity	MF	0.115035	0.376741	1	14	25	2883	0		1	P06238
GO:0003774	motor activity	MF	0.123686	0.385782	1	14	27	2883	0		1	Q63356
GO:0003924	GTPase activity	MF	0.153348	0.387211	1	14	34	2883	0		1	F1LUW9
GO:0003824	catalytic activity	MF	0.154726	0.387211	7	14	913	2883	0		7	A0A0A0MXY4 A0A0G2JSS1 A0A0G2JWH5 B5DF57 F1LUW9 Q5XIA6 Q63356
GO:0043234	protein complex	CC	0.192734	0.44295	2	14	167	2883	0		2	F1MAA3 Q63356
GO:0007165	signal transduction	BP	0.212589	0.448789	2	14	178	2883	0		2	A0A0G2K9N2 F1MAA3
GO:0016787	hydrolase activity	MF	0.228604	0.448789	3	14	344	2883	0		3	F1LUW9 Q5XIA6 Q63356
GO:0006464	cellular protein modification process	BP	0.236385	0.448789	2	14	191	2883	0		2	A0A0G2JWH5 B5DF57
GO:0005509	calcium ion binding	MF	0.365605	0.61403	1	14	92	2883	0		1	Q8K3P6
GO:0008270	zinc ion binding	MF	0.440856	0.695809	1	14	117	2883	0		1	D3ZW47
GO:0046872	metal ion binding	MF	0.649159	0.844457	2	14	298	2883	0		2	D3ZW47 Q8K3P6
GO:0044763	single-organism cellular process	BP	0.715802	0.844457	3	14	480	2883	0		3	A0A0G2JWH5 A0A0G2K9N2 F1MAA3
GO:0005622	intracellular	CC	0.717531	0.844457	3	14	487	2883	0		3	D3ZW47 F1MAA3 Q63356
GO:0005515	protein binding	MF	0.75937	0.87261	4	14	721	2883	0		4	A0A0G2K9N2 D3ZW47 F1LUV9 Q63356

## Sheet: EMPA vs. HG_UP_pro_GO
GO_ID	GO_Term	GO_Class	Pvalue	AdjustedPv	x	n	y	N	Up	Up_Prot_names	Down	Down_Prot_names
GO:0004883	glucocorticoid receptor activity	MF	0.00381547	0.0263614	1	11	1	2883	1	A8IRI3	0
GO:0005496	steroid binding	MF	0.00381547	0.0263614	1	11	1	2883	1	A8IRI3	0
GO:0042921	glucocorticoid receptor signaling pathway	BP	0.00381547	0.0263614	1	11	1	2883	1	A8IRI3	0
GO:0043402	glucocorticoid mediated signaling pathway	BP	0.00381547	0.0263614	1	11	1	2883	1	A8IRI3	0
GO:0008289	lipid binding	MF	0.00953994	0.0580029	2	11	40	2883	2	A0A0G2K8Q1 A8IRI3	0
GO:0051087	chaperone binding	MF	0.0189454	0.0992999	1	11	5	2883	1	Q5U2U8	0
GO:0005747	mitochondrial respiratory chain complex I	CC	0.0226951	0.10146	1	11	6	2883	1	D4A4P3	0
GO:0022900	electron transport chain	BP	0.0226951	0.10146	1	11	6	2883	1	D4A4P3	0
GO:0006869	lipid transport	BP	0.0264317	0.11459	1	11	7	2883	1	A0A0G2K8Q1	0
GO:0042157	lipoprotein metabolic process	BP	0.0301554	0.11459	1	11	8	2883	1	A0A0G2K8Q1	0
GO:0043565	sequence-specific DNA binding	MF	0.0301554	0.11459	1	11	8	2883	1	A8IRI3	0
GO:0004842	ubiquitin-protein transferase activity	MF	0.0558606	0.184583	1	11	15	2883	1	Q5PQN1	0
GO:0043229	intracellular organelle	CC	0.125819	0.341509	3	11	334	2883	3	A8IRI3 D3ZY44 D4A4P3	0
GO:0043231	intracellular membrane-bounded organelle	CC	0.143258	0.36292	2	11	177	2883	2	A8IRI3 D4A4P3	0
GO:0044425	membrane part	CC	0.153963	0.365662	2	11	185	2883	2	D4A4P3 D4ABT9	0
GO:0005576	extracellular region	CC	0.184913	0.420416	1	11	53	2883	1	A0A0G2K8Q1	0
GO:0044444	cytoplasmic part	CC	0.205537	0.440023	2	11	222	2883	2	D3ZY44 D4A4P3	0
GO:0016874	ligase activity	MF	0.213026	0.443561	1	11	62	2883	1	M0R4L6	0
GO:0005634	nucleus	CC	0.222199	0.444399	1	11	65	2883	1	A8IRI3	0
GO:0032991	macromolecular complex	CC	0.272612	0.531244	2	11	268	2883	2	D3ZY44 D4A4P3	0
GO:0005840	ribosome	CC	0.303248	0.553638	1	11	93	2883	1	D3ZY44	0
GO:0003735	structural constituent of ribosome	MF	0.305995	0.553638	1	11	94	2883	1	D3ZY44	0
GO:0008270	zinc ion binding	MF	0.366522	0.62597	1	11	117	2883	1	A8IRI3	0
GO:0016021	integral component of membrane	CC	0.40813	0.66295	1	11	134	2883	1	D4ABT9	0
GO:0006412	translation	BP	0.433713	0.66295	1	11	145	2883	1	D3ZY44	0
GO:0044699	single-organism process	BP	0.725717	0.889589	3	11	673	2883	3	A0A0G2K8Q1 A8IRI3 D4A4P3	0
GO:0008152	metabolic process	BP	0.760233	0.924443	4	11	957	2883	4	A0A0G2K047 A0A0G2K8Q1 D3ZY44 D4A4P3	0
GO:0043170	macromolecule metabolic process	BP	1	1	2	11	497	2883	2	A0A0G2K8Q1 D3ZY44	0
GO:0005515	protein binding	MF	1	1	3	11	721	2883	3	B2GV27 P52287 Q5U2U8	0
GO:0044763	single-organism cellular process	BP	1	1	2	11	480	2883	2	A8IRI3 D4A4P3	0
