# Supplementary material for: Multi-omics insights into potential mechanism of SGLT2 inhibitors cardiovascular benefit in diabetic cardiomyopathy
Source: Front Cardiovasc Med. 2022 Oct 5;9:999254. doi: 10.3389/fcvm.2022.999254 (PMC9579694; doi:10.3389/fcvm.2022.999254)
Supplement: Supplementary file 3 [file Table_3.XLSX]

## Sheet: HG vs. Con_metabolites
Compound_ID	Name	Group	HMDB	HG_01	HG_02	HG_03	HG_04	HG_05	HG_06	HG_07	Con_01	Con_02	Con_03	Con_04	Con_05	Con_06	FC	log2FC	Pvalue	ROC	VIP
Com_100_all	Citraconic acid	Fatty Acids	HMDB0000634	0.117941	0.216244	0.109886	0.166531	0.136327	0.113156	0.107316	0.151726	0.153809	0.227201	0.103849	0.159247	0.139455	0.886574	-0.173687	0.398774	0.642857	0.566118
Com_101_all	Methylsuccinic acid	Fatty Acids	HMDB0001844	0.419152	0.598361	0.788839	6.38934	0.586969	0.60386	2.63744	0.461157	1.12349	0.73131	2.57436	0.427911	0.512228	1.76766	0.821838	0.56334	0.404762	0.37528
Com_102_all	Adipic acid	Fatty Acids	HMDB0000448	4.58201	3.53479	5.14303	4.46801	4.23515	3.64959	3.84221	4.4906	4.61088	4.97086	3.16437	3.87455	4.50415	0.985617	-0.0209011	0.890741	0.595238	0.282015
Com_103_all	Methylglutaric acid	Fatty Acids	HMDB0000752	0.133867	0.0833756	0.19838	0.15056	0.0975838	0.105123	0.145188	0.0917223	0.110276	0.126649	0.0788603	0.110032	0.124782	1.21979	0.286628	0.225682	0.690476	0.912575
Com_104_all	Pimelic acid	Fatty Acids	HMDB0000857	1.57203	1.54207	1.08721	1.60264	1.63239	1.08392	1.28432	1.13608	1.55432	1.22417	1.25431	1.29054	1.83279	1.01347	0.0193071	0.896621	0.52381	0.062133
Com_105_all	2-Methylpentanoic acid	SCFAs	HMDB0031580	2.34224	2.23693	1.6985	4.7285	2.47058	1.54507	1.52297	2.42195	2.79878	1.90201	1.77793	2.13555	2.86259	1.02032	0.0290231	0.82708	0.619048	0.200097
Com_106_all	Isocaproic acid	SCFAs	HMDB0000689	1.7065	0.511069	0.7717	1.41209	0.384029	0.588405	0.516109	0.364524	0.480911	0.485509	0.595329	0.762234	1.22031	1.29157	0.369121	0.490342	0.642857	0.378301
Com_107_all	Caproic acid	SCFAs	HMDB0000535	16.7506	9.2266	13.2404	15.7779	15.4851	10.6981	5.94261	10.5785	13.1782	10.6803	6.78589	10.7886	12.0394	1.16587	0.221412	0.494456	0.666667	0.480957
Com_108_all	Suberic acid	Fatty Acids	HMDB0000893	0.0875939	0.513716	0.026008	0.535702	0.12306	0.119334	0.164534	0.449664	0.273121	0.182569	0.28457	0.00738314	0.0950297	1.04127	0.058341	0.85327	0.52381	0.136713
Com_109_all	TCA	Bile Acids	HMDB0000036	0.321475	0.307402	1.00008	0.456278	0.474977	0.38978	0.261099	0.431163	2.79363	0.594636	0.256635	1.7628	0.330845	0.44611	-1.16453	0.276713	0.642857	0.789269
Com_10_all	beta-Alanine	Amino Acids	HMDB0000056	21.3262	34.406	36.6125	32.7723	51.1478	24.9778	46.182	146.385	85.7953	131.784	72.7525	111.003	119.93	0.31765	-1.65449	1.65029e-05	1	2.11106
Com_110_all	Citric acid	Organic Acids	HMDB0000094	2.21802	2.71617	1.3489	2.57874	4.02508	76.4117	62.2935	1.88759	1.1271	2.49066	1.33243	2.16855	2.9279	10.8877	3.44463	0.105939	0.809524	0.86483
Com_111_all	4-Methylhexanoic acid	Fatty Acids		1.38546	1.51923	1.4321	1.92122	1.50039	1.37877	1.16082	1.60994	1.24766	1.82145	0.946028	1.68552	1.58548	0.992216	-0.0112732	0.964398	0.595238	0.388863
Com_112_all	Pyruvic acid	Organic Acids	HMDB0000243	113.741	149.519	66.6573	105.741	44.1232	56.8619	68.1002	74.0149	85.4714	89.8588	108.872	93.0012	83.4632	0.969458	-0.0447491	0.56198	0.595238	0.456961
Com_113_all	7-DHCA	Bile Acids		0.0319448	0.0392798	0.0196888	0.148351	0.030782	0.0205002	0.0267938	0.0475283	0.0426471	0.0706921	0.0501922	0.0527775	0.0296713	0.92674	-0.109764	0.309009	0.785714	0.640037
Com_114_all	Oxoglutaric acid	Organic Acids	HMDB0000208	1.9358	1.7354	1.36082	2.65385	1.54874	4.69857	4.94089	1.74995	1.87467	1.35778	2.2889	2.14834	2.39002	1.36988	0.454047	0.361565	0.428571	0.519086
Com_115_all	Octanoic acid	Fatty Acids	HMDB0000482	6.70453	20.2018	5.22815	21.2548	20.5516	23.4986	18.7669	8.32925	4.07305	21.3871	7.19029	2.88356	6.43395	1.98034	0.985747	0.0629295	0.738095	1.19595
Com_116_all	CA	Bile Acids	HMDB0000619	1.34899	4.26116	5.55781	7.21074	7.01924	7.64929	10.6079	0.334126	1.00278	1.58002	0.524663	4.2398	1.10502	4.25871	2.09042	0.00456871	0.952381	1.78575
Com_117_all	GCA	Bile Acids	HMDB0000138	0.565218	1.14778	1.03632	1.22445	0.533291	0.266891	2.74933	0.412075	0.234569	0.273883	0.193017	1.37727	0.330706	2.28547	1.19249	0.0593583	0.785714	0.943299
Com_118_all	Nonanoic acid	Fatty Acids	HMDB0000847	11.9329	8.7307	3.64951	8.25616	4.4563	3.66504	4.14345	5.18168	3.08304	4.05973	4.6939	4.32525	7.09152	1.35147	0.434531	0.314656	0.404762	0.699873
Com_119_all	Decanoic acid	Fatty Acids	HMDB0000511	1.78587	4.09591	7.4394	4.03239	3.84973	4.61675	4.60141	3.93036	3.84894	4.50834	2.15643	2.72162	2.93062	1.29753	0.375767	0.283808	0.761905	0.676032
Com_11_all	Alanine	Amino Acids	HMDB0000161	4723.92	5302.17	5622.21	4318.73	4815	3791.5	4493.68	4655.26	4442.87	5549.67	3418.07	4326.93	4074.41	1.07088	0.0988023	0.40062	0.666667	0.455269
Com_120_all	Undecylenic acid	Fatty Acids	HMDB0033724	0.288862	0.327078	0.259601	0.422648	0.288018	0.242557	0.322304	0.238903	0.290165	0.411539	0.242821	0.330071	0.351196	0.98878	-0.0162785	0.95242	0.547619	0.290464
Com_121_all	CDCA	Bile Acids	HMDB0000518	0.823718	0.485765	0.722616	0.782606	1.59954	1.67067	0.748279	0.60643	0.678053	0.836533	0.380781	1.10455	1.22191	1.21307	0.278668	0.485691	0.595238	0.559717
Com_122_all	GCDCA	Bile Acids	HMDB0000637	0.248903	0.247099	0.263392	0.263485	0.195262	0.198069	0.203507	0.189593	0.256682	0.289209	0.200884	0.332818	0.193279	0.949308	-0.0750516	0.749712	0.5	0.20678
Com_123_all	GDCA	Bile Acids	HMDB0000631	0.201366	0.36286	0.176101	0.24359	0.179302	0.154315	0.152466	0.191328	0.201791	0.206937	0.159427	0.20574	0.199015	1.08225	0.114038	0.760503	0.595238	0.186788
Com_124_all	Undecanoic acid	Fatty Acids	HMDB0000947	0.711282	0.732438	0.381545	0.517538	0.307616	0.324702	0.396171	0.312099	0.835442	0.7161	0.334564	0.48326	0.452856	0.921947	-0.117244	0.742978	0.571429	0.240533
Com_125_all	5Z-Dodecenoic acid	Fatty Acids	HMDB0000529	1.80111	1.8878	1.57246	2.16217	1.9796	1.32597	1.35896	1.66604	2.1042	2.02382	1.30238	1.82889	1.77412	0.968387	-0.0463439	0.729408	0.52381	0.294785
Com_126_all	Dodecanoic acid	Fatty Acids	HMDB0000638	10.6135	4.60375	18.2503	9.72091	17.5844	13.7642	12.7027	21.33	16.0266	25.4521	18.5464	11.1998	5.11617	0.765599	-0.385339	0.454092	0.714286	0.495053
Com_127_all	Tridecanoic acid	Fatty Acids	HMDB0000910	0.505163	0.287019	0.677159	0.272386	0.3511	0.349996	0.61336	0.581218	0.360243	0.923158	0.177538	0.162476	0.379991	1.01353	0.0193842	0.662315	0.47619	0.417518
Com_128_all	Myristoleic acid	Fatty Acids	HMDB0002000	1.41818	4.30764	3.29749	3.87391	3.28452	2.68139	3.98757	3.76279	3.69269	6.43349	1.88869	2.1433	2.28055	0.969547	-0.044617	0.962133	0.571429	0.35484
Com_129_all	9E-tetradecenoic acid	Fatty Acids	HMDB0062248	0.793594	2.12707	1.87476	0.750123	0.717314	1.283	0.710318	0.128238	1.03728	1.56693	0.827966	0.530691	0.169372	1.66101	0.732065	0.137588	0.690476	1.18045
Com_12_all	Dimethylglycine	Amino Acids	HMDB0000092	32.0901	14.0611	9.47771	9.06009	15.8695	7.95151	10.5102	5.64883	11.589	9.83102	6.02288	3.86055	8.905	1.85084	0.88818	0.0414879	0.809524	1.47913
Com_130_all	Ricinoleic acid	Fatty Acids	HMDB0034297	0.435937	0.236614	0.34196	0.415129	0.191217	0.151828	0.208058	0.202121	0.177503	0.201136	0.141466	0.186264	0.171063	1.57267	0.653215	0.047115	0.833333	1.0827
Com_131_all	12-Hydroxystearic acid	Fatty Acids	HMDB0061706	0.698616	0.687971	0.708333	0.819936	0.232824	0.452167	0.473881	0.658416	0.468123	0.613637	0.293552	0.308651	0.32361	1.30975	0.389286	0.271099	0.738095	0.56987
Com_132_all	GLCA	Bile Acids	HMDB0000698	0.587077	0.595339	0.572148	0.710034	0.559695	0.461283	0.471238	0.608132	0.585405	0.607409	0.471779	0.439058	0.502039	1.0553	0.0776575	0.524215	0.52381	0.34871
Com_133_all	Myristic acid	Fatty Acids	HMDB0000806	12.2222	11.68	17.248	11.9374	11.5121	10.4338	9.81269	19.2319	20.0558	22.2952	11.0697	8.71406	10.7478	0.78951	-0.34097	0.324584	0.595238	0.68349
Com_134_all	Pentadecanoic acid	Fatty Acids	HMDB0000826	12.8336	10.3293	20.8141	16.5439	10.4983	5.53138	14.5759	9.37567	14.7778	14.7453	8.2585	6.89059	10.9019	1.2026	0.266152	0.469315	0.619048	0.479524
Com_135_all	Palmitoleic acid	Fatty Acids	HMDB0003229	36.7242	44.5318	40.5139	29.7351	30.4827	24.3112	26.116	203.621	81.1015	82.8338	52.045	18.0564	65.7048	0.395764	-1.33729	0.0782123	0.833333	1.12578
Com_136_all	Palmitelaidic acid	Fatty Acids	HMDB0012328	2.64566	4.23367	8.80527	3.76103	3.5241	3.06416	6.00414	4.81023	2.29696	4.01448	2.60872	0.752802	2.30994	1.63526	0.709522	0.10652	0.785714	0.52871
Com_137_all	10Z-Heptadecenoic acid	Fatty Acids	HMDB0060038	2.38695	2.28883	4.68888	2.97378	2.26482	2.3505	5.44511	9.24305	5.6558	6.0117	3.56515	1.43233	3.89632	0.644169	-0.634489	0.262038	0.738095	0.564035
Com_138_all	alpha-Linolenic acid	Fatty Acids	HMDB0001388	117.944	203.79	191.635	212.742	185.324	164.745	187.609	93.0532	99.9607	79.6912	40.243	25.1961	56.1431	2.74736	1.45804	0.00294293	1	1.55077
Com_139_all	gamma-Linolenic acid	Fatty Acids	HMDB0003073	10.4428	22.7222	13.7659	12.1971	12.4072	10.4413	9.90336	10.1263	7.09484	8.14521	3.65339	5.18723	5.8731	1.96492	0.974473	0.00388649	0.97619	1.50098
Com_13_all	GABA	Amino Acids	HMDB0000112	31.0184	68.9763	26.4103	21.6925	31.4147	14.2217	38.8861	90.1174	88.3167	81.6684	80.1855	184.731	69.1918	0.335552	-1.57539	0.000522417	1	1.7901
Com_140_all	Linoleic acid	Fatty Acids	HMDB0000673	24312.4	37491.8	35156.9	43723.4	31016.2	27622.4	32397.9	26990.4	24731.4	23726.2	10650.7	9788.51	15643.3	1.78084	0.832558	0.0151385	0.952381	1.42518
Com_141_all	Linoelaidic acid	Fatty Acids	HMDB0006270	9.70129	16.8591	16.6546	21.6592	14.3105	9.12236	11.1905	11.7162	13.5557	14.0489	6.80476	3.60793	5.77211	1.53648	0.619633	0.0861357	0.785714	1.04303
Com_142_all	10,13-Nonadecadienoic acid	Fatty Acids		7.48833	5.03727	8.87248	13.4837	6.56975	2.69677	7.67504	6.25621	5.32792	12.3753	1.26135	1.2477	4.4219	1.43799	0.524051	0.210289	0.738095	1.00089
Com_143_all	EPA	Fatty Acids	HMDB0001999	31.608	45.0052	37.7569	28.99	36.8502	25.7546	43.3026	28.6399	31.9485	28.9578	9.44204	14.5845	14.6105	1.66682	0.737094	0.0328602	0.880952	1.45756
Com_144_all	Arachidonic acid	Fatty Acids	HMDB0001043	1609.78	1467.46	1700.28	1403.84	1841.67	1002.65	1471.99	1911.12	1445.03	1758.02	774.04	957.373	1500.71	1.07808	0.10847	0.523578	0.452381	0.414818
Com_145_all	Dihomo-gamma-linolenic acid	Fatty Acids	HMDB0002925	28.3625	31.6788	31.8896	36.0079	32.1008	33.4292	33.3519	16.1978	11.2079	15.8702	6.00076	11.3627	9.19314	2.78406	1.47719	0.000704048	1	2.17545
Com_146_all	DHA	Fatty Acids	HMDB0002183	1997.29	2729.05	1357.24	1659.53	1602.9	2694.53	1731.97	712.091	555.044	832.488	377.106	719.402	696.026	3.03302	1.60076	2.18915e-05	1	2.08174
Com_147_all	DPA	Fatty Acids	HMDB0006528	271.254	283.586	283.29	279.898	320.282	234.096	381.002	134.897	166.641	187.63	72.2389	107.075	137.42	2.18397	1.12695	0.00116331	1	1.83273
Com_148_all	DPAn-6	Fatty Acids	HMDB0001976	33.0734	18.8787	17.4372	14.0299	19.0471	34.2408	13.852	15.8364	10.5261	31.0989	14.8197	11.7609	24.1448	1.19285	0.254413	0.409576	0.666667	0.406802
Com_149_all	Adrenic acid	Fatty Acids	HMDB0002226	55.4186	23.5545	42.8284	32.9275	59.6625	37.9993	32.731	37.1323	46.4938	81.0972	37.8505	54.8763	81.6641	0.720672	-0.472585	0.121774	0.714286	0.805673
Com_14_all	Serine	Amino Acids	HMDB0000187	1596.38	2151.27	1610.56	1259.33	1767.48	956.212	1626.56	2060.87	1785.71	1928.88	1389.15	1527.35	1845.14	0.892178	-0.164597	0.278715	0.666667	0.674545
Com_150_all	Succinic acid	Organic Acids	HMDB0000254	5.44377	7.94948	7.51988	7.39775	10.7506	7.11974	5.47938	5.76659	11.1461	11.1615	6.58431	7.08875	5.54365	0.936345	-0.0948874	0.770154	0.47619	0.282287
Com_151_all	Citramalic acid	Fatty Acids	HMDB0000426	0.563492	1.87734	0.356838	0.971395	1.14536	1.3327	0.734454	0.229218	0.173874	0.135021	0.0499391	0.344228	0.557768	4.01611	2.0058	0.00464393	0.97619	1.72982
Com_152_all	Heptadecanoic acid	Fatty Acids	HMDB0002259	9.61329	4.32527	9.03745	13.1603	5.78244	4.36011	10.6369	6.59196	13.6195	13.5776	19.2358	16.912	16.4466	0.564748	-0.824321	0.0240297	0.904762	1.37454
Com_153_all	Oleic acid	Fatty Acids	HMDB0000207	1323.55	1502.56	1781.63	2296.4	1653.48	1219.3	1415.51	2063.96	1581.15	1674.27	877.465	690.368	1259.09	1.17765	0.235912	0.297137	0.619048	0.603429
Com_154_all	Petroselinic acid	Fatty Acids	HMDB0002080	43.301	38.0914	46.9211	75.1193	36.3149	40.2474	33.5563	47.8213	33.9382	56.8737	21.4509	21.0466	36.4886	1.23499	0.304503	0.242605	0.642857	0.627773
Com_155_all	10Z-Nonadecenoic acid	Fatty Acids	HMDB0013622	2.60607	3.38227	5.50802	5.81515	5.29953	4.03179	4.14453	3.35818	3.8708	4.52561	2.45191	1.37999	3.23673	1.40195	0.487431	0.106419	0.809524	0.970316
Com_156_all	Carnitine	Carnitines	HMDB0000062	1513.04	1386.6	1265.72	1458.16	1379.29	1187.34	1019.43	1253.86	1263.49	1696.27	1234.86	848.348	886.681	1.0989	0.136055	0.360718	0.690476	0.430693
Com_157_all	Acetylcarnitine	Carnitines	HMDB0000201	217.338	238.2	201.133	211.063	218.298	169.071	193.98	253.128	257.976	238.024	203.117	262.177	240.587	0.853651	-0.228281	0.0158449	0.880952	0.995329
Com_158_all	Propionylcarnitine	Carnitines	HMDB0000824	7.12059	5.07979	1.97125	1.60078	1.39904	2.80536	2.75005	6.10222	7.10473	8.38452	8.26689	7.4764	9.80302	0.41326	-1.27488	0.00317093	0.952381	1.58056
Com_159_all	Malonylcarnitine	Carnitines	HMDB0002095	34.368	41.678	25.2633	41.6089	39.6211	37.7765	28.0339	92.5688	117.508	62.7696	67.5366	26.8158	26.3743	0.540868	-0.886651	0.121505	0.714286	1.12301
Com_15_all	Threonine	Amino Acids	HMDB0000167	663.131	700.075	725.591	503.911	708.995	386.294	615.334	946.956	687.166	816.985	611.52	698.334	795.396	0.809544	-0.304819	0.0652162	0.738095	1.02814
Com_160_all	Butyrylcarnitine	Carnitines	HMDB0002013	0.0504547	0.0552464	0.0280912	0.0312462	0.0369693	0.0432129	0.0304421	0.135947	0.200423	0.35708	0.251028	0.135154	0.103959	0.199632	-2.32458	0.000100221	1	1.84066
Com_161_all	2-Methylbutyroylcarnitine	Carnitines	HMDB0000378	0.291667	0.288941	0.236479	0.323057	0.489083	0.203037	0.308817	0.221373	0.251409	0.328661	0.194559	0.120242	0.14667	1.45316	0.539191	0.0574003	0.785714	0.715895
Com_162_all	Valerylcarnitine	Carnitines	HMDB0013128	0.0265773	0.00838044	0.00306794	0.00213124	0.00429564	0.00505405	0.00325376	0.0507783	0.0363707	0.0149333	0.0458695	0.0108921	0.028522	0.241363	-2.05072	0.00195555	0.952381	1.5636
Com_163_all	Isovalerylcarnitine	Carnitines	HMDB0000688	0.0311444	0.0857703	0.0150075	0.0214382	0.0355739	0.0184339	0.0155741	0.0301249	0.0332127	0.0379004	0.0374725	0.0437245	0.0334089	0.885331	-0.175711	0.244627	0.761905	0.694052
Com_164_all	3-Hydroxylisovalerylcarnitine	Carnitines		3.90507	8.27788	4.43355	3.75509	4.11989	5.40572	4.03831	2.65704	2.11385	2.87127	2.14017	2.40266	2.07546	2.03974	1.02838	0.000291145	1	1.93605
Com_165_all	Glutarylcarnitine	Carnitines	HMDB0013130	0.0557052	0.0437128	0.0334034	0.0421715	0.0557438	0.0441957	0.0366921	0.0224163	0.0405093	0.0487139	0.0290316	0.0257947	0.0207704	1.42658	0.512556	0.0384157	0.833333	1.27228
Com_166_all	Hexanylcarnitine	Carnitines	HMDB0000705	0.0181954	0.0163237	0.0154965	0.0156578	0.0192469	0.0170544	0.021896	0.101744	0.0721883	0.0491851	0.0328185	0.0298553	0.0188856	0.348484	-1.52083	0.0151101	0.952381	1.5671
Com_167_all	Adipoylcarnitine	Carnitines	HMDB0061677	0.0198111	0.0136417	0.00922852	0.00989224	0.00985037	0.00555831	0.00649722	0.00858837	0.013377	0.0130146	0.00764614	0.0092225	0.00759301	1.07399	0.102977	0.925531	0.571429	0.162676
Com_168_all	Octanoylcarnitine	Carnitines	HMDB0000791	0.00983284	0.0120201	0.0188451	0.0185737	0.0184383	0.0129301	0.0180533	0.0229005	0.0321056	0.0353397	0.0196544	0.0315031	0.0143462	0.597793	-0.742283	0.0187488	0.904762	1.41218
Com_169_all	Decanoylcarnitine	Carnitines	HMDB0000651	0.0209957	0.0227835	0.0214711	0.0256661	0.0293168	0.0167153	0.0220235	0.0337886	0.0463496	0.0500896	0.0403866	0.0436212	0.025877	0.567491	-0.817331	0.00118515	0.97619	1.55448
Com_16_all	Homoserine	Amino Acids	HMDB0000719	50.8805	66.0449	51.7691	44.821	47.2931	32.5756	52.7376	64.348	53.6215	60.7967	49.2251	48.6164	59.7711	0.88197	-0.181199	0.171882	0.714286	0.818025
Com_170_all	Linoleylcarnitine	Carnitines	HMDB0006469	0.189962	0.264895	0.344306	0.56525	0.150834	0.286394	0.110298	0.0518432	0.25937	0.183544	0.00758401	0.0266517	0.00926825	3.04463	1.60627	0.0311469	0.880952	1.5367
Com_171_all	Stearylcarnitine	Carnitines	HMDB0000848	0.930582	0.614679	0.479648	0.746932	1.45877	0.300803	0.616274	1.77436	4.55578	3.28289	3.1504	0.992829	0.533138	0.308782	-1.69534	0.0262133	0.857143	1.3524
Com_172_all	Fructose 6-phosphate	Carbohydrates	HMDB0000124	2685.65	1685.74	3316.68	3500.3	4543.35	4346.9	7964.05	5821.95	1994.05	1075.36	1796.37	2599.47	1933.62	1.57919	0.659185	0.116151	0.761905	0.903375
Com_173_all	Glucose 6-phosphate	Carbohydrates	HMDB0001401	2310.62	1377.36	2583.04	3060.97	3639.18	3629.72	6431.05	4840.3	2004.27	796.314	1683.69	2445.92	1692.86	1.46633	0.552206	0.181571	0.738095	0.819404
Com_174_all	Methylmalonylcarnitine	Carnitines	HMDB0013133	75.6211	76.3846	74.9819	50.5842	85.5145	72.4424	63.4204	53.0509	50.2227	68.9919	37.0255	56.8448	39.0316	1.40143	0.486899	0.0144747	0.904762	1.50895
Com_175_all	SAH	Nucleotides	HMDB0000939	3.50719	3.17091	5.93119	6.33345	5.20413	5.20685	5.14182	3.83476	5.54353	4.84508	4.07886	3.10119	3.40877	1.19166	0.252968	0.232322	0.714286	0.874251
Com_176_all	UCA	Bile Acids	HMDB0000917	0.291855	0.290825	0.242125	0.280158	0.317324	0.172476	0.182875	0.266439	0.219179	0.260472	0.1807	0.241946	0.239336	1.08211	0.113848	0.573786	0.690476	0.316368
Com_177_all	2,2-Dimethyladipic acid	Fatty Acids		2.69252	2.44256	2.18063	3.38168	2.38766	1.99077	1.94627	2.38203	2.49201	2.65968	1.89382	2.52954	2.77487	0.99039	-0.013932	0.840126	0.571429	0.248593
Com_178_all	Indolelactic acid	Indoles	HMDB0000671	1.78472	0.317693	0.265045	0.310981	0.16103	0.253741	0.495	0.184543	0.252096	0.319462	0.31449	0.294784	0.22886	1.92921	0.948007	0.288582	0.642857	0.833917
Com_179_all	Indole-3-pyruvic acid	Indoles	HMDB0060484	0.388367	0.400165	0.366925	0.483867	0.373363	0.30995	0.251405	0.400215	0.408671	0.449837	0.319323	0.424677	0.428778	0.90739	-0.140205	0.265809	0.761905	0.548357
Com_17_all	Creatine	Amino Acids	HMDB0000064	10811.8	11147.5	12536.9	11360.5	12436.6	8295.37	10238.7	12750.7	13108.7	14502.6	11306.2	12758.5	11782.3	0.864098	-0.210733	0.0390216	0.880952	0.918457
Com_180_all	1-Methylhistidine	Amino Acids	HMDB0000001	8.26469	5.69015	3.90276	4.35908	4.3688	3.03574	4.36402	3.89605	4.36522	6.39462	3.68926	4.88091	4.50163	1.05058	0.0711893	0.888175	0.52381	0.0528791
Com_181_all	4-Hydroxyproline	Amino Acids	HMDB0000725	659.59	743.333	742.217	545.102	686.251	491.556	651.946	746.764	819.907	880.1	690.185	723.509	643.767	0.860143	-0.217352	0.0635317	0.785714	0.747644
Com_182_all	6,7-DiketoLCA	Bile Acids		5.50375	5.23322	3.92342	6.57136	3.66229	3.61734	4.0017	4.86559	4.13041	4.18547	3.44499	5.43752	4.5121	1.04863	0.0684994	0.765919	0.5	0.164956
Com_183_all	15-HETE	Eicosanoids	HMDB0003876	405.959	36.9478	72.5693	33.9511	23.8274	48.4411	8.82841	78.8279	49.3022	57.8331	3.9915	100.771	55.4669	1.56112	0.642583	0.898667	0.642857	0.21247
Com_184_all	gamma-Glutamylalanine	Peptides	HMDB0006248	15.2367	23.3838	16.6485	11.6265	17.4959	11.3908	18.2164	10.5484	9.95959	11.0262	7.91029	8.48502	8.09299	1.74418	0.802548	0.000835669	1	1.73135
Com_185_all	Imidazolepropionic acid	Imidazoles	HMDB0002271	0.392939	0.467374	0.501639	1.23603	0.860481	0.423528	0.723118	0.971183	0.973089	1.14252	0.566879	0.509499	0.523508	0.842225	-0.247722	0.383607	0.714286	0.586404
Com_186_all	10-Trans-Heptadecenoic acid	Fatty Acids		0.0293895	0.127195	0.12489	0.216793	0.0453501	0.00913767	0.0860111	0.078532	0.116013	0.0569249	0.0784496	0.103906	0.126846	0.976533	-0.0342586	0.413065	0.52381	0.532485
Com_187_all	2,3-Diaminopropionic acid	Amino Acids	HMDB0002006	0.198399	0.196106	0.205314	0.210112	0.192735	0.197403	0.212273	0.204709	0.175416	0.224758	0.155049	0.191686	0.190184	1.06024	0.0843848	0.278164	0.738095	0.553678
Com_188_all	Acetylglycine	Amino Acids	HMDB0000532	0.497457	2.06893	1.21512	0.145915	2.09834	3.88535	3.83015	3.54975	1.8688	0.895803	1.98446	0.647201	2.0266	1.07342	0.102216	0.696462	0.571429	0.275358
Com_18_all	Threonic acid	Carbohydrates	HMDB0000943	36.2573	47.4864	32.6413	19.7331	29.1944	27.0684	32.1752	36.0282	42.195	38.6035	28.5869	30.0426	28.4347	0.944018	-0.0831137	0.548544	0.571429	0.261362
Com_19_all	Hydroxypropionic acid	Organic Acids	HMDB0000700	104.26	104.168	167.766	242.824	199.19	112.29	117.855	89.6908	110.005	148.684	88.474	52.0588	62.8469	1.62859	0.703621	0.0337745	0.857143	1.4944
Com_1_all	Lysine	Amino Acids	HMDB0000182	1792.12	1596.65	1357.37	1069.92	1154.74	932.354	1217.76	2133.43	1774.01	1685.09	1398.36	1823.36	1841.09	0.73371	-0.446717	0.0102335	0.904762	1.24277
Com_20_all	Glycylproline	Peptides	HMDB0000721	3.02135	2.62432	6.53214	4.01744	4.124	4.0624	3.2794	3.85022	3.33775	5.54588	1.95277	0.902958	3.19759	1.262	0.335715	0.274579	0.666667	0.828428
Com_21_all	Homocitrulline	Amino Acids	HMDB0000679	4.285	2.67586	2.97718	1.78068	1.35683	1.45497	2.26283	1.01071	0.765557	0.917837	0.662616	0.585343	0.385907	3.32588	1.73373	0.000168756	1	1.81788
Com_22_all	AMP	Nucleotides	HMDB0000045	39.4805	45.4218	44.765	46.1757	40.1756	38.3492	47.5772	44.0372	52.6385	45.5588	45.0158	43.7426	39.7612	0.955886	-0.0650897	0.385401	0.428571	0.663705
Com_23_all	GMP	Nucleotides	HMDB0001397	0.537791	0.209117	0.401166	1.15621	1.72981	0.731617	2.10617	1.76894	2.10918	2.3652	0.942608	1.8198	0.994806	0.588986	-0.763694	0.0661998	0.809524	0.871522
Com_24_all	Lactic acid	Organic Acids	HMDB0000190	15523.2	16465.9	9726.48	10881.2	25709.6	12497.9	9910.55	15336.9	15423.5	17780.6	11670.2	13269.3	16412.8	0.960327	-0.058402	0.564823	0.619048	0.353599
Com_25_all	Nicotinic acid	Pyridines	HMDB0001488	9.07794	10.1661	6.24406	7.52122	9.42453	6.53805	4.60459	8.8621	7.06859	6.89977	6.42237	8.21032	7.26302	1.02675	0.0380882	0.99758	0.547619	0.118737
Com_26_all	Methylcysteine	Amino Acids	HMDB0002108	0.479286	0.407578	0.671196	0.566923	0.499819	0.428876	0.64044	0.520734	0.468732	0.808673	0.591985	0.628152	0.611102	0.872432	-0.196885	0.216812	0.666667	0.899527
Com_27_all	2-Phenylglycine	Amino Acids	HMDB0002210	0.104115	0.175514	0.0849341	0.0820885	0.102881	0.0764248	0.0890307	0.0902016	0.0859684	0.103787	0.0665658	0.12278	0.173192	0.953855	-0.0681585	0.828215	0.571429	0.139199
Com_28_all	Tyrosine	Amino Acids	HMDB0000158	569.184	574.596	515.518	437.217	534.723	446.483	455.32	597.068	450.348	551.197	398.573	445.078	590.744	0.998454	-0.0022326	0.956443	0.47619	0.105303
Com_29_all	Asparagine	Amino Acids	HMDB0000168	624.012	784.38	539.036	437.717	591.968	405.605	448.766	822.192	692.119	851.36	576.007	503.127	690.426	0.794183	-0.332456	0.0754153	0.785714	1.00328
Com_2_all	Histidine	Amino Acids	HMDB0000177	546.482	494.008	454.603	389.783	467.515	367.866	460.85	703.707	618.64	724.011	538.743	547.216	653.05	0.720317	-0.473297	0.000817098	0.97619	1.55076
Com_30_all	Protocatechuic acid	Benzoic Acids	HMDB0001856	0.183116	0.513453	0.656217	0.321514	0.626222	0.406236	0.254458	0.232737	0.57173	0.470809	0.166327	0.422069	0.274588	1.18703	0.24736	0.535699	0.619048	0.551527
Com_31_all	Phenylalanine	Amino Acids	HMDB0000159	1018.59	1027.24	798.122	634.277	829.23	617.703	813.835	744.341	775.862	905.095	409.942	751.721	1002.88	1.07174	0.0999594	0.567863	0.619048	0.501249
Com_32_all	Hydroxyphenyllactic acid	Phenylpropanoic Acids	HMDB0000755	6.73593	2.19886	2.35668	6.44737	1.46044	3.2952	3.0003	1.80786	1.8429	2.64627	2.17672	2.5727	2.71363	1.58812	0.66732	0.173933	0.714286	0.910595
Com_33_all	Glycyleucine	Peptides	HMDB0000759	6.94453	5.71518	12.8336	8.58628	9.84704	10.7553	6.72118	6.35426	5.90172	8.735	3.3677	1.61522	4.61467	1.72062	0.782926	0.0489075	0.857143	1.45184
Com_34_all	3-Nitrotyrosine	Amino Acids	HMDB0001904	4.88904	6.68575	4.31106	5.09692	6.0672	4.34369	5.11552	4.20652	6.59059	5.40944	3.74371	4.46452	4.09523	1.09763	0.134398	0.362819	0.690476	0.586222
Com_35_all	Aspartic acid	Amino Acids	HMDB0000191	2137.1	2243.46	1131.24	2269.99	2588.37	2075.21	2261.82	2094.63	1703.43	1922.12	1807.42	2371.19	2047.74	1.05522	0.0775381	0.780187	0.714286	0.142257
Com_36_all	Glucaric acid	Carbohydrates	HMDB0000663	0.222072	0.157559	0.0820027	0.443365	0.708878	0.555266	0.295444	0.361977	0.0734356	0.0376025	0.199712	0.412372	0.324739	1.4984	0.583424	0.338633	0.666667	0.706107
Com_37_all	2-Butenoic acid	Fatty Acids	HMDB0010720	4.36027	4.14969	1.90083	10.2542	1.60256	2.59986	5.54244	2.51771	2.98642	1.95982	2.43759	2.55222	7.59379	1.30019	0.378719	0.544861	0.595238	0.409296
Com_38_all	4-Hydroxybenzoic acid	Benzoic Acids	HMDB0000500	0.503952	0.82447	0.75109	1.04303	0.637642	0.497251	0.891763	0.719874	0.515303	0.824971	0.741135	0.779793	1.08499	0.945892	-0.0802521	0.659892	0.571429	0.271595
Com_39_all	Hippuric acid	Benzoic Acids	HMDB0000714	1.21963	3.1998	6.15563	4.27875	6.79799	5.22621	2.37228	1.63906	1.39389	2.03112	1.50792	1.49757	1.52266	2.61375	1.38612	0.0104154	0.857143	1.38638
Com_3_all	Arginine	Amino Acids	HMDB0000517	1246.62	1244.46	1191.56	897.952	1100.89	838.83	1021.62	1701.93	1115.43	1394.98	1107.51	1296.06	1349.52	0.811572	-0.30121	0.0388143	0.857143	1.09833
Com_40_all	Malic acid	Organic Acids	HMDB0000156	894.054	629.262	568.87	644.4	801.002	707.534	826.675	596.33	433.217	1523.78	428.597	514.624	699.855	1.03595	0.0509524	0.537321	0.738095	0.454856
Com_41_all	N-Acetyaspartic acid	Amino Acids	HMDB0000812	38.6784	17.7531	19.1149	24.2146	22.7263	24.8156	20.1161	26.1169	13.537	18.7579	13.5012	14.3742	12.6673	1.45018	0.536235	0.0300817	0.833333	1.21407
Com_42_all	Indole-3-methyl acetate	Indoles	HMDB0029738	0.0340192	0.0440067	0.0324313	0.01914	0.0355759	0.0316967	0.0466508	0.0543795	0.0289319	0.040453	0.0252959	0.0280781	0.0136802	1.09388	0.12945	0.535371	0.642857	0.450721
Com_43_all	2-Methy-4-pentenoic acid	Fatty Acids	HMDB0031158	34.62	38.2827	26.4735	23.4967	34.845	20.2347	23.6811	21.5693	25.3232	31.3952	16.2798	17.1517	18.3852	1.32839	0.409675	0.064447	0.809524	1.15603
Com_44_all	Phenylacetic acid	Benzenoids	HMDB0000209	3.04454	1.14452	1.69622	0.402302	3.93543	1.24291	0.892191	2.66768	2.23155	1.69818	0.305116	1.89649	0.549238	1.13312	0.180297	0.767634	0.5	0.231561
Com_45_all	Indole-3-carboxylic acid	Indoles	HMDB0003320	1.42452	1.52735	1.70312	2.4695	1.47716	1.51772	1.80102	2.54535	1.60104	1.43079	1.50577	1.46757	1.35837	1.03114	0.0442444	0.751297	0.642857	0.233836
Com_46_all	2-Hydroxycinnamic acid	Phenylpropanoic Acids	HMDB0002641	0.0527126	0.0909125	0.107394	0.046008	0.068608	0.0537629	0.0668553	0.014616	0.0439211	0.0602117	0.0127185	0.083461	0.0384692	1.6448	0.717913	0.0870865	0.809524	1.2471
Com_47_all	Coumaric acid/4-Hydroxycinnamic acid	Phenylpropanoids		0.148505	0.148301	0.14512	0.18728	0.168136	0.127669	0.135603	0.128177	0.150979	0.159505	0.119733	0.155755	0.144225	1.05909	0.0828293	0.428732	0.571429	0.471449
Com_48_all	Indoleacetic acid	Indoles	HMDB0000197	0.152175	0.214478	0.167388	0.295263	0.168223	0.161695	0.212827	0.116686	0.103976	0.129277	0.117172	0.144091	0.117417	1.61407	0.690706	0.00130994	1	1.79108
Com_49_all	Fumaric acid	Organic Acids	HMDB0000134	208.918	212.361	153.466	200.418	199.368	195.323	243.541	162.485	145.529	338.337	136.829	161.843	220.395	1.03953	0.055925	0.590869	0.642857	0.327635
Com_4_all	Ornithine	Amino Acids	HMDB0000214	77.1957	47.9086	17.082	29.2249	46.8644	31.3688	21.1511	45.0498	213.836	45.7886	18.9782	35.8844	38.3265	0.583392	-0.777463	0.423418	0.571429	0.654041
Com_50_all	Glutaric acid	Organic Acids	HMDB0000661	1.17407	1.49518	1.37475	21.4701	1.95776	1.2483	9.63167	0.81589	3.209	1.59186	9.44206	0.563569	0.588466	2.02784	1.01994	0.372768	0.666667	0.633821
Com_51_all	Aconitic acid	Organic Acids	HMDB0000072	1.66282	2.76043	1.49547	1.4499	3.35559	50.3985	45.0166	1.80595	1.78213	1.14132	0.789695	2.28121	1.69054	9.58571	3.26089	0.0927551	0.714286	0.879366
Com_52_all	N-Acetyltryptophan	Amino Acids	HMDB0013713	0.0912248	0.172354	0.23133	0.166988	0.0739199	0.101158	0.128839	0.104415	0.131884	0.207999	0.0972405	0.0806162	0.0760087	1.18574	0.245785	0.464183	0.595238	0.399563
Com_53_all	Cinnamic acid	Phenylpropanoids	HMDB0000567	0.13689	0.24167	0.264489	0.308831	0.154756	0.175714	0.202147	0.172653	0.175416	0.259643	0.155049	0.219575	0.146771	1.12693	0.1724	0.488006	0.619048	0.459021
Com_54_all	2-Phenylpropionate	Phenylpropanoic Acids	HMDB0011743	0.11611	0.182886	0.297457	0.405949	0.453962	0.291268	0.280885	0.153743	0.173055	0.197843	0.156923	0.139294	0.170141	1.75452	0.811079	0.0340192	0.833333	1.00291
Com_55_all	Benzenebutanoic acid	Benzenoids	HMDB0000543	0.211006	0.121182	0.177884	0.144277	0.141195	0.13643	0.163389	0.124968	0.166162	0.181104	0.136907	0.159738	0.129694	1.04486	0.0633106	0.6907	0.452381	0.260638
Com_56_all	Indole-3-propionic acid	Indoles	HMDB0002302	0.388909	1.84466	1.90672	3.12764	1.74809	1.70033	1.17567	1.01386	0.872424	1.26535	0.723903	0.954084	0.82155	1.80372	0.850979	0.11649	0.833333	0.813692
Com_57_all	N-Phenylacetylphenylalanine	Amino Acids	HMDB0002372	1.35996	1.65407	0.451449	0.898181	1.06153	0.0344765	0.340314	0.756443	1.43217	1.51247	0.405629	0.286744	0.917869	0.936002	-0.0954164	0.557194	0.47619	0.456424
Com_58_all	Azelaic acid	Fatty Acids	HMDB0000784	3.90815	6.00355	1.36116	3.81915	4.30372	1.11714	1.36895	1.90189	3.18035	5.22473	5.78751	0.951589	2.39896	0.964557	-0.0520614	0.896497	0.5	0.201677
Com_59_all	Sebacic acid	Fatty Acids	HMDB0000792	0.324412	0.35225	0.201772	0.356268	0.240421	0.181488	0.198054	0.271292	0.249798	0.336095	0.296834	0.209091	0.275499	0.97016	-0.0437058	0.671007	0.571429	0.268222
Com_5_all	Glutamine	Amino Acids	HMDB0000641	6369.83	9089.37	7313.74	6225.11	6990.21	6560.51	7573.38	10431.2	10156.3	12963.1	10031.9	9240.29	7356.17	0.713901	-0.486204	0.0051984	0.952381	1.66167
Com_60_all	Ketoleucine	Organic Acids	HMDB0000695	1.28949	1.33217	1.16592	1.4637	1.16408	1.12857	0.928435	1.38452	1.71169	1.16652	1.33798	2.10709	1.9363	0.753003	-0.409272	0.0378674	0.880952	1.01722
Com_61_all	3-Methyl-2-oxopentanoic acid	Organic Acids	HMDB0000491	0.774433	0.777957	0.448822	0.956451	0.690255	0.338518	0.765925	0.695628	0.904386	0.881466	0.817643	1.59521	0.934014	0.698903	-0.516835	0.0622022	0.809524	1.00727
Com_62_all	Phenylpyruvic acid	Benzenoids	HMDB0000205	0.150933	0.13832	0.140878	0.197659	0.0743642	0.0738629	0.129699	0.0540736	0.0763718	0.154482	0.0799318	0.0888582	0.20458	1.1793	0.23793	0.400809	0.547619	0.638765
Com_63_all	2-Hydroxyglutaric acid	Organic Acids	HMDB0000606	0.923537	1.03096	0.795376	1.31312	2.32538	2.71456	3.38301	0.221209	0.202304	0.519259	0.167999	0.19383	0.246124	6.90144	2.7869	3.28612e-05	1	2.10616
Com_64_all	Glycine	Amino Acids	HMDB0000123	1661.47	1607.35	1322.43	1157.97	1230.91	821.063	1143.6	1668.55	1208.06	1743.33	1279.35	1713.42	1637.95	0.828803	-0.270899	0.0999538	0.809524	1.05969
Com_65_all	Citrulline	Amino Acids	HMDB0000904	166.915	240.634	277.999	239.12	251.256	165.438	291.775	75.9407	51.066	71.0999	58.8758	51.8641	69.7609	3.69732	1.88648	1.77513e-07	1	2.33925
Com_66_all	Galactonic acid	Carbohydrates	HMDB0000565	8.98208	9.88695	7.23727	8.7669	8.21153	6.92642	6.89899	8.18995	12.1107	9.668	6.9665	8.41038	8.15546	0.911761	-0.133272	0.385106	0.595238	0.596999
Com_67_all	Gluconolactone	Carbohydrates	HMDB0000150	74.9631	104.059	58.2861	28.499	71.4085	42.7152	57.2537	66.3303	84.7971	60.7563	60.9408	51.997	44.0023	1.01601	0.0229171	0.856373	0.52381	0.242485
Com_68_all	alpha-Aminobutyric acid	Amino Acids	HMDB0000452	9.41371	18.9607	6.23526	14.5109	12.1832	5.33206	5.44097	8.83198	7.21587	27.8813	5.40871	9.44613	7.02593	0.938766	-0.0911625	0.986729	0.5	0.168767
Com_69_all	Glyceric acid	Carbohydrates	HMDB0000139	123.674	242.844	199.676	123.834	93.1363	113.853	94.843	131.664	120.386	63.7799	99.2672	171.773	92.4611	1.25148	0.32363	0.307371	0.642857	0.748869
Com_6_all	Glutamic acid	Amino Acids	HMDB0000148	585.943	629.979	532.67	629.639	586.837	491.937	491.883	570.784	540.304	655.969	521.352	543.303	539.526	1.00401	0.00577499	0.968344	0.5	0.0702697
Com_70_all	Proline	Amino Acids	HMDB0000162	347.937	383.034	256.271	223.409	288.082	193.647	234.234	332.473	224.051	302.576	209.677	323.886	322.169	0.963001	-0.0543915	0.713081	0.547619	0.248672
Com_71_all	Pipecolic acid	Amino Acids	HMDB0000716	17.4903	21.0447	16.9958	11.9771	22.6024	9.44603	16.6957	31.1444	31.2324	23.0313	22.967	25.2951	19.914	0.648795	-0.624165	0.00793806	0.952381	1.17331
Com_72_all	Erythronic acid	Carbohydrates	HMDB0000613	3.29624	3.85488	2.52281	3.49441	3.1313	1.82349	2.12187	4.12943	2.50872	3.10924	2.18721	3.12022	2.661	0.979512	-0.0298647	0.824091	0.52381	0.163678
Com_73_all	N-Acetylserine	Amino Acids	HMDB0002931	2.38902	4.59386	0.178211	6.27257	0.0796264	0.316816	7.14973	10.2923	0.37349	3.38422	6.39424	6.96962	5.73768	0.542439	-0.882467	0.179272	0.738095	0.957224
Com_74_all	Shikimic acid	Organic Acids	HMDB0003070	8.44195	0.132313	12.5786	3.16907	11.1152	11.4046	2.77134	4.0963	6.10409	11.325	5.42282	7.35613	8.13097	1.00213	0.0030661	0.4338	0.52381	0.548075
Com_75_all	N-Acetylneuraminic acid	Carbohydrates	HMDB0000230	167.94	128.395	131.906	81.6114	126.581	86.6678	113.865	145.89	152.731	183.11	132.722	104.107	108.64	0.867262	-0.205461	0.270279	0.690476	0.654359
Com_76_all	Melibiose	Carbohydrates	HMDB0000048	1.92431	1.65755	2.7849	3.51974	4.26662	2.34775	3.23144	3.40487	2.26752	1.76953	1.79877	2.90321	2.39528	1.1633	0.218221	0.444077	0.619048	0.576022
Com_77_all	Acetic acid	SCFAs	HMDB0000042	1102.69	1043.69	800.688	1664.69	845.271	547.731	707.227	648.616	1120.77	700.386	609.616	1044.42	1045.28	1.11299	0.154438	0.649908	0.452381	0.318407
Com_78_all	Valine	Amino Acids	HMDB0000883	373.445	492.616	414.028	400.968	374.048	233.382	298.394	604.064	488.588	598.8	345.632	356.601	329.63	0.814201	-0.296542	0.209483	0.619048	0.732045
Com_79_all	Pyroglutamic acid	Amino Acids	HMDB0000267	2140.03	2706.93	2433.58	2403.26	3117.82	2078.53	2611.55	2226.95	1813.18	1891.14	1707.89	1619.74	1438.42	1.40155	0.487028	0.00162047	0.952381	1.79625
Com_7_all	Anserine	Peptides	HMDB0000194	5.01513	6.5219	13.3925	10.5877	12.7501	9.12244	12.6785	51.168	45.1431	54.3243	20.8304	13.8707	33.2523	0.274756	-1.86378	0.00129683	1	2.10072
Com_80_all	5-Aminolevulinic acid	Amino Acids	HMDB0001149	36.4068	41.9843	35.3401	28.61	47.2217	29.9653	42.0544	33.0071	25.838	24.3371	20.6744	16.2973	22.0059	1.5772	0.657362	0.00329007	0.952381	1.7613
Com_81_all	Glucose	Carbohydrates	HMDB0000122	15959.7	16526.6	13363.4	15652.1	19511.9	14733.9	20789.1	11692.3	11009	8519.82	8251.6	11208.7	12291.6	1.58622	0.665591	0.000416274	1	1.38273
Com_82_all	Maltose/Lactose	Carbohydrates		1970.36	1676.17	1345.13	2048.66	1993.29	1921.38	1593.74	836.206	1502.06	70.7492	105.004	854.996	1633.33	2.1502	1.10447	0.0684001	0.928571	1.25418
Com_83_all	Maltotriose	Carbohydrates	HMDB0001262	2270.68	1722.03	3059.14	4580.09	4015.78	4501.57	3737.8	175.652	1330.7	12.1887	12.1212	219.622	552.625	8.89076	3.15231	0.00917374	1	1.71075
Com_84_all	3-Hydroxybutyric acid	Organic Acids	HMDB0000357	118.324	314.259	359.805	1051.07	432.454	528.518	929.872	87.6276	130.542	164.081	60.3067	78.3668	72.9255	5.38997	2.43028	0.000824725	0.952381	1.37783
Com_85_all	Methionine	Amino Acids	HMDB0000696	712.295	708.523	689.845	566.93	715.043	523.901	608.76	770.763	568.52	722.269	485.771	558.272	697.723	1.01985	0.0283623	0.772017	0.5	0.227451
Com_86_all	Isoleucine	Amino Acids	HMDB0000172	1204.83	1005.1	672.533	394.861	1054.65	687.8	867.901	1044.58	416.392	770.72	361.584	592.834	1002.87	1.20472	0.268704	0.384719	0.666667	0.652537
Com_87_all	Leucine	Amino Acids	HMDB0000687	1891.2	1795.3	1358.76	1245.21	1965.11	1386.43	1605.74	1900.61	1281.86	1698.4	952.67	1213.84	1321.72	1.15197	0.204097	0.239226	0.714286	0.805099
Com_88_all	Ribulose	Carbohydrates	HMDB0000621	2073.17	1972.58	1760.84	1744.84	1765.93	1013.65	1766.28	1224.4	1144.15	1278.78	1089.91	1473.46	1869.55	1.28327	0.359822	0.0662157	0.761905	1.2141
Com_89_all	Xylulose	Carbohydrates	HMDB0001644	1320.02	1138.89	990.193	1096.21	981.728	607.07	1048.03	714.839	639.805	834.105	609.348	912.523	1029.91	1.29861	0.376973	0.0645538	0.809524	1.20621
Com_8_all	Carnosine	Peptides	HMDB0000033	1.57259	4.45451	11.0332	9.61948	14.547	9.8282	7.97463	38.9377	35.6535	47.2046	11.4659	2.57774	15.8934	0.33346	-1.58441	0.1164	0.833333	1.25907
Com_90_all	Propionic acid	SCFAs	HMDB0000237	41.1583	41.5129	32.5232	25.4209	25.0958	36.9497	18.8333	22.5496	25.598	39.4709	13.5307	28.361	61.4644	0.994121	-0.00850688	0.782291	0.547619	0.336613
Com_91_all	Tryptophan	Amino Acids	HMDB0000929	221.142	224.094	207.909	179.227	213.986	167.037	206.649	219.485	171.105	227.757	145.704	180.598	199.651	1.06369	0.0890765	0.41933	0.595238	0.528314
Com_92_all	Butyric acid	SCFAs	HMDB0000039	6.11354	3.80611	6.22146	8.88097	5.74492	5.67456	7.95682	5.10571	4.74904	4.34309	1.23409	3.53027	2.32269	1.78792	0.838285	0.0316151	0.928571	1.61601
Com_93_all	Isobutyric acid	SCFAs	HMDB0001873	52.2895	28.6554	29.9124	55.9547	26.4948	27.539	18.2414	19.121	29.0798	23.5089	16.728	29.1157	36.058	1.33409	0.415861	0.212084	0.642857	0.699542
Com_94_all	Malonic acid	Organic Acids	HMDB0000691	2.54734	2.42799	2.31833	2.9686	2.49353	1.72424	2.52329	3.50221	3.04251	3.54492	1.95913	3.04531	2.61637	0.82292	-0.281175	0.122517	0.833333	1.03956
Com_95_all	Tartaric acid	Carbohydrates	HMDB0000956	0.701741	0.909992	0.697186	0.832877	0.868285	1.15574	0.5725	0.71803	0.87939	0.817764	0.646935	0.843776	0.788542	1.04774	0.0672852	0.767047	0.547619	0.2456
Com_96_all	Isovaleric acid	SCFAs	HMDB0000718	5.62155	0.875019	1.84335	4.56332	2.2584	0.497947	1.28985	1.69235	3.04238	1.61698	1.70851	0.807843	6.31723	0.956721	-0.0638295	0.771071	0.47619	0.191404
Com_97_all	Valeric acid	SCFAs	HMDB0000892	5.93259	5.14301	7.39672	8.13431	4.90376	4.54061	4.5189	6.63318	3.82883	5.31046	7.4236	4.52199	7.67264	0.98258	-0.0253528	0.945407	0.52381	0.104873
Com_98_all	Oxalic acid	Organic Acids	HMDB0002329	21.9578	11.2678	10.4709	26.0319	14.3763	10.1454	13.4459	1.68327	14.1512	9.42206	6.66902	8.3415	6.72182	1.96452	0.97418	0.0474412	0.904762	1.60027
Com_99_all	Maleic acid	Organic Acids	HMDB0000176	13.9194	12.1681	9.41504	15.9891	12.2267	15.3824	12.5084	16.4501	9.57095	22.7153	11.9749	14.3227	18.6201	0.838426	-0.254244	0.327504	0.666667	0.767667
Com_9_all	Sarcosine	Amino Acids	HMDB0000271	3306.76	3755.49	3827.22	2761.4	3658.65	2450.52	3308.42	3922.94	4208.26	4486.57	3496.05	3576.17	3191.22	0.864157	-0.210635	0.0922699	0.738095	0.721527

## Sheet: EMPA vs. HG_metabolites
Compound_ID	Name	Group	HMDB	EMPA_01	EMPA_02	EMPA_03	EMPA_04	EMPA_05	EMPA_06	EMPA_07	EMPA_08	HG_01	HG_02	HG_03	HG_04	HG_05	HG_06	HG_07	FC	log2FC	Pvalue	ROC	VIP
Com_100_all	Citraconic acid	Fatty Acids	HMDB0000634	0.151847	0.115134	0.241237	0.122158	0.115823	0.204268	0.109601	0.200951	0.117941	0.216244	0.109886	0.166531	0.136327	0.113156	0.107316	1.14057	0.189758	0.435948	0.625	1.01377
Com_101_all	Methylsuccinic acid	Fatty Acids	HMDB0001844	6.26046	0.770001	0.893422	0.966385	0.361405	1.37283	0.739937	0.510351	0.419152	0.598361	0.788839	6.38934	0.586969	0.60386	2.63744	0.864145	-0.210655	0.911462	0.535714	0.133799
Com_102_all	Adipic acid	Fatty Acids	HMDB0000448	3.70474	5.7986	3.4752	2.84482	4.18092	3.57465	3.2723	2.80037	4.58201	3.53479	5.14303	4.46801	4.23515	3.64959	3.84221	0.880846	-0.183038	0.163282	0.767857	1.03036
Com_103_all	Methylglutaric acid	Fatty Acids	HMDB0000752	0.104926	0.0840622	0.101335	0.105284	0.0901012	0.115527	0.102322	0.124505	0.133867	0.0833756	0.19838	0.15056	0.0975838	0.105123	0.145188	0.792662	-0.335222	0.134871	0.696429	1.4724
Com_104_all	Pimelic acid	Fatty Acids	HMDB0000857	1.38736	1.0266	1.58648	0.728444	1.49793	0.832555	0.9872	1.11266	1.57203	1.54207	1.08721	1.60264	1.63239	1.08392	1.28432	0.817407	-0.290873	0.0908561	0.767857	1.51633
Com_105_all	2-Methylpentanoic acid	SCFAs	HMDB0031580	2.69415	2.26322	2.71581	1.52712	2.95321	1.10083	2.53964	1.27313	2.34224	2.23693	1.6985	4.7285	2.47058	1.54507	1.52297	0.902624	-0.147803	0.670692	0.517857	1.44697
Com_106_all	Isocaproic acid	SCFAs	HMDB0000689	2.22867	0.631625	1.13065	0.520595	1.36509	0.206584	0.685048	0.52163	1.7065	0.511069	0.7717	1.41209	0.384029	0.588405	0.516109	1.08298	0.115008	0.990855	0.553571	1.17365
Com_107_all	Caproic acid	SCFAs	HMDB0000535	14.8469	13.9818	13.0071	6.95288	15.9995	8.84168	10.0062	11.0918	16.7506	9.2266	13.2404	15.7779	15.4851	10.6981	5.94261	0.951397	-0.0718812	0.865372	0.571429	1.22506
Com_108_all	Suberic acid	Fatty Acids	HMDB0000893	0.125614	0.366866	0.297063	0.0832882	0.064159	0.0126057	0.314976	0.301844	0.0875939	0.513716	0.026008	0.535702	0.12306	0.119334	0.164534	0.873032	-0.195894	0.840657	0.464286	0.632661
Com_109_all	TCA	Bile Acids	HMDB0000036	0.35842	0.314404	1.49898	0.289961	1.95443	0.521013	0.398493	0.276237	0.321475	0.307402	1.00008	0.456278	0.474977	0.38978	0.261099	1.52921	0.612789	0.492853	0.446429	0.928193
Com_10_all	beta-Alanine	Amino Acids	HMDB0000056	34.9732	20.5012	68.8337	82.447	91.6081	44.8885	32.2067	33.8872	21.3262	34.406	36.6125	32.7723	51.1478	24.9778	46.182	1.44762	0.533686	0.208831	0.625	0.673561
Com_110_all	Citric acid	Organic Acids	HMDB0000094	1.9301	120.31	120.796	1.36438	2.05114	1.48102	2.7087	1.66452	2.21802	2.71617	1.3489	2.57874	4.02508	76.4117	62.2935	1.45633	0.542334	0.836231	0.607143	0.214395
Com_111_all	4-Methylhexanoic acid	Fatty Acids		1.32609	1.4524	1.28176	1.74129	1.90698	1.05854	1.1215	1.0764	1.38546	1.51923	1.4321	1.92122	1.50039	1.37877	1.16082	0.931671	-0.102107	0.408181	0.678571	0.572135
Com_112_all	Pyruvic acid	Organic Acids	HMDB0000243	112.24	78.6685	114.616	132.978	116.375	79.1079	63.4483	110.782	113.741	149.519	66.6573	105.741	44.1232	56.8619	68.1002	1.16941	0.225776	0.290877	0.678571	1.34661
Com_113_all	7-DHCA	Bile Acids		0.0234114	0.0223221	0.0325584	0.0518726	0.020102	0.0180568	0.0723042	0.0203459	0.0319448	0.0392798	0.0196888	0.148351	0.030782	0.0205002	0.0267938	0.71958	-0.474774	0.557607	0.589286	0.493717
Com_114_all	Oxoglutaric acid	Organic Acids	HMDB0000208	1.83698	2.97478	3.82617	1.05987	1.80509	0.94514	1.58407	1.10496	1.9358	1.7354	1.36082	2.65385	1.54874	4.69857	4.94089	0.701753	-0.510965	0.217475	0.678571	0.989617
Com_115_all	Octanoic acid	Fatty Acids	HMDB0000482	5.11725	22.944	15.9409	6.8142	7.80379	19.6426	16.8395	36.1164	6.70453	20.2018	5.22815	21.2548	20.5516	23.4986	18.7669	0.988038	-0.0173614	0.851528	0.571429	0.296491
Com_116_all	CA	Bile Acids	HMDB0000619	3.12738	6.40356	1.19064	1.27579	0.838878	5.82047	2.43261	8.87593	1.34899	4.26116	5.55781	7.21074	7.01924	7.64929	10.6079	0.600607	-0.735507	0.116636	0.75	1.23126
Com_117_all	GCA	Bile Acids	HMDB0000138	0.715933	0.333033	6.50887	0.159667	0.230194	1.63122	0.5278	2.4963	0.565218	1.14778	1.03632	1.22445	0.533291	0.266891	2.74933	1.4658	0.55169	0.853051	0.571429	0.507349
Com_118_all	Nonanoic acid	Fatty Acids	HMDB0000847	5.59244	6.99185	6.15535	3.01617	4.36127	4.17948	2.98374	3.24751	11.9329	8.7307	3.64951	8.25616	4.4563	3.66504	4.14345	0.712891	-0.488246	0.223888	0.678571	1.29534
Com_119_all	Decanoic acid	Fatty Acids	HMDB0000511	2.89006	6.7174	5.55591	2.58995	1.62977	3.99095	3.04225	5.83065	1.78587	4.09591	7.4394	4.03239	3.84973	4.61675	4.60141	0.927506	-0.108572	0.670933	0.589286	0.412176
Com_11_all	Alanine	Amino Acids	HMDB0000161	2895.48	3324.9	4970.83	4186.02	4453.8	3362.64	4743.95	3499.63	4723.92	5302.17	5622.21	4318.73	4815	3791.5	4493.68	0.831869	-0.265571	0.0414554	0.785714	1.40269
Com_120_all	Undecylenic acid	Fatty Acids	HMDB0033724	0.257686	0.224459	0.37806	0.219256	0.289479	0.238521	0.217684	0.263669	0.288862	0.327078	0.259601	0.422648	0.288018	0.242557	0.322304	0.849677	-0.235014	0.107928	0.767857	1.18503
Com_121_all	CDCA	Bile Acids	HMDB0000518	0.568064	1.1585	0.839951	0.404302	0.525002	0.634282	0.3538	0.566639	0.823718	0.485765	0.722616	0.782606	1.59954	1.67067	0.748279	0.646729	-0.628768	0.0805685	0.75	1.32071
Com_122_all	GCDCA	Bile Acids	HMDB0000637	0.214265	0.239893	0.218047	0.175601	0.250531	0.16753	0.145839	0.179803	0.248903	0.247099	0.263392	0.263485	0.195262	0.198069	0.203507	0.859762	-0.217991	0.0842731	0.75	1.12171
Com_123_all	GDCA	Bile Acids	HMDB0000631	0.174645	0.193374	0.195616	0.135131	0.200485	0.136042	0.141238	0.129739	0.201366	0.36286	0.176101	0.24359	0.179302	0.154315	0.152466	0.777541	-0.363009	0.12681	0.75	1.48463
Com_124_all	Undecanoic acid	Fatty Acids	HMDB0000947	0.562145	0.290447	0.639648	0.587849	0.276892	0.364999	0.517301	0.641144	0.711282	0.732438	0.381545	0.517538	0.307616	0.324702	0.396171	1.00714	0.0102686	0.944314	0.464286	0.39075
Com_125_all	5Z-Dodecenoic acid	Fatty Acids	HMDB0000529	1.45737	1.65337	1.35587	1.18613	1.56579	1.40353	1.89236	1.09629	1.80111	1.8878	1.57246	2.16217	1.9796	1.32597	1.35896	0.840446	-0.250772	0.0926002	0.732143	1.23558
Com_126_all	Dodecanoic acid	Fatty Acids	HMDB0000638	8.23806	20.6691	9.23604	14.86	6.44148	9.16102	6.6179	4.58097	10.6135	4.60375	18.2503	9.72091	17.5844	13.7642	12.7027	0.800427	-0.321158	0.327983	0.696429	0.839566
Com_127_all	Tridecanoic acid	Fatty Acids	HMDB0000910	0.729361	0.174441	0.421016	0.220798	0.27758	0.556826	0.176385	0.514009	0.505163	0.287019	0.677159	0.272386	0.3511	0.349996	0.61336	0.879075	-0.185942	0.416538	0.607143	0.593265
Com_128_all	Myristoleic acid	Fatty Acids	HMDB0002000	2.53846	3.3583	1.31851	1.79261	2.13857	1.38617	2.77367	1.37966	1.41818	4.30764	3.29749	3.87391	3.28452	2.68139	3.98757	0.638939	-0.64625	0.0348606	0.839286	1.40501
Com_129_all	9E-tetradecenoic acid	Fatty Acids	HMDB0062248	1.41669	1.92164	1.00049	0.687696	0.537523	0.990147	1.40713	0.501681	0.793594	2.12707	1.87476	0.750123	0.717314	1.283	0.710318	0.89692	-0.156949	0.675217	0.428571	0.234271
Com_12_all	Dimethylglycine	Amino Acids	HMDB0000092	9.08634	6.90405	12.0951	10.542	6.86093	8.21652	8.51051	12.718	32.0901	14.0611	9.47771	9.06009	15.8695	7.95151	10.5102	0.662155	-0.594759	0.140557	0.714286	0.981077
Com_130_all	Ricinoleic acid	Fatty Acids	HMDB0034297	0.486599	0.240143	0.350631	0.141413	0.271148	0.166968	0.122562	0.165892	0.435937	0.236614	0.34196	0.415129	0.191217	0.151828	0.208058	0.859367	-0.218653	0.434533	0.607143	1.27836
Com_131_all	12-Hydroxystearic acid	Fatty Acids	HMDB0061706	0.196806	0.570868	0.539046	0.185634	0.387813	0.443619	0.254452	0.140834	0.698616	0.687971	0.708333	0.819936	0.232824	0.452167	0.473881	0.584032	-0.775881	0.035289	0.839286	1.50906
Com_132_all	GLCA	Bile Acids	HMDB0000698	0.44798	0.568305	0.485743	0.448748	0.386207	0.441058	0.377194	0.374012	0.587077	0.595339	0.572148	0.710034	0.559695	0.461283	0.471238	0.780449	-0.357625	0.00601038	0.910714	1.80879
Com_133_all	Myristic acid	Fatty Acids	HMDB0000806	13.1443	14.4387	10.6211	5.91375	8.09455	9.29928	10.3903	8.7506	12.2222	11.68	17.248	11.9374	11.5121	10.4338	9.81269	0.831751	-0.265776	0.117769	0.732143	0.876688
Com_134_all	Pentadecanoic acid	Fatty Acids	HMDB0000826	13.0251	15.6355	12.135	6.16716	5.82676	14.6585	10.2835	10.0758	12.8336	10.3293	20.8141	16.5439	10.4983	5.53138	14.5759	0.843129	-0.246175	0.468167	0.625	0.703424
Com_135_all	Palmitoleic acid	Fatty Acids	HMDB0003229	42.1408	22.0149	28.871	5.81641	32.1861	26.2713	18.8627	25.7641	36.7242	44.5318	40.5139	29.7351	30.4827	24.3112	26.116	0.760221	-0.39551	0.137223	0.732143	0.782081
Com_136_all	Palmitelaidic acid	Fatty Acids	HMDB0012328	10.5362	4.17124	3.53406	0.0506516	0.931068	12.5712	6.44059	1.3186	2.64566	4.23367	8.80527	3.76103	3.5241	3.06416	6.00414	1.08026	0.111378	0.379111	0.482143	0.753211
Com_137_all	10Z-Heptadecenoic acid	Fatty Acids	HMDB0060038	3.45758	2.63275	1.6231	0.337766	0.827354	1.51638	1.71013	1.8636	2.38695	2.28883	4.68888	2.97378	2.26482	2.3505	5.44511	0.545679	-0.873877	0.0304079	0.839286	1.28796
Com_138_all	alpha-Linolenic acid	Fatty Acids	HMDB0001388	190.98	162.892	193.311	11.1271	52.988	118.887	165.811	154.75	117.944	203.79	191.635	212.742	185.324	164.745	187.609	0.727497	-0.458986	0.152758	0.75	0.980037
Com_139_all	gamma-Linolenic acid	Fatty Acids	HMDB0003073	20.3176	7.20743	9.70375	3.06465	4.17797	10.7448	8.67276	9.99767	10.4428	22.7222	13.7659	12.1971	12.4072	10.4413	9.90336	0.703645	-0.50708	0.0787242	0.821429	1.1606
Com_13_all	GABA	Amino Acids	HMDB0000112	20.42	11.7059	39.5097	52.0251	51.1087	34.5997	21.0845	20.2115	31.0184	68.9763	26.4103	21.6925	31.4147	14.2217	38.8861	0.942876	-0.0848594	0.80102	0.535714	0.142056
Com_140_all	Linoleic acid	Fatty Acids	HMDB0000673	33229.8	32091.7	34442.7	8142.17	9704.14	29557.2	30688.3	29348.7	24312.4	37491.8	35156.9	43723.4	31016.2	27622.4	32397.9	0.782424	-0.353977	0.149684	0.696429	0.917445
Com_141_all	Linoelaidic acid	Fatty Acids	HMDB0006270	16.3279	14.1493	13.2261	2.76512	5.6877	15.2706	12.42	14.0211	9.70129	16.8591	16.6546	21.6592	14.3105	9.12236	11.1905	0.825491	-0.276675	0.296368	0.642857	0.8049
Com_142_all	10,13-Nonadecadienoic acid	Fatty Acids		8.42334	8.07379	8.8204	2.17089	3.45015	5.12401	11.8381	7.0792	7.48833	5.03727	8.87248	13.4837	6.56975	2.69677	7.67504	0.928295	-0.107344	0.735224	0.482143	0.716281
Com_143_all	EPA	Fatty Acids	HMDB0001999	30.3914	24.064	26.0763	8.59516	22.4361	17.1101	30.8536	24.5694	31.608	45.0052	37.7569	28.99	36.8502	25.7546	43.3026	0.64623	-0.62988	0.0154044	0.910714	1.38702
Com_144_all	Arachidonic acid	Fatty Acids	HMDB0001043	969.217	1166.26	1268.51	497.482	1345.89	875.196	1039.85	870.604	1609.78	1467.46	1700.28	1403.84	1841.67	1002.65	1471.99	0.669566	-0.578702	0.0078965	0.928571	1.6538
Com_145_all	Dihomo-gamma-linolenic acid	Fatty Acids	HMDB0002925	37.0924	29.3371	20.5936	9.94742	10.8874	13.1897	21.9376	18.0779	28.3625	31.6788	31.8896	36.0079	32.1008	33.4292	33.3519	0.621329	-0.686571	0.0104952	0.857143	1.35257
Com_146_all	DHA	Fatty Acids	HMDB0002183	1928.31	1958.91	1327.76	446.283	723.889	582.776	1077.16	848.873	1997.29	2729.05	1357.24	1659.53	1602.9	2694.53	1731.97	0.565054	-0.823538	0.0110767	0.857143	1.45791
Com_147_all	DPA	Fatty Acids	HMDB0006528	351.425	362.542	233.4	89.7696	158.541	96.44	247.253	159.348	271.254	283.586	283.29	279.898	320.282	234.096	381.002	0.723859	-0.466219	0.0591161	0.767857	1.17321
Com_148_all	DPAn-6	Fatty Acids	HMDB0001976	23.8942	19.6878	12.5973	4.98242	9.69784	7.00513	11.2961	6.49615	33.0734	18.8787	17.4372	14.0299	19.0471	34.2408	13.852	0.555927	-0.847033	0.0170004	0.821429	1.6228
Com_149_all	Adrenic acid	Fatty Acids	HMDB0002226	56.6321	45.6346	26.0963	25.3384	32.7422	13.4898	29.4739	19.4458	55.4186	23.5545	42.8284	32.9275	59.6625	37.9993	32.731	0.763697	-0.388929	0.144546	0.714286	0.915424
Com_14_all	Serine	Amino Acids	HMDB0000187	1356.75	1134.42	1612.97	1639.36	1520.63	1962.45	1217.36	1108.2	1596.38	2151.27	1610.56	1259.33	1767.48	956.212	1626.56	0.921619	-0.117758	0.563059	0.607143	0.455151
Com_150_all	Succinic acid	Organic Acids	HMDB0000254	4.28731	5.77539	6.48626	6.58515	6.02943	5.6437	6.62355	5.65007	5.44377	7.94948	7.51988	7.39775	10.7506	7.11974	5.47938	0.797431	-0.326569	0.0651205	0.75	1.17523
Com_151_all	Citramalic acid	Fatty Acids	HMDB0000426	1.36063	1.04096	0.544422	2.15497	0.179824	1.02723	1.00022	1.05464	0.563492	1.87734	0.356838	0.971395	1.14536	1.3327	0.734454	1.04812	0.0678049	0.967537	0.535714	0.428576
Com_152_all	Heptadecanoic acid	Fatty Acids	HMDB0002259	6.66594	8.57128	8.97838	24.8714	13.9941	5.47459	10.54	7.4213	9.61329	4.32527	9.03745	13.1603	5.78244	4.36011	10.6369	1.33008	0.411511	0.304651	0.410714	0.724552
Com_153_all	Oleic acid	Fatty Acids	HMDB0000207	1392.63	1833.7	1450.48	366.121	830.611	1019.89	1212.46	922.206	1323.55	1502.56	1781.63	2296.4	1653.48	1219.3	1415.51	0.705798	-0.502674	0.0546767	0.803571	1.37277
Com_154_all	Petroselinic acid	Fatty Acids	HMDB0002080	49.6733	58.126	50.8808	8.35484	21.4493	39.6242	50.6281	34.443	43.301	38.0914	46.9211	75.1193	36.3149	40.2474	33.5563	0.873963	-0.194356	0.363807	0.5	0.942735
Com_155_all	10Z-Nonadecenoic acid	Fatty Acids	HMDB0013622	2.65271	5.93461	3.54318	1.37416	2.1566	1.87659	3.42365	2.09834	2.60607	3.38227	5.50802	5.81515	5.29953	4.03179	4.14453	0.655379	-0.6096	0.0289452	0.785714	1.43945
Com_156_all	Carnitine	Carnitines	HMDB0000062	905.633	588.775	1264.32	1285.53	1340.61	523.41	1205.86	1080.44	1513.04	1386.6	1265.72	1458.16	1379.29	1187.34	1019.43	0.778564	-0.361112	0.0633843	0.803571	1.30788
Com_157_all	Acetylcarnitine	Carnitines	HMDB0000201	180.488	186.621	145.315	188.965	211.266	178.59	149.642	150.93	217.338	238.2	201.133	211.063	218.298	169.071	193.98	0.840422	-0.250815	0.0147258	0.857143	1.32251
Com_158_all	Propionylcarnitine	Carnitines	HMDB0000824	2.01691	1.29131	2.45171	2.62588	5.02461	1.10373	1.80073	1.5315	7.12059	5.07979	1.97125	1.60078	1.39904	2.80536	2.75005	0.687099	-0.54141	0.274694	0.696429	0.577359
Com_159_all	Malonylcarnitine	Carnitines	HMDB0002095	28.8453	16.4292	34.5494	57.5349	25.9707	54.2328	28.4141	48.423	34.368	41.678	25.2633	41.6089	39.6211	37.7765	28.0339	1.03725	0.0527568	0.891445	0.482143	0.550628
Com_15_all	Threonine	Amino Acids	HMDB0000167	498.322	442.568	659.965	849.004	798.402	765.518	570.779	434.285	663.131	700.075	725.591	503.911	708.995	386.294	615.334	1.02049	0.0292557	0.936587	0.482143	0.156733
Com_160_all	Butyrylcarnitine	Carnitines	HMDB0002013	0.0201091	0.0265833	0.028385	0.133969	0.049008	0.0177053	0.0195169	0.0166486	0.0504547	0.0552464	0.0280912	0.0312462	0.0369693	0.0432129	0.0304421	0.990103	-0.01435	0.358777	0.767857	0.485984
Com_161_all	2-Methylbutyroylcarnitine	Carnitines	HMDB0000378	0.0402596	0.0837255	0.242129	0.502187	0.219937	0.0830514	0.12823	0.161563	0.291667	0.288941	0.236479	0.323057	0.489083	0.203037	0.308817	0.597103	-0.743948	0.0331669	0.821429	1.79315
Com_162_all	Valerylcarnitine	Carnitines	HMDB0013128	0.0308245	0.00206521	0.00493951	0.0127091	0.0159186	0.0258348	0.00204196	0.001194	0.0265773	0.00838044	0.00306794	0.00213124	0.00429564	0.00505405	0.00325376	1.58427	0.663818	0.653944	0.517857	0.31769
Com_163_all	Isovalerylcarnitine	Carnitines	HMDB0000688	0.016737	0.019436	0.0244238	0.0470032	0.021177	0.00964926	0.0184676	0.0143427	0.0311444	0.0857703	0.0150075	0.0214382	0.0355739	0.0184339	0.0155741	0.672067	-0.573324	0.304676	0.625	0.792074
Com_164_all	3-Hydroxylisovalerylcarnitine	Carnitines		3.31915	2.22544	6.12706	4.44914	4.25069	1.90224	3.30331	3.12861	3.90507	8.27788	4.43355	3.75509	4.11989	5.40572	4.03831	0.740152	-0.434107	0.078932	0.732143	1.0781
Com_165_all	Glutarylcarnitine	Carnitines	HMDB0013130	0.0244247	0.0333044	0.080946	0.0460252	0.0485872	0.0291123	0.0442132	0.0336153	0.0557052	0.0437128	0.0334034	0.0421715	0.0557438	0.0441957	0.0366921	0.955316	-0.0659497	0.542544	0.589286	0.545625
Com_166_all	Hexanylcarnitine	Carnitines	HMDB0000705	0.00760746	0.0151844	0.0159881	0.0273714	0.0200363	0.00734504	0.0111354	0.0162733	0.0181954	0.0163237	0.0154965	0.0156578	0.0192469	0.0170544	0.021896	0.854307	-0.227174	0.193342	0.696429	0.585369
Com_167_all	Adipoylcarnitine	Carnitines	HMDB0061677	0.0069362	0.00672807	0.00719297	0.011132	0.00715025	0.00785137	0.00956409	0.00955855	0.0198111	0.0136417	0.00922852	0.00989224	0.00985037	0.00555831	0.00649722	0.776715	-0.364542	0.314008	0.625	0.803941
Com_168_all	Octanoylcarnitine	Carnitines	HMDB0000791	0.0101915	0.0153998	0.0118337	0.0129088	0.01822	0.00821891	0.0124045	0.0126385	0.00983284	0.0120201	0.0188451	0.0185737	0.0184383	0.0129301	0.0180533	0.819635	-0.286947	0.163259	0.732143	0.656688
Com_169_all	Decanoylcarnitine	Carnitines	HMDB0000651	0.0221227	0.0199143	0.0148636	0.0238075	0.0171817	0.0139752	0.0194305	0.0119686	0.0209957	0.0227835	0.0214711	0.0256661	0.0293168	0.0167153	0.0220235	0.788543	-0.34274	0.0375887	0.785714	0.828197
Com_16_all	Homoserine	Amino Acids	HMDB0000719	41.6398	40.0937	50.5088	56.3966	45.7144	61.628	40.6825	36.6791	50.8805	66.0449	51.7691	44.821	47.2931	32.5756	52.7376	0.943815	-0.0834236	0.611873	0.625	0.371349
Com_170_all	Linoleylcarnitine	Carnitines	HMDB0006469	0.507042	0.111087	0.275006	0.520703	0.131795	0.205555	0.0163679	0.339815	0.189962	0.264895	0.344306	0.56525	0.150834	0.286394	0.110298	0.96444	-0.0522372	0.548657	0.535714	0.323882
Com_171_all	Stearylcarnitine	Carnitines	HMDB0000848	0.661304	0.169576	0.386968	2.23239	1.53966	0.331874	0.749535	0.610276	0.930582	0.614679	0.479648	0.746932	1.45877	0.300803	0.616274	1.13573	0.183618	0.865657	0.482143	0.137626
Com_172_all	Fructose 6-phosphate	Carbohydrates	HMDB0000124	5935.31	1319.85	1794.83	1215.97	1299.73	6431.89	5231.9	3788.11	2685.65	1685.74	3316.68	3500.3	4543.35	4346.9	7964.05	0.843016	-0.246369	0.370283	0.589286	1.04338
Com_173_all	Glucose 6-phosphate	Carbohydrates	HMDB0001401	4872.53	1328.57	1572.62	1067.23	1258.66	5153.43	4340.07	3086.88	2310.62	1377.36	2583.04	3060.97	3639.18	3629.72	6431.05	0.86163	-0.21486	0.434089	0.589286	0.927403
Com_174_all	Methylmalonylcarnitine	Carnitines	HMDB0013133	72.24	50.51	88.4462	81.8101	58.1634	40.7423	57.7669	65.2551	75.6211	76.3846	74.9819	50.5842	85.5145	72.4424	63.4204	0.903033	-0.147149	0.307621	0.660714	0.597369
Com_175_all	SAH	Nucleotides	HMDB0000939	4.91971	4.14285	4.56208	4.14166	4.03036	3.65145	6.38632	5.74933	3.50719	3.17091	5.93119	6.33345	5.20413	5.20685	5.14182	0.953334	-0.0689458	0.764911	0.571429	0.350558
Com_176_all	UCA	Bile Acids	HMDB0000917	0.235406	0.286708	0.355804	0.181541	0.222841	0.173513	0.165074	0.223069	0.291855	0.290825	0.242125	0.280158	0.317324	0.172476	0.182875	0.907645	-0.1398	0.438143	0.660714	1.51972
Com_177_all	2,2-Dimethyladipic acid	Fatty Acids		2.35876	2.55177	2.08983	1.64531	2.28656	1.86691	1.72712	1.56388	2.69252	2.44256	2.18063	3.38168	2.38766	1.99077	1.94627	0.827094	-0.273877	0.0745475	0.767857	1.42344
Com_178_all	Indolelactic acid	Indoles	HMDB0000671	0.267295	0.285606	0.321054	0.241161	0.21898	0.189903	0.262694	0.517048	1.78472	0.317693	0.265045	0.310981	0.16103	0.253741	0.495	0.561776	-0.831932	0.372736	0.607143	0.770666
Com_179_all	Indole-3-pyruvic acid	Indoles	HMDB0060484	0.33484	0.27041	0.324317	0.249233	0.399522	0.196683	0.291499	0.279481	0.388367	0.400165	0.366925	0.483867	0.373363	0.30995	0.251405	0.797477	-0.326485	0.055964	0.785714	1.39585
Com_17_all	Creatine	Amino Acids	HMDB0000064	8489.6	7707.48	9787.53	11462.4	12963	8702.53	10398.4	7955.03	10811.8	11147.5	12536.9	11360.5	12436.6	8295.37	10238.7	0.882273	-0.180702	0.1388	0.696429	0.93787
Com_180_all	1-Methylhistidine	Amino Acids	HMDB0000001	6.33126	2.35956	3.55339	56.0851	3.93379	4.17859	3.85882	3.39626	8.26469	5.69015	3.90276	4.35908	4.3688	3.03574	4.36402	2.1549	1.10762	0.720457	0.642857	0.603932
Com_181_all	4-Hydroxyproline	Amino Acids	HMDB0000725	498.039	345.692	580.547	708.203	782.283	446.089	631.322	483.451	659.59	743.333	742.217	545.102	686.251	491.556	651.946	0.866411	-0.206877	0.167295	0.696429	0.94977
Com_182_all	6,7-DiketoLCA	Bile Acids		4.6157	5.90516	4.46411	3.36562	3.75326	2.79317	3.17273	2.70158	5.50375	5.23322	3.92342	6.57136	3.66229	3.61734	4.0017	0.828126	-0.272078	0.153972	0.714286	1.3351
Com_183_all	15-HETE	Eicosanoids	HMDB0003876	41.3615	19.1883	36.2243	18.5691	58.6276	47.2378	16.7853	25.244	405.959	36.9478	72.5693	33.9511	23.8274	48.4411	8.82841	0.365304	-1.45283	0.410643	0.625	0.591247
Com_184_all	gamma-Glutamylalanine	Peptides	HMDB0006248	13.453	7.40241	17.6049	12.224	8.87169	18.726	14.2433	20.8631	15.2367	23.3838	16.6485	11.6265	17.4959	11.3908	18.2164	0.870316	-0.200389	0.321875	0.589286	0.717274
Com_185_all	Imidazolepropionic acid	Imidazoles	HMDB0002271	0.687156	0.466073	0.940068	1.58438	0.433093	1.15062	1.59706	0.778361	0.392939	0.467374	0.501639	1.23603	0.860481	0.423528	0.723118	1.45104	0.537091	0.168433	0.696429	1.01522
Com_186_all	10-Trans-Heptadecenoic acid	Fatty Acids		0.103394	0.119482	0.113672	0.106385	0.0222739	0.113025	0.183034	0.22759	0.0293895	0.127195	0.12489	0.216793	0.0453501	0.00913767	0.0860111	1.35456	0.437827	0.290812	0.607143	1.18208
Com_187_all	2,3-Diaminopropionic acid	Amino Acids	HMDB0002006	0.210242	0.203541	0.199694	0.150842	0.217763	0.147733	0.133363	0.226711	0.198399	0.196106	0.205314	0.210112	0.192735	0.197403	0.212273	0.923044	-0.115529	0.22805	0.5	0.925775
Com_188_all	Acetylglycine	Amino Acids	HMDB0000532	1.33965	1.42036	2.29413	2.47684	0.392159	3.81313	1.22287	2.4208	0.497457	2.06893	1.21512	0.145915	2.09834	3.88535	3.83015	0.979347	-0.0301086	0.657026	0.464286	0.948764
Com_18_all	Threonic acid	Carbohydrates	HMDB0000943	28.2822	10.2573	30.1297	28.0665	31.9013	16.0909	27.9896	23.8988	36.2573	47.4864	32.6413	19.7331	29.1944	27.0684	32.1752	0.76613	-0.384338	0.114191	0.767857	1.1727
Com_19_all	Hydroxypropionic acid	Organic Acids	HMDB0000700	121.661	137.725	108.73	125.074	65.3574	109.057	130.913	156.058	104.26	104.168	167.766	242.824	199.19	112.29	117.855	0.79673	-0.327837	0.23356	0.428571	0.77526
Com_1_all	Lysine	Amino Acids	HMDB0000182	1390.41	1116.27	1453.07	2990.59	1778.81	1552.13	1154.09	899.615	1792.12	1596.65	1357.37	1069.92	1154.74	932.354	1217.76	1.18333	0.242858	0.423301	0.571429	0.601363
Com_20_all	Glycylproline	Peptides	HMDB0000721	3.30079	2.0557	6.85727	1.79151	3.76451	3.55935	6.03466	4.95919	3.02135	2.62432	6.53214	4.01744	4.124	4.0624	3.2794	1.02247	0.0320592	0.873941	0.5	0.313236
Com_21_all	Homocitrulline	Amino Acids	HMDB0000679	2.86533	1.6673	1.71036	9.90068	1.60624	1.61359	1.50144	1.37973	4.285	2.67586	2.97718	1.78068	1.35683	1.45497	2.26283	1.15904	0.212925	0.885036	0.589286	0.305684
Com_22_all	AMP	Nucleotides	HMDB0000045	42.2272	41.2594	40.2558	46.7936	44.9265	41.7398	42.6247	42.1769	39.4805	45.4218	44.765	46.1757	40.1756	38.3492	47.5772	0.991086	-0.0129177	0.857792	0.5	0.239091
Com_23_all	GMP	Nucleotides	HMDB0001397	1.05665	1.95102	0.665944	1.43199	4.98222	0.392992	0.0569152	1.05505	0.537791	0.209117	0.401166	1.15621	1.72981	0.731617	2.10617	1.47612	0.561805	0.863089	0.535714	0.154801
Com_24_all	Lactic acid	Organic Acids	HMDB0000190	19754.9	7393.46	16285.7	11857.7	16865.1	11865.9	11479.8	13783.7	15523.2	16465.9	9726.48	10881.2	25709.6	12497.9	9910.55	0.949468	-0.0748087	0.845107	0.535714	0.617162
Com_25_all	Nicotinic acid	Pyridines	HMDB0001488	4.77366	5.60326	7.68524	6.19359	6.77696	4.34407	6.52033	4.71349	9.07794	10.1661	6.24406	7.52122	9.42453	6.53805	4.60459	0.761235	-0.393587	0.0683598	0.767857	1.43465
Com_26_all	Methylcysteine	Amino Acids	HMDB0002108	0.600353	0.439749	0.629279	0.447352	0.479426	0.528843	0.589143	0.505154	0.479286	0.407578	0.671196	0.566923	0.499819	0.428876	0.64044	0.999396	-0.000871715	0.937104	0.535714	0.376378
Com_27_all	2-Phenylglycine	Amino Acids	HMDB0002210	0.0868271	0.083921	0.0809972	0.198197	0.0789704	0.0550634	0.0665236	0.0723838	0.104115	0.175514	0.0849341	0.0820885	0.102881	0.0764248	0.0890307	0.884662	-0.176801	0.366232	0.75	0.690713
Com_28_all	Tyrosine	Amino Acids	HMDB0000158	469.632	412.728	668.01	389.513	553.167	535.936	467.354	392.942	569.184	574.596	515.518	437.217	534.723	446.483	455.32	0.963228	-0.0540512	0.561734	0.589286	0.961287
Com_29_all	Asparagine	Amino Acids	HMDB0000168	476.05	421.972	679.161	833.743	720.662	476.266	406.955	394.97	624.012	784.38	539.036	437.717	591.968	405.605	448.766	1.00707	0.0101577	0.958214	0.517857	0.425581
Com_2_all	Histidine	Amino Acids	HMDB0000177	348.372	406.161	504.81	435.485	620.013	483.259	354.582	318.002	546.482	494.008	454.603	389.783	467.515	367.866	460.85	0.954651	-0.0669547	0.529761	0.607143	0.440333
Com_30_all	Protocatechuic acid	Benzoic Acids	HMDB0001856	0.206855	0.34114	0.444571	0.464151	0.324741	0.397098	0.4433	0.398904	0.183116	0.513453	0.656217	0.321514	0.626222	0.406236	0.254458	0.892594	-0.163924	0.810218	0.553571	0.347763
Com_31_all	Phenylalanine	Amino Acids	HMDB0000159	751.217	808.286	1154.8	764.138	744.352	867.099	681.807	774.626	1018.59	1027.24	798.122	634.277	829.23	617.703	813.835	0.998091	-0.00275682	0.973154	0.553571	0.684021
Com_32_all	Hydroxyphenyllactic acid	Phenylpropanoic Acids	HMDB0000755	2.34806	1.28418	2.08688	3.32216	1.79649	3.05091	1.69731	2.75255	6.73593	2.19886	2.35668	6.44737	1.46044	3.2952	3.0003	0.629393	-0.667968	0.15883	0.696429	1.47564
Com_33_all	Glycyleucine	Peptides	HMDB0000759	7.50349	5.50449	14.3499	5.87409	6.13223	7.04544	11.3512	11.1757	6.94453	5.71518	12.8336	8.58628	9.84704	10.7553	6.72118	0.982352	-0.0256879	0.813157	0.517857	0.12037
Com_34_all	3-Nitrotyrosine	Amino Acids	HMDB0001904	3.44755	4.25007	5.50918	5.09287	5.40681	3.75758	5.62168	3.62568	4.88904	6.68575	4.31106	5.09692	6.0672	4.34369	5.11552	0.879847	-0.184675	0.180071	0.678571	0.922919
Com_35_all	Aspartic acid	Amino Acids	HMDB0000191	1644.94	2191.97	3280.18	1169.12	2245.86	1653.44	2964.42	2548.81	2137.1	2243.46	1131.24	2269.99	2588.37	2075.21	2261.82	1.05298	0.0744798	0.85414	0.464286	1.02615
Com_36_all	Glucaric acid	Carbohydrates	HMDB0000663	0.502385	0.517039	0.449502	0.682544	0.317151	0.423487	0.47981	0.157119	0.222072	0.157559	0.0820027	0.443365	0.708878	0.555266	0.295444	1.25291	0.325283	0.285264	0.625	0.630619
Com_37_all	2-Butenoic acid	Fatty Acids	HMDB0010720	4.8593	2.96907	10.534	1.61103	2.8267	4.93036	4.41648	4.87241	4.36027	4.14969	1.90083	10.2542	1.60256	2.59986	5.54244	1.06518	0.0910986	0.720934	0.607143	0.964257
Com_38_all	4-Hydroxybenzoic acid	Benzoic Acids	HMDB0000500	0.397749	0.489539	0.504943	0.713267	0.723255	0.488371	0.425176	0.465792	0.503952	0.82447	0.75109	1.04303	0.637642	0.497251	0.891763	0.715079	-0.483826	0.0319451	0.857143	1.5336
Com_39_all	Hippuric acid	Benzoic Acids	HMDB0000714	2.74512	2.92514	4.61053	0.353749	3.39612	2.31087	2.54182	2.92391	1.21963	3.1998	6.15563	4.27875	6.79799	5.22621	2.37228	0.652347	-0.616288	0.218714	0.714286	0.963805
Com_3_all	Arginine	Amino Acids	HMDB0000517	987.864	847.85	1204.87	1804.33	1413.56	1263.09	993.261	888.441	1246.62	1244.46	1191.56	897.952	1100.89	838.83	1021.62	1.09095	0.12558	0.54517	0.428571	0.422586
Com_40_all	Malic acid	Organic Acids	HMDB0000156	460.562	458.915	701.029	286.347	554.698	268.563	612.795	531.191	894.054	629.262	568.87	644.4	801.002	707.534	826.675	0.66837	-0.581281	0.00892268	0.928571	1.49751
Com_41_all	N-Acetyaspartic acid	Amino Acids	HMDB0000812	16.7143	8.48842	21.1742	31.7342	13.93	14.6881	16.9871	17.1368	38.6784	17.7531	19.1149	24.2146	22.7263	24.8156	20.1161	0.736156	-0.441917	0.0621368	0.839286	1.55161
Com_42_all	Indole-3-methyl acetate	Indoles	HMDB0029738	0.0560398	0.0491624	0.0471997	0.035689	0.0205509	0.0368699	0.0340417	0.0410777	0.0340192	0.0440067	0.0324313	0.01914	0.0355759	0.0316967	0.0466508	1.15207	0.204225	0.391918	0.732143	0.567227
Com_43_all	2-Methy-4-pentenoic acid	Fatty Acids	HMDB0031158	17.7554	17.1102	41.3867	29.624	26.4147	22.7637	26.352	25.5437	34.62	38.2827	26.4735	23.4967	34.845	20.2347	23.6811	0.898071	-0.155098	0.402623	0.625	0.64398
Com_44_all	Phenylacetic acid	Benzenoids	HMDB0000209	0.983867	2.51154	1.37953	3.45179	1.32263	2.29318	0.634794	0.657836	3.04454	1.14452	1.69622	0.402302	3.93543	1.24291	0.892191	0.937099	-0.0937263	0.992553	0.5	0.194178
Com_45_all	Indole-3-carboxylic acid	Indoles	HMDB0003320	1.30011	1.17274	1.5797	1.0383	1.15535	1.28665	1.91238	1.23305	1.42452	1.52735	1.70312	2.4695	1.47716	1.51772	1.80102	0.783824	-0.351398	0.0289977	0.821429	1.4235
Com_46_all	2-Hydroxycinnamic acid	Phenylpropanoic Acids	HMDB0002641	0.0465338	0.0354426	0.0898111	0.0445091	0.0165846	0.0722053	0.0289218	0.0728138	0.0527126	0.0909125	0.107394	0.046008	0.068608	0.0537629	0.0668553	0.732066	-0.449954	0.112777	0.714286	0.962239
Com_47_all	Coumaric acid/4-Hydroxycinnamic acid	Phenylpropanoids		0.142799	0.138248	0.128664	0.114719	0.138164	0.108504	0.109583	0.114952	0.148505	0.148301	0.14512	0.18728	0.168136	0.127669	0.135603	0.821392	-0.283858	0.00920707	0.875	1.78676
Com_48_all	Indoleacetic acid	Indoles	HMDB0000197	0.1848	0.120508	0.147162	0.226056	0.126651	0.14788	0.135409	0.254117	0.152175	0.214478	0.167388	0.295263	0.168223	0.161695	0.212827	0.856207	-0.223968	0.231461	0.714286	1.00531
Com_49_all	Fumaric acid	Organic Acids	HMDB0000134	131.083	130.764	213.219	75.5229	162.77	68.1744	171.819	119.43	208.918	212.361	153.466	200.418	199.368	195.323	243.541	0.664135	-0.590452	0.0122952	0.857143	1.6461
Com_4_all	Ornithine	Amino Acids	HMDB0000214	43.6943	26.0457	28.6968	28.9952	29.735	26.8302	16.5438	25.2781	77.1957	47.9086	17.082	29.2249	46.8644	31.3688	21.1511	0.729671	-0.454682	0.320874	0.696429	0.548695
Com_50_all	Glutaric acid	Organic Acids	HMDB0000661	16.4809	1.5532	2.58466	3.1117	0.774218	4.04402	1.66639	1.23272	1.17407	1.49518	1.37475	21.4701	1.95776	1.2483	9.63167	0.717484	-0.478981	0.835648	0.535714	0.150379
Com_51_all	Aconitic acid	Organic Acids	HMDB0000072	1.20122	84.6673	78.0635	0.927146	1.08112	1.55187	1.35117	1.54516	1.66282	2.76043	1.49547	1.4499	3.35559	50.3985	45.0166	1.40466	0.490223	0.717783	0.678571	0.284896
Com_52_all	N-Acetyltryptophan	Amino Acids	HMDB0013713	0.079673	0.195576	0.0530536	0.164467	0.102366	0.288791	0.109903	0.0523446	0.0912248	0.172354	0.23133	0.166988	0.0739199	0.101158	0.128839	0.947806	-0.0773368	0.587214	0.571429	0.854574
Com_53_all	Cinnamic acid	Phenylpropanoids	HMDB0000567	0.216024	0.211985	0.303134	0.117554	0.156708	0.139072	0.153079	0.161734	0.13689	0.24167	0.264489	0.308831	0.154756	0.175714	0.202147	0.860143	-0.217352	0.33446	0.642857	1.10381
Com_54_all	2-Phenylpropionate	Phenylpropanoic Acids	HMDB0011743	0.220038	0.2839	1.05646	0.0791617	0.254458	0.192477	0.295057	0.247152	0.11611	0.182886	0.297457	0.405949	0.453962	0.291268	0.280885	1.13389	0.181282	0.902485	0.607143	0.964613
Com_55_all	Benzenebutanoic acid	Benzenoids	HMDB0000543	0.13159	0.124851	0.139479	0.143756	0.120785	0.17838	0.117002	0.126415	0.211006	0.121182	0.177884	0.144277	0.141195	0.13643	0.163389	0.86453	-0.210012	0.130807	0.75	1.36805
Com_56_all	Indole-3-propionic acid	Indoles	HMDB0002302	1.34298	1.23368	1.90108	0.177466	0.961891	1.85534	1.06173	2.94385	0.388909	1.84466	1.90672	3.12764	1.74809	1.70033	1.17567	0.844539	-0.243764	0.537787	0.607143	0.574008
Com_57_all	N-Phenylacetylphenylalanine	Amino Acids	HMDB0002372	0.373701	0.394245	0.681599	0.952144	0.775542	0.363326	0.357378	0.615114	1.35996	1.65407	0.451449	0.898181	1.06153	0.0344765	0.340314	0.680851	-0.554589	0.997845	0.625	0.980514
Com_58_all	Azelaic acid	Fatty Acids	HMDB0000784	1.55011	4.56296	17.2891	1.67338	1.67837	1.68158	1.95844	5.02213	3.90815	6.00355	1.36116	3.81915	4.30372	1.11714	1.36895	1.4162	0.502024	0.758402	0.392857	1.37465
Com_59_all	Sebacic acid	Fatty Acids	HMDB0000792	0.237913	0.27686	0.330069	0.174586	0.222575	0.181588	0.163883	0.215223	0.324412	0.35225	0.201772	0.356268	0.240421	0.181488	0.198054	0.850482	-0.233647	0.299114	0.660714	1.40822
Com_5_all	Glutamine	Amino Acids	HMDB0000641	7877.47	5055.68	8783.59	7306.1	8706.64	9104.84	10508.8	7173.89	6369.83	9089.37	7313.74	6225.11	6990.21	6560.51	7573.38	1.1263	0.171587	0.26884	0.714286	0.710522
Com_60_all	Ketoleucine	Organic Acids	HMDB0000695	0.659597	1.11824	1.55049	0.956481	1.81404	0.808563	1.00798	0.904809	1.28949	1.33217	1.16592	1.4637	1.16408	1.12857	0.928435	0.910923	-0.1346	0.324462	0.696429	0.802587
Com_61_all	3-Methyl-2-oxopentanoic acid	Organic Acids	HMDB0000491	0.300448	0.76787	0.856541	0.802698	0.827249	0.406955	0.492637	0.371061	0.774433	0.777957	0.448822	0.956451	0.690255	0.338518	0.765925	0.888458	-0.170624	0.50379	0.535714	0.686944
Com_62_all	Phenylpyruvic acid	Benzenoids	HMDB0000205	0.0657598	0.102958	0.139535	0.110236	0.101558	0.0603449	0.105395	0.0824033	0.150933	0.13832	0.140878	0.197659	0.0743642	0.0738629	0.129699	0.742137	-0.430243	0.133286	0.75	0.977122
Com_63_all	2-Hydroxyglutaric acid	Organic Acids	HMDB0000606	1.06159	2.2428	2.40486	0.97068	0.171617	0.773431	0.598576	0.834415	0.923537	1.03096	0.795376	1.31312	2.32538	2.71456	3.38301	0.634772	-0.65569	0.148317	0.732143	0.849441
Com_64_all	Glycine	Amino Acids	HMDB0000123	1200.17	1070.97	1249.56	1382.15	1553.76	1491.1	987.581	987.032	1661.47	1607.35	1322.43	1157.97	1230.91	821.063	1143.6	0.970624	-0.0430151	0.855854	0.553571	0.499888
Com_65_all	Citrulline	Amino Acids	HMDB0000904	275.68	144.498	206.398	265.901	226.641	184.795	232.243	182.475	166.915	240.634	277.999	239.12	251.256	165.438	291.775	0.920805	-0.119032	0.496514	0.642857	0.179345
Com_66_all	Galactonic acid	Carbohydrates	HMDB0000565	6.95622	6.73818	8.00172	8.39417	8.57982	5.82593	6.88888	7.04725	8.98208	9.88695	7.23727	8.7669	8.21153	6.92642	6.89899	0.898401	-0.154568	0.157615	0.732143	0.89343
Com_67_all	Gluconolactone	Carbohydrates	HMDB0000150	48.9303	16.6462	54.4432	53.2534	53.8253	23.6533	45.0122	38.6151	74.9631	104.059	58.2861	28.499	71.4085	42.7152	57.2537	0.669241	-0.579402	0.0924362	0.803571	1.26146
Com_68_all	alpha-Aminobutyric acid	Amino Acids	HMDB0000452	5.61981	20.6854	9.82389	10.3097	6.2799	6.29939	8.70663	7.90685	9.41371	18.9607	6.23526	14.5109	12.1832	5.33206	5.44097	0.918154	-0.123192	0.801143	0.482143	0.680557
Com_69_all	Glyceric acid	Carbohydrates	HMDB0000139	118.312	158.089	175.724	89.215	105.863	202.63	177.549	146.764	123.674	242.844	199.676	123.834	93.1363	113.853	94.843	1.03581	0.0507585	0.722433	0.553571	0.597623
Com_6_all	Glutamic acid	Amino Acids	HMDB0000148	540.014	476.827	541.799	471.736	553.482	460.056	456.715	452.186	585.943	629.979	532.67	629.639	586.837	491.937	491.883	0.87587	-0.191211	0.0238701	0.839286	1.63873
Com_70_all	Proline	Amino Acids	HMDB0000162	205.44	205.666	307.333	270.573	273.866	273.95	195.378	185.332	347.937	383.034	256.271	223.409	288.082	193.647	234.234	0.870877	-0.199459	0.287077	0.642857	0.823834
Com_71_all	Pipecolic acid	Amino Acids	HMDB0000716	14.6984	9.53101	6.89348	20.9922	14.2081	19.6322	7.9577	10.7409	17.4903	21.0447	16.9958	11.9771	22.6024	9.44603	16.6957	0.787705	-0.344273	0.165921	0.714286	1.10067
Com_72_all	Erythronic acid	Carbohydrates	HMDB0000613	2.98531	2.56943	2.36918	2.96799	2.62318	2.21356	2.03509	2.52723	3.29624	3.85488	2.52281	3.49441	3.1313	1.82349	2.12187	0.876987	-0.189373	0.376354	0.642857	0.857426
Com_73_all	N-Acetylserine	Amino Acids	HMDB0002931	4.21636	4.52799	6.52699	2.34934	1.35606	15.1603	9.54494	5.29257	2.38902	4.59386	0.178211	6.27257	0.0796264	0.316816	7.14973	2.04257	1.03038	0.089748	0.696429	1.52855
Com_74_all	Shikimic acid	Organic Acids	HMDB0003070	11.8551	3.28209	23.9279	7.24394	8.75841	10.8739	30.7652	32.5626	8.44195	0.132313	12.5786	3.16907	11.1152	11.4046	2.77134	2.27985	1.18894	0.123051	0.732143	1.34157
Com_75_all	N-Acetylneuraminic acid	Carbohydrates	HMDB0000230	100.082	75.9562	83.7295	95.4331	114.008	87.5895	93.4347	78.1121	167.94	128.395	131.906	81.6114	126.581	86.6678	113.865	0.761442	-0.393193	0.0410456	0.785714	1.31067
Com_76_all	Melibiose	Carbohydrates	HMDB0000048	2.23503	1.67505	1.80304	1.88137	1.88413	1.9472	2.32094	2.07866	1.92431	1.65755	2.7849	3.51974	4.26662	2.34775	3.23144	0.701755	-0.510961	0.0517033	0.785714	1.68832
Com_77_all	Acetic acid	SCFAs	HMDB0000042	1280.26	1195.68	1059.92	687.381	891.29	1267.33	707.487	762.796	1102.69	1043.69	800.688	1664.69	845.271	547.731	707.227	1.02364	0.0337044	0.764987	0.571429	1.25188
Com_78_all	Valine	Amino Acids	HMDB0000883	311.564	334.333	439.665	213.482	394.07	414.994	264.057	199.785	373.445	492.616	414.028	400.968	374.048	233.382	298.394	0.86995	-0.200996	0.295145	0.625	1.04813
Com_79_all	Pyroglutamic acid	Amino Acids	HMDB0000267	2452.11	1498.86	2039.41	1581.12	1895.39	2590.32	2071.55	2223.56	2140.03	2706.93	2433.58	2403.26	3117.82	2078.53	2611.55	0.818004	-0.28982	0.0318963	0.821429	1.3607
Com_7_all	Anserine	Peptides	HMDB0000194	22.6834	7.86843	37.7865	17.4671	25.0439	15.0695	19.9998	20.6751	5.01513	6.5219	13.3925	10.5877	12.7501	9.12244	12.6785	2.08039	1.05685	0.00574545	0.910714	1.57239
Com_80_all	5-Aminolevulinic acid	Amino Acids	HMDB0001149	34.1425	20.1691	42.073	24.5667	35.9302	38.3304	39.524	37.6355	36.4068	41.9843	35.3401	28.61	47.2217	29.9653	42.0544	0.911088	-0.134337	0.377232	0.410714	0.47038
Com_81_all	Glucose	Carbohydrates	HMDB0000122	16129.3	14483.8	22341.2	4935.14	9384.67	12825	15761	23384.1	15959.7	16526.6	13363.4	15652.1	19511.9	14733.9	20789.1	0.895327	-0.159513	0.325578	0.607143	0.795156
Com_82_all	Maltose/Lactose	Carbohydrates		2044.61	2058.32	2686.21	50.3293	753.533	1191.77	1345.3	1452.62	1970.36	1676.17	1345.13	2048.66	1993.29	1921.38	1593.74	0.80764	-0.308216	0.243958	0.607143	0.804904
Com_83_all	Maltotriose	Carbohydrates	HMDB0001262	3906.61	1810.48	3686.02	7.78573	178.008	2902.22	2942.62	2614.26	2270.68	1722.03	3059.14	4580.09	4015.78	4501.57	3737.8	0.661111	-0.597036	0.16887	0.75	0.748719
Com_84_all	3-Hydroxybutyric acid	Organic Acids	HMDB0000357	1031.62	861.5	1351.34	87.0727	97.9763	3226.98	577.61	2429.25	118.324	314.259	359.805	1051.07	432.454	528.518	929.872	2.26426	1.17904	0.435498	0.660714	0.499913
Com_85_all	Methionine	Amino Acids	HMDB0000696	535.723	486.94	778.247	585.294	682.493	649.558	570.654	518.549	712.295	708.523	689.845	566.93	715.043	523.901	608.76	0.929558	-0.105384	0.310868	0.678571	0.782904
Com_86_all	Isoleucine	Amino Acids	HMDB0000172	821.787	597.397	1240.47	522.073	721.017	1015.17	700.284	702.956	1204.83	1005.1	672.533	394.861	1054.65	687.8	867.901	0.939421	-0.0901557	0.810182	0.535714	0.403199
Com_87_all	Leucine	Amino Acids	HMDB0000687	1346.85	1171.22	1866.79	931.529	1382.69	1543.52	1425.25	1308.17	1891.2	1795.3	1358.76	1245.21	1965.11	1386.43	1605.74	0.853862	-0.227925	0.124169	0.732143	1.03519
Com_88_all	Ribulose	Carbohydrates	HMDB0000621	1342.38	1015.07	1718.64	1540.47	1526.11	1753.31	1423.28	1986.48	2073.17	1972.58	1760.84	1744.84	1765.93	1013.65	1766.28	0.890078	-0.167997	0.344635	0.75	0.647925
Com_89_all	Xylulose	Carbohydrates	HMDB0001644	850.578	574.384	1135.32	931.349	923.394	1016.52	791.681	1097.57	1320.02	1138.89	990.193	1096.21	981.728	607.07	1048.03	0.891892	-0.165059	0.373013	0.696429	0.641422
Com_8_all	Carnosine	Peptides	HMDB0000033	16.265	6.55758	29.0803	18.7459	25.3146	9.12234	16.3504	26.7509	1.57259	4.45451	11.0332	9.61948	14.547	9.8282	7.97463	2.19658	1.13526	0.0287573	0.839286	1.38196
Com_90_all	Propionic acid	SCFAs	HMDB0000237	26.6609	22.0861	33.9886	14.6609	36.1719	16.1851	30.692	35.8	41.1583	41.5129	32.5232	25.4209	25.0958	36.9497	18.8333	0.854267	-0.227242	0.324255	0.660714	0.73602
Com_91_all	Tryptophan	Amino Acids	HMDB0000929	183.308	159.187	258.874	166.706	198.889	199.958	181.684	155.418	221.142	224.094	207.909	179.227	213.986	167.037	206.649	0.926747	-0.109753	0.266845	0.732143	0.962331
Com_92_all	Butyric acid	SCFAs	HMDB0000039	5.22523	3.99395	5.02791	3.16084	3.83761	9.58645	5.98354	5.97209	6.11354	3.80611	6.22146	8.88097	5.74492	5.67456	7.95682	0.843256	-0.245958	0.244176	0.696429	0.686347
Com_93_all	Isobutyric acid	SCFAs	HMDB0001873	34.1633	36.5124	28.2791	21.4284	29.2803	8.96273	18.8281	18.974	52.2895	28.6554	29.9124	55.9547	26.4948	27.539	18.2414	0.718879	-0.476179	0.146979	0.642857	1.27876
Com_94_all	Malonic acid	Organic Acids	HMDB0000691	2.05221	2.91003	2.1613	2.11259	2.22339	2.06713	2.04762	1.71284	2.54734	2.42799	2.31833	2.9686	2.49353	1.72424	2.52329	0.889603	-0.168766	0.178846	0.785714	0.804995
Com_95_all	Tartaric acid	Carbohydrates	HMDB0000956	0.691621	0.683343	0.936199	0.517878	0.6591	0.527759	0.563485	0.460458	0.701741	0.909992	0.697186	0.832877	0.868285	1.15574	0.5725	0.768493	-0.379895	0.0418642	0.839286	1.50191
Com_96_all	Isovaleric acid	SCFAs	HMDB0000718	0.482763	3.33023	1.62379	1.89235	2.72913	1.65018	0.660676	5.54924	5.62155	0.875019	1.84335	4.56332	2.2584	0.497947	1.28985	0.92502	-0.112443	0.937457	0.517857	0.325169
Com_97_all	Valeric acid	SCFAs	HMDB0000892	4.29728	4.99793	6.17773	3.03643	7.14577	4.94831	5.63681	2.78984	5.93259	5.14301	7.39672	8.13431	4.90376	4.54061	4.5189	0.84179	-0.248468	0.213214	0.642857	1.09642
Com_98_all	Oxalic acid	Organic Acids	HMDB0002329	11.5456	16.7419	12.141	8.66416	9.17469	7.56418	10.8246	9.28075	21.9578	11.2678	10.4709	26.0319	14.3763	10.1454	13.4459	0.698213	-0.51826	0.0755563	0.767857	0.809012
Com_99_all	Maleic acid	Organic Acids	HMDB0000176	11.3419	11.5588	15.0259	8.5743	15.1777	8.96401	12.766	11.4741	13.9194	12.1681	9.41504	15.9891	12.2267	15.3824	12.5084	0.906268	-0.141991	0.315998	0.696429	0.696233
Com_9_all	Sarcosine	Amino Acids	HMDB0000271	2491.37	1767.32	2922.84	3539.47	3875.11	2343.91	3179.11	2394.49	3306.76	3755.49	3827.22	2761.4	3658.65	2450.52	3308.42	0.853955	-0.227769	0.139875	0.714286	1.00685
