# Supplementary material for: Multi-omics insights into potential mechanism of SGLT2 inhibitors cardiovascular benefit in diabetic cardiomyopathy
Source: Front Cardiovasc Med. 2022 Oct 5;9:999254. doi: 10.3389/fcvm.2022.999254 (PMC9579694; doi:10.3389/fcvm.2022.999254)
Supplement: Supplementary file 5 [file Table_5.XLSX]

## Sheet: EMPA vs. HG_pro&met_corrpot
	Anserine	GLCA	Arachidonic acid	Malic acid	Coumaric acid/4-Hydroxycinnamic acid	Dihomo-gamma-linolenic acid	DHA	Fumaric acid	EPA	DPAn-6	Carnosine	10Z-Nonadecenoic acid	Indole-3-carboxylic acid	10Z-Heptadecenoic acid	Pyroglutamic acid	4-Hydroxybenzoic acid	2-Methylbutyroylcarnitine	Myristoleic acid	12-Hydroxystearic acid	N-Acetylneuraminic acid
Prot_A0A0A0MXY4	-0.350756	0.786498	0.522121	0.537713	0.677339	0.330935	0.38754	0.567932	0.244736	0.351508	-0.430835	0.34189	0.520415	0.0908819	0.162578	0.489793	0.356295	0.188009	0.780981	0.329231
Prot_A0A0G2JSS1	-0.555023	0.622571	0.460059	0.31484	0.432411	0.559733	0.619399	0.409405	0.490587	0.458254	-0.639541	0.471235	0.0887429	0.561892	0.164189	0.476824	0.364054	0.600283	0.552144	0.429109
Prot_A0A0G2JUT0	0.37585	-0.478707	-0.697099	-0.505687	-0.607812	-0.475638	-0.486712	-0.527856	-0.41951	-0.472185	0.347932	-0.637692	-0.195629	-0.445165	-0.198682	-0.389188	-0.0952405	-0.464445	-0.543097	-0.262908
Prot_A0A0G2JWH5	-0.679521	0.555481	0.501107	0.47431	0.294276	0.359902	0.481504	0.450331	0.437097	0.389848	-0.694063	0.37904	0.221306	0.323924	0.381648	0.388383	0.490401	0.398355	0.521117	0.459423
Prot_A0A0G2K047	0.331404	-0.176962	-0.592205	-0.634977	-0.100536	-0.0406379	-0.262081	-0.55857	-0.408207	-0.239062	0.274358	-0.283838	0.00526699	-0.0922007	-0.0774108	-0.149134	-0.371349	-0.195258	-0.297474	-0.48188
Prot_A0A0G2K8J8	-0.529087	0.656296	0.616982	0.548478	0.634111	0.643427	0.546014	0.658486	0.698116	0.281787	-0.49516	0.597109	0.680398	0.584647	0.527637	0.760955	0.446134	0.762255	0.592711	0.319495
Prot_A0A0G2K8Q1	0.411831	-0.203894	-0.126085	-0.186395	0.059578	0.187881	-0.00158646	-0.162962	-0.0351223	-0.0115803	0.298237	0.0110327	-0.137931	0.135631	0.130509	-0.392261	-0.584883	-0.108934	-0.323829	-0.39312
Prot_A0A0G2K9N2	0.28637	0.0580785	0.0373503	-0.345656	-0.0260397	-0.0994743	-0.316846	-0.392507	-0.187959	-0.181528	0.179847	0.100095	-0.254883	-0.00711986	0.197185	-0.17378	0.14856	-0.194853	-0.163444	-0.00396964
Prot_A0A0H2UHH2	0.476749	-0.323237	-0.0399229	-0.165819	-0.0369523	-0.0299054	-0.136317	-0.232346	0.00987915	-0.0932488	0.487401	-0.177809	-0.335883	-0.118782	0.129019	-0.53069	-0.473	-0.276147	-0.461302	-0.121425
Prot_A0A0H2UHN6	0.362483	-0.619064	-0.3924	-0.560256	-0.637925	-0.710409	-0.723573	-0.689517	-0.551525	-0.493231	0.390344	-0.431243	-0.429018	-0.484953	-0.120116	-0.547302	-0.380387	-0.624271	-0.467892	-0.276136
Prot_A8IRI3	0.355092	-0.295273	0.0525696	-0.128001	-0.146189	-0.0196201	-0.0963539	-0.0566905	-0.0390629	0.0145423	0.201792	0.212131	0.0832253	-0.0253263	0.0202975	-0.335566	-0.47224	0.0132281	-0.120486	-0.252727
Prot_B2GV27	0.268688	-0.286844	-0.198127	-0.322308	-0.117102	-0.102174	-0.341317	-0.366817	-0.23093	-0.241004	0.244097	-0.075617	0.007124	0.102328	0.0428027	-0.260175	-0.69515	-0.275083	-0.150669	-0.437976
Prot_B2RYM2	-0.173363	0.078218	0.238936	0.627495	0.12986	0.519244	0.439073	0.656319	0.556053	0.313907	-0.270768	0.167707	0.413593	0.587984	0.380478	0.273543	0.314617	0.385691	0.0379706	0.222092
Prot_B2RZC1	0.354894	-0.446375	-0.523447	-0.521321	-0.265297	-0.264451	-0.469354	-0.534064	-0.396057	-0.460362	0.346273	-0.324558	-0.164387	-0.196152	-0.0645016	-0.343853	-0.495264	-0.277176	-0.556792	-0.547384
Prot_B5DF57	-0.338607	0.401345	-0.0254226	-0.12148	0.294394	0.178077	0.335894	0.0835886	0.0726341	0.0812968	-0.232386	0.142864	0.219763	-0.0402299	0.0468448	0.596888	0.38061	0.471314	0.354066	-0.00634145
Prot_D3ZIP8	-0.320217	0.145232	-0.000552541	0.037581	0.0727171	0.181553	0.245504	0.00467547	0.117237	0.388368	-0.403114	-0.333609	0.104291	0.192666	0.174644	0.0812872	-0.183064	-0.109866	0.350213	0.423235
Prot_D3ZW38	-0.125241	0.207726	-0.232693	-0.211261	0.32804	0.326551	0.243132	-0.131811	-0.238897	0.231871	-0.0856595	0.243656	0.216003	0.0589652	-0.14202	0.0436583	-0.392514	0.143664	0.133773	-0.51663
Prot_D3ZW47	-0.758452	0.474043	0.262037	0.102564	0.147352	0.210075	0.39742	0.107156	0.273491	0.297931	-0.809899	0.13119	-0.045327	0.152855	0.304399	0.269279	0.339219	0.352028	0.406308	0.464922
Prot_D3ZY44	0.379733	-0.439316	-0.400329	-0.341927	-0.251826	-0.535335	-0.540427	-0.455983	-0.658233	-0.332907	0.524847	-0.26768	-0.231717	-0.699973	-0.168188	-0.420564	-0.109092	-0.525705	-0.550645	-0.483752
Prot_D4A4P3	0.448821	-0.6781	-0.530746	-0.419067	-0.595505	-0.436129	-0.282701	-0.357268	-0.470898	-0.264352	0.439278	-0.236561	-0.45394	-0.278075	-0.573361	-0.470824	-0.588362	-0.298104	-0.419589	-0.617539

## Sheet: EMPA vs. HG_pro&met_corrpot_p
	Anserine	GLCA	Arachidonic acid	Malic acid	Coumaric acid/4-Hydroxycinnamic acid	Dihomo-gamma-linolenic acid	DHA	Fumaric acid	EPA	DPAn-6	Carnosine	10Z-Nonadecenoic acid	Indole-3-carboxylic acid	10Z-Heptadecenoic acid	Pyroglutamic acid	4-Hydroxybenzoic acid	2-Methylbutyroylcarnitine	Myristoleic acid	12-Hydroxystearic acid	N-Acetylneuraminic acid
Prot_A0A0A0MXY4	0.199907	0.000505331	0.0458791	0.0386967	0.00553434	0.228268	0.153516	0.0272036	0.379343	0.198878	0.108881	0.212299	0.0467206	0.747366	0.562651	0.0638433	0.192406	0.502214	0.000587963	0.230819
Prot_A0A0G2JSS1	0.0317432	0.0131833	0.0844323	0.253057	0.107451	0.0300255	0.0137975	0.12967	0.0633491	0.0858174	0.0102485	0.0762076	0.753139	0.0292619	0.558733	0.0723171	0.18221	0.0179816	0.032829	0.110464
Prot_A0A0G2JUT0	0.167393	0.0710396	0.00387222	0.0544689	0.0162313	0.0731308	0.0657876	0.0431312	0.119556	0.0755358	0.203802	0.0105409	0.484718	0.0963475	0.477789	0.151624	0.73564	0.081133	0.0364227	0.343791
Prot_A0A0G2JWH5	0.00532711	0.0315728	0.0570596	0.0740493	0.287032	0.187621	0.0691711	0.0920887	0.103272	0.150871	0.00409779	0.163526	0.427976	0.238872	0.160411	0.152546	0.0634642	0.141382	0.0463732	0.0849182
Prot_A0A0G2K047	0.227569	0.528091	0.020017	0.0109819	0.721466	0.885663	0.345367	0.0304427	0.130908	0.390835	0.322388	0.305262	0.985137	0.743812	0.783922	0.595787	0.172948	0.485562	0.28158	0.0689228
Prot_A0A0G2K8J8	0.0425577	0.00787743	0.0142802	0.0342514	0.0111256	0.00965452	0.0352332	0.00760252	0.00379897	0.308922	0.0605558	0.0187615	0.00524558	0.0220768	0.0432338	0.000985287	0.0955386	0.000954221	0.0198846	0.245726
Prot_A0A0G2K8Q1	0.127192	0.466075	0.654331	0.505959	0.832955	0.502511	0.995523	0.561715	0.901106	0.967328	0.280288	0.968872	0.623983	0.629833	0.642935	0.148137	0.02201	0.699163	0.239019	0.147172
Prot_A0A0G2K9N2	0.30078	0.837107	0.894864	0.206977	0.926605	0.724302	0.249881	0.14786	0.502331	0.517324	0.521276	0.722643	0.359253	0.979909	0.481182	0.535654	0.597219	0.486486	0.560543	0.988798
Prot_A0A0H2UHH2	0.0723688	0.239927	0.887663	0.554779	0.895979	0.915743	0.628085	0.404677	0.972125	0.740991	0.0653492	0.526085	0.220964	0.673296	0.646765	0.0418193	0.0749631	0.319116	0.0834875	0.666411
Prot_A0A0H2UHN6	0.184244	0.0138637	0.14798	0.0298389	0.0105037	0.00299703	0.00229445	0.0044549	0.033066	0.0617231	0.150306	0.10851	0.110548	0.0669166	0.669818	0.0347173	0.161912	0.012863	0.0786053	0.319134
Prot_A8IRI3	0.19402	0.285326	0.852394	0.649385	0.603151	0.94467	0.732653	0.840954	0.89007	0.958976	0.470782	0.447849	0.768087	0.928611	0.942762	0.221429	0.0754976	0.962681	0.668855	0.363471
Prot_B2GV27	0.33289	0.299944	0.479046	0.24136	0.677685	0.7171	0.213116	0.178664	0.407627	0.386882	0.380628	0.788823	0.979897	0.716688	0.879612	0.349014	0.00401589	0.32106	0.591965	0.102502
Prot_B2RYM2	0.536647	0.781719	0.391094	0.012272	0.644601	0.0473052	0.101545	0.00787452	0.0313613	0.254543	0.329014	0.550219	0.12541	0.0211482	0.161803	0.323885	0.253413	0.155658	0.893127	0.426295
Prot_B2RZC1	0.194286	0.0953378	0.0452323	0.0462722	0.33926	0.34086	0.07755	0.0402964	0.143905	0.0842016	0.206113	0.237901	0.558253	0.483528	0.819353	0.209514	0.0604936	0.317242	0.0310897	0.0346847
Prot_B5DF57	0.217008	0.138145	0.92834	0.666268	0.286831	0.525453	0.22095	0.7671	0.79699	0.77333	0.404594	0.611506	0.431287	0.886805	0.868331	0.0188166	0.161646	0.0761515	0.195403	0.982105
Prot_D3ZIP8	0.244601	0.605551	0.998441	0.894218	0.796762	0.517266	0.377803	0.986806	0.677333	0.152563	0.136254	0.224303	0.711466	0.491487	0.533596	0.773356	0.513725	0.696701	0.200652	0.115969
Prot_D3ZW38	0.656513	0.45755	0.403955	0.449756	0.232611	0.234863	0.382573	0.639595	0.391173	0.405665	0.761483	0.381515	0.439406	0.834652	0.613634	0.877223	0.147852	0.609489	0.634573	0.048629
Prot_D3ZW47	0.00104739	0.074235	0.34545	0.716061	0.600239	0.452363	0.142404	0.703865	0.323981	0.280806	0.000252445	0.641186	0.872564	0.586539	0.269986	0.331784	0.216125	0.198168	0.132884	0.0807795
Prot_D3ZY44	0.162695	0.101334	0.13924	0.212246	0.365243	0.0397338	0.0375375	0.0875831	0.00763386	0.22534	0.0445571	0.334776	0.405985	0.00366794	0.549057	0.118533	0.698746	0.0441471	0.0334052	0.0676958
Prot_D4A4P3	0.0933193	0.00546134	0.041794	0.119988	0.0191653	0.104127	0.307287	0.191108	0.0764472	0.341048	0.101367	0.39596	0.0891934	0.315608	0.0254486	0.0764995	0.021045	0.280513	0.11948	0.0141679
